# Supplementary material for: TBK1-Zyxin signaling controls tumor-associated macrophage recruitment to mitigate antitumor immunity
Source: EMBO J. 2024 Sep 20;43(21):4984–5017. doi: 10.1038/s44318-024-00244-9 (PMC11535546; doi:10.1038/s44318-024-00244-9)
Supplement: Supplementary file 3 — Dataset EV1 [file 44318_2024_244_MOESM3_ESM.xlsx]

## Sheet: Dataset EV1
Dataset EV1
MS Results of STING-interacting proteins
(See details in the following sheets)

## Sheet: STING
Accession	Description	Score	Coverage	# Unique Peptides	# Peptides	# PSMs	Area	# AAs	MW [kDa]	calc. pI
74136883	heterogeneous nuclear ribonucleoprotein U isoform a [Homo sapiens]	11112.2	41.82	34	34	342	1.94482e+10	825	90.528	5.99854
	Sequence	# PSMs	# Protein Groups	Protein Group Accessions	Modifications	Area	IonScore	Charge	MH+ [Da]	RT [min]
	NFILDQTNVSAAAQR	8	1	74136883		19932628412	130.28	2	1647.85	40.65
	LSASSLTMESFAFLWAGGR	25	1	74136883		3.62575e+07	130.22	2	2031.01	71.4564
	IGWSLTTSGMLLGEEEFSYGYSLK	85	1	74136883		21989433	127.14	2	2668.29	72.7386
	LSASSLTmESFAFLWAGGR	51	1	74136883	M8(Oxidation)	2.34952e+09	123.06	2	2047	69.3136
	QmADTGKLNTLLQR	2	1	74136883	M2(Oxidation)	249467360	110.79	2	1604.85	28.9647
	SSGPTSLFAVTVAPPGAR	9	1	74136883		27350116974	110.64	2	1714.92	55.9512
	IGWSLTTSGmLLGEEEFSYGYSLK	55	1	74136883	M10(Oxidation)	7.64201e+07	108.49	2	2684.29	72.0223
	DRLSASSLTmESFAFLWAGGR	14	1	74136883	M10(Oxidation)	4.28318e+08	98.09	2	2318.13	67.115
	HAAENPGKYNILGTNTImDK	2	1	74136883	M18(Oxidation)	437359558	95.66	2	2203.09	27.5842
	YNILGTNTIMDK	4	1	74136883		7133164808	85.49	2	1382.7	45.5734
	EKPYFPIPEEYTFIQNVPLEDR	5	1	74136883		8893320014	82.92	2	2724.37	64.4
	RNFILDQTNVSAAAQR	7	1	74136883		807812515	79.28	3	1803.95	33.0862
	GYFEYIEENKYSR	10	1	74136883		4207141121	78.49	2	1697.79	39.0941
	LLEQYKEESK	2	1	74136883		369742055	76.03	2	1266.66	18.4051
	LQAALDDEEAGGRPAMEPGNGSLDLGGDSAGR	1	1	74136883		1087240380	74.78	3	3126.45	40.8823
	VSELKEELKK	3	1	74136883		5.29489e+08	73.88	2	1202.7	15.5951
	NGQDLGVAFK	3	1	74136883		1.20156e+09	66.74	2	1048.55	28.3586
	YNILGTNTImDK	4	1	74136883	M10(Oxidation)	11061759272	64.28	2	1398.7	36.4198
	DIDIHEVR	2	1	74136883		821228304	54.61	2	996.515	22.7359
	VSELKEELK	3	1	74136883		2.77739e+08	53.98	2	1074.61	19.5837
	GYFEYIEENK	3	1	74136883		1.18617e+09	52.97	2	1291.59	42.3417
	ASYGVSK	2	1	74136883		9.74988e+08	50.8	2	711.369	11.4797
	AEGGGGGGRPGAPAAGDGK	2	1	74136883		6.41757e+07	50.79	2	1538.73	9.02825
	MmVAGFKK	1	1	74136883	M2(Oxidation)	8.55441e+07	50.36	2	927.483	19.321
	KAEGGGGGGRPGAPAAGDGK	1	1	74136883		2.85705e+07	44.08	3	1666.83	7.50553
	FIEIAAR	2	1	74136883		6.25454e+09	43.41	2	819.475	28.0812
	NQSQGYNQWQQGQFWGQKPWSQHYHQGYY	7	1	74136883		9.8712e+09	42.99	3	3658.62	50.9737
	HAAENPGKYNILGTNTIMDK	2	1	74136883		5.56387e+08	38.32	3	2187.09	34.7187
	MMVAGFKK	1	1	74136883		3.64523e+07	37.46	2	911.487	22.3087
	DLPEHAVLK	2	1	74136883		1442869712	35.15	2	1021.57	22.9971
	KDCEVVmmIGLPGAGK	1	1	74136883	M7(Oxidation); M8(Oxidation)	2.09937e+08	33.39	2	1679.82	56.5421
	LNTLLQR	1	1	74136883		1367329317	61.5	2	857.524	25.5804
	mMVAGFK	5	1	74136883	M1(Oxidation)	622323313	39.44	2	799.386	23.4921
	LLEQYKEESKK	2	1	74136883		8.75977e+08	37.5	3	1394.76	15.293
	MMVAGFK	2	1	74136883		401514441	39.58	2	783.392	28.545
	VTEKIPVR	3	1	74136883		168390977	44.3	2	941.581	17.6607
	QGQQQAGGK	1	1	74136883		7.85266e+07	41.17	2	901.451	3.76561
	mmVAGFK	4	1	74136883	M1(Oxidation); M2(Oxidation)	390056869	31.41	2	815.382	18.3227
	DEDYKQR	1	1	74136883		2.1657e+07	21.65	3	953.436	7.28365
	DRLSASSLTMESFAFLWAGGR	1	1	74136883		7.7775e+06	10.46	2	2302.14	70.274
	TTWVTK	1	1	74136883		2.15119e+09	40.49	2	735.406	19.0942
	QMADTGK	1	1	74136883		5.89011e+07	40.1	2	750.347	6.84743
	QmADTGK	1	1	74136883	M2(Oxidation)	9.78657e+07	40.33	2	766.342	4.49156
4506649	60S ribosomal protein L3 isoform a [Homo sapiens]	7902.58	61.29	31	31	259	2.17939e+10	403	46.0798	10.1841
	Sequence	# PSMs	# Protein Groups	Protein Group Accessions	Modifications	Area	IonScore	Charge	MH+ [Da]	RT [min]
	KAHLmEIQVNGGTVAEK	2	1	4506649	M5(Oxidation)	188219454	132.65	2	1840.96	21.9593
	EVVEAVTIVETPPMVVVGIVGYVETPR	47	1	4506649		1.41306e+09	113.38	3	2882.57	73.7388
	KEVVEAVTIVETPPMVVVGIVGYVETPR	16	1	4506649		8.97212e+07	110.97	3	3010.66	71.239
	EVVEAVTIVETPPmVVVGIVGYVETPR	31	1	4506649	M14(Oxidation)	2.23776e+08	100.62	3	2898.56	71.4547
	AHLMEIQVNGGTVAEK	12	1	4506649		1.15045e+10	95.57	2	1696.87	31.5179
	SINPLGGFVHYGEVTNDFVMLK	26	1	4506649		39395911942	91.4	2	2437.23	65.136
	LEQQVPVNQVFGQDEmIDVIGVTK	6	1	4506649	M16(Oxidation)	2610439677	86.55	2	2702.38	61.0671
	LEQQVPVNQVFGQDEMIDVIGVTK	7	1	4506649		4488972766	84.36	2	2686.39	64.3722
	AHLmEIQVNGGTVAEK	5	1	4506649	M4(Oxidation)	2388594046	82.88	2	1712.87	24.7218
	SFPKDDPSKPVHLTAFLGYK	34	1	4506649		7855868199	80.56	2	2247.19	41.5195
	QLEKDFSSMK	2	1	4506649		2.26421e+08	74.93	2	1212.6	22.4963
	ERLEQQVPVNQVFGQDEmIDVIGVTK	2	1	4506649	M18(Oxidation)	3.70307e+09	71.79	3	2987.52	58.6245
	NNASTDYDLSDK	3	1	4506649		1.50149e+09	68.24	2	1342.58	20.5741
	KWQDEDGKK	1	1	4506649		6.4597e+07	67.87	2	1133.56	7.448
	ERLEQQVPVNQVFGQDEMIDVIGVTK	4	1	4506649		6105450178	65.31	3	2971.53	62.2556
	KSLLVQTK	4	1	4506649		1.63055e+09	64.85	2	916.586	16.0833
	IGQGYLIKDGK	3	1	4506649		486183025	64.09	2	1191.68	22.8268
	DDPSKPVHLTAFLGYK	8	1	4506649		13731302335	60.58	2	1787.94	42.871
	FIDTTSK	3	1	4506649		9580770934	60.55	2	811.423	15.4974
	KAFMGPLK	1	1	4506649		2.74891e+08	59.54	2	891.515	23.2253
	AGMTHIVR	1	1	4506649		3.06646e+09	58.88	2	884.48	15.1057
	QLEKDFSSMKK	1	1	4506649		0	57.83	2	1340.69	18.744
	VAFSVAR	2	1	4506649		1.22545e+10	56.1	2	749.433	24.1427
	NNASTDYDLSDKSINPLGGFVHYGEVTNDFVMLK	2	1	4506649		1.75426e+08	55.89	3	3760.8	65.1031
	IGQGYLIK	4	1	4506649		7754517854	54.39	1	891.533	28.0448
	HGSLGFLPR	3	1	4506649		5643435872	49.07	3	983.546	28.9126
	SINPLGGFVHYGEVTNDFVmLK	10	1	4506649	M20(Oxidation)	1.31663e+10	43.82	2	2453.22	64.3433
	WQDEDGKK	1	1	4506649		1.72819e+07	43.43	2	1005.47	8.30091
	KAHLMEIQVNGGTVAEK	1	1	4506649		1.40084e+09	41.88	4	1824.97	26.2247
	VIAHTQmR	3	1	4506649	M7(Oxidation)	2.41948e+09	40.62	2	971.512	7.22145
	EVVEAVTIVETPPMVVVGIVGYVETPRGLR	2	1	4506649		1.18699e+07	23.08	3	3208.77	71.271
	AHLMEIQVNGGTVAEKLDWAR	1	1	4506649		118936325	17.51	3	2338.2	52.6974
	KAFMGPLKK	1	1	4506649		7.37747e+07	65.21	2	1019.61	17.6444
	EVDRPGSK	1	1	4506649		3.41498e+08	43.57	2	887.461	6.68844
	AFMGPLK	1	1	4506649		382245164	43.37	2	763.419	29.2116
	KAFmGPLKK	2	1	4506649	M4(Oxidation)	2.68093e+08	41.71	3	1035.6	12.5293
	FQTmEEKK	1	1	4506649	M4(Oxidation)	7.60196e+07	39.18	2	1056.51	8.13331
	VIAHTQMR	1	1	4506649		2536271183	45.81	2	955.517	11.1037
	FQTMEEKK	1	1	4506649		5.60889e+07	35.01	2	1040.51	12.4765
	AGmTHIVR	2	1	4506649	M3(Oxidation)	1.33001e+09	40.01	2	900.474	9.0386
	TVFAEHISDECK	1	1	4506649		7.5503e+07	20.54	3	1378.63	26.5198
4506723	40S ribosomal protein S3a isoform 1 [Homo sapiens]	6520.36	71.21	28	28	206	1.44491e+10	264	29.9257	9.72998
	Sequence	# PSMs	# Protein Groups	Protein Group Accessions	Modifications	Area	IonScore	Charge	MH+ [Da]	RT [min]
	VFEVSLADLQNDEVAFR	72	1	4506723		5.20137e+09	124.98	2	1951.99	66.1384
	KWQTMIEAHVDVK	8	1	4506723		4846066565	124.28	2	1584.83	34.5956
	VFEVSLADLQNDEVAFRK	6	1	4506723		7867133995	103.34	2	2080.08	61.1539
	FELGKLmELHGEGSSSGK	2	1	4506723	M7(Oxidation)	9.84915e+07	95.33	2	1921.94	31.8465
	WQTmIEAHVDVK	16	1	4506723	M4(Oxidation)	401662742	90.57	2	1472.72	30.1087
	WQTMIEAHVDVK	19	1	4506723		4.15013e+09	84.63	2	1456.73	36.748
	GRVFEVSLADLQNDEVAFR	2	1	4506723		1.9264e+08	75.71	2	2165.1	61.7876
	TSYAQHQQVR	4	1	4506723		991735249	73.42	2	1217.61	9.80777
	KTSYAQHQQVR	2	1	4506723		2.76986e+08	72.75	2	1345.7	7.49594
	LmELHGEGSSSGK	5	1	4506723	M2(Oxidation)	2.24534e+09	72.7	2	1347.62	12.2523
	LMELHGEGSSSGK	4	1	4506723		2.14165e+09	71.75	2	1331.63	18.3077
	LIPDSIGKDIEK	20	1	4506723		2.92785e+10	67.03	2	1327.75	30.8863
	VVDPFSKK	5	1	4506723		2.76581e+09	65.15	2	919.529	22.593
	APAmFNIR	2	1	4506723	M4(Oxidation)	4.86097e+09	64.62	2	935.48	26.0304
	LITEDVQGK	3	1	4506723		6.2016e+09	62.57	2	1002.55	20.5888
	EVQTNDLKEVVNK	1	1	4506723		1939151219	60.97	2	1515.81	23.8007
	ATGDETGAKVER	1	1	4506723		8.83618e+06	60.01	2	1233.61	8.9334
	APAMFNIR	4	1	4506723		2607648310	59.85	2	919.485	35.9745
	FKLITEDVQGK	2	1	4506723		211804663	59.37	2	1277.71	29.0723
	TTDGYLLR	2	1	4506723		3824914102	57.23	2	938.497	26.9413
	VVDPFSK	2	1	4506723		2958429389	54.44	2	791.432	27.6354
	KWQTmIEAHVDVK	3	1	4506723	M5(Oxidation)	821014796	51.35	2	1600.82	26.6828
	NCLTNFHGmDLTR	1	1	4506723	M9(Oxidation)	27328420	49.06	2	1537.69	28.8026
	KVVDPFSKK	1	1	4506723		67261254	45.41	2	1047.62	18.8752
	EVQTNDLK	1	1	4506723		1327429095	44.51	2	946.487	13.8126
	VERADGYEPPVQESV	1	1	4506723		83306442	38.06	2	1674.8	28.6921
	NCLtNFHGmDLTR	1	1	4506723	T4(Phospho); M9(Oxidation)	181790775	37.79	2	1617.65	36.0806
	MMEIMTR	2	1	4506723		2954300598	44.17	2	911.418	28.2972
	IASDGLK	4	1	4506723		4.82219e+09	36.51	2	703.401	13.4618
	LIPDSIGK	1	1	4506723		2224898064	25.67	2	842.499	25.7436
	GRVFEVSLADLQNDEVAFRK	3	1	4506723		245228250	25.63	3	2293.2	58.5585
	ACQsIYPLHDVFVR	1	1	4506723	S4(Phospho)	215244440	59.2	2	1727.79	59.4508
	MmEIMTR	3	1	4506723	M2(Oxidation)	436323925	44.8	2	927.413	21.5965
	ADGYEPPVQESV	1	1	4506723		2168409558	21.92	2	1290.59	33.3331
	mMEImTR	1	1	4506723	M1(Oxidation); M5(Oxidation)	1.34546e+08	28.26	2	943.408	18.5143
71361682	nuclear mitotic apparatus protein 1 [Homo sapiens]	5739.35	46.43	83	83	185	3.1034e+09	2115	238.115	5.78271
	Sequence	# PSMs	# Protein Groups	Protein Group Accessions	Modifications	Area	IonScore	Charge	MH+ [Da]	RT [min]
	IATTTASAATAAAIGATPR	8	1	71361682		1920383572	147.55	2	1715.93	35.5095
	EQALSTLQLEHTSTQALVSELLPAK	5	1	71361682		928618702	114.09	2	2707.46	64.7949
	NSLISSLEEEVSILNR	1	1	71361682		6.34946e+06	113.35	2	1802.95	70.6181
	AVQAQGGESQQEAQR	1	1	71361682		3.08891e+07	109.42	2	1586.76	10.1213
	EKVAGIESHSELQISR	1	1	71361682		15122381	102.86	2	1782.94	24.3348
	KLDVEEPDSANSSFYSTR	5	1	71361682		282572568	96.57	2	2044.96	30.5842
	GEVLGDVLQLETLKQEAATLAANNTQLQAR	2	1	71361682		2.72835e+08	95.65	3	3194.72	66.0912
	LEILQQQLQVANEAR	8	1	71361682		1188068299	94.77	2	1752.97	49.0621
	QAQLAQTLQQQEQASQGLR	2	1	71361682		6.46719e+08	94.38	2	2126.1	37.6532
	VEFATLQEALAHALTEK	3	1	71361682		1948471683	93.82	2	1871	66.5574
	FVLDHEDGLNLNEDLENFLQK	2	1	71361682		4.34746e+08	93.24	2	2502.22	66.4263
	LPPKVESLESLYFTPIPAR	5	1	71361682		8.68816e+08	93.05	2	2157.2	61.2683
	KQQNQELQEQLR	1	1	71361682		43419309	92.25	2	1541.81	18.9994
	VASSSSGNNFLSGSPASPMGDILQTPQFQMR	2	1	71361682		1.45094e+08	90.61	3	3211.53	65.0438
	AALMESQGQQQEER	1	1	71361682		5.52605e+07	90.14	2	1604.74	18.4404
	SQAPLESSLDSLGDVFLDSGR	1	1	71361682		1.52831e+06	89.36	2	2193.08	68.4899
	VAGIESHSELQISR	3	1	71361682		1.33987e+09	88.96	2	1525.8	25.9665
	LQQLGEAHQAETEVLR	4	1	71361682		509169241	88.84	2	1821.95	30.6866
	LQAQLNELQAQLSQK	3	1	71361682		1477849678	88.57	2	1711.94	48.0172
	LTAQVEQLEVFQR	2	1	71361682		590701643	83.53	2	1560.85	50.3918
	VESLESLYFTPIPAR	2	1	71361682		200511501	83.01	2	1721.92	62.1459
	LLTEKDAQIAMMQQR	2	1	71361682		54115206	79.75	2	1775.92	35.5699
	GEVLGDVLQLETLK	3	1	71361682		230073730	77.97	2	1513.85	63.3846
	GHFEEEKQQLSSLITDLQSSISNLSQAK	1	1	71361682		8.65999e+06	77.59	4	3117.58	69.9613
	SLEAQVAHADQQLR	7	1	71361682		1378936437	76.96	2	1565.81	30.6919
	QQLSSLITDLQSSISNLSQAKEELEQASQAHGAR	2	1	71361682		71689909	75.42	5	3667.86	69.4251
	ASmQPIQIAEGTGITTR	2	1	71361682	M3(Oxidation)	828650865	74.9	2	1789.92	36.3135
	QFLEVELDQAR	3	1	71361682		206571805	73.89	2	1347.7	45.9429
	QDHAQQLATAAEER	3	1	71361682		2.14207e+08	73.76	2	1567.75	20.8732
	IQAELAVILK	11	1	71361682		898735666	73.4	2	1097.7	53.1769
	QQNELAELHANLAR	2	1	71361682		1143979880	72.55	2	1606.84	34.5001
	LSQLEEHLSQLQDNPPQEK	3	1	71361682		429078154	71.93	2	2233.12	36.8982
	DSALETLQGQLEEK	2	1	71361682		229812134	69.86	2	1560.78	51.6306
	LLQAETASNSAR	3	1	71361682		2.71139e+08	68.72	2	1260.66	18.3732
	QSmAFSILNTPK	3	1	71361682	M3(Oxidation)	1138977826	66.45	2	1352.69	39.992
	ASYAEQLSMLK	3	1	71361682		562285587	65.98	2	1240.63	42.1348
	VSLEPHQGPGTPESK	1	1	71361682		5.75387e+07	64.67	2	1562.79	18.9628
	EFASHLQQLQDALNELTEEHSK	2	1	71361682		299216684	63.2	3	2567.25	63.2915
	QEAATLAANNTQLQAR	2	1	71361682		234173619	63.14	3	1699.88	24.3669
	ELEELRDKNESLTMR	2	1	71361682		166226359	62.55	3	1862.93	26.0066
	LQNALNEQR	1	1	71361682		1.78079e+08	62.3	2	1085.57	17.3408
	EKQAQLAQTLQQQEQASQGLR	1	1	71361682		9.83972e+07	62.19	3	2383.24	33.5114
	TTQIINITMTK	2	1	71361682		823507864	62.01	2	1263.7	38.9637
	QELTSQAER	1	1	71361682		4.25166e+07	61.38	2	1061.53	13.163
	LADSDQASK	1	1	71361682		1.11162e+07	60.78	2	934.451	7.53146
	AGDRQPEWLEEQQGR	2	1	71361682		64021055	59.82	2	1798.85	25.8652
	EELEQASQAHGAR	1	1	71361682		6.64736e+06	59.22	2	1425.68	13.2346
	LQNALNEQRVEFATLQEALAHALTEK	1	1	71361682		1.44701e+08	58.97	4	2937.55	67.2778
	QSMAFSILNTPK	2	1	71361682		3.03781e+08	58.49	2	1336.7	50.8212
	ATSSTQSLAR	1	1	71361682		156220246	57.71	2	1021.53	11.5793
	TGDPQETLR	3	1	71361682		3.4071e+07	57.35	2	1016.5	16.3037
	YVQELAAVR	1	1	71361682		4.77747e+08	56.29	2	1048.58	26.8219
	ASYAEQLSMLKK	2	1	71361682		5.51021e+08	55.13	2	1368.73	32.2065
	TQPDGTSVPGEPASPISQR	1	1	71361682		225382635	53.87	2	1923.95	26.6697
	ELSAALQDKK	2	1	71361682		53872313	53.23	2	1102.62	17.3437
	AADALEEQQR	1	1	71361682		4.085e+07	52.34	2	1130.55	15.1273
	LREFASHLQQLQDALNELTEEHSK	1	1	71361682		8.42594e+07	52.22	3	2836.44	62.5229
	LGHELQQAGLK	1	1	71361682		206397985	51.99	2	1193.67	21.2815
	SNRDELELELAENR	1	1	71361682		6.01963e+07	51.28	2	1687.83	33.5519
	LLTEKDAQIAmMQQR	2	1	71361682	M11(Oxidation)	105764998	50.69	3	1791.92	26.7572
	KINQLSEENGDLSFK	1	1	71361682		7.02898e+07	50.51	3	1721.88	30.4156
	SQAPLESSLDSLGDVFLDSGRK	1	1	71361682		332964802	49.44	3	2321.17	65.5809
	AQADLALEK	1	1	71361682		145420408	49.38	2	958.524	22.1398
	DQLQEQLQALK	1	1	71361682		115767893	48.67	2	1313.71	42.1294
	ASMQPIQIAEGTGITTR	2	1	71361682		225520832	48.35	2	1773.92	45.3701
	EKYVQELAAVR	1	1	71361682		4941006875	48.32	2	1305.72	28.4285
	AHGLLAEENR	2	1	71361682		73853236	46.37	2	1109.57	17.8369
	EEVQSLREEAEK	1	1	71361682		9.14197e+06	46.09	2	1446.71	20.233
	IHGTEEGQQILK	1	1	71361682		1.12568e+08	45.64	2	1352.72	20.8391
	MTMLLLYHSTMSSK	1	1	71361682		102714056	43.84	3	1642.81	48.6302
	TTQIINITmTK	1	1	71361682	M9(Oxidation)	70362933	43.68	2	1279.69	29.4723
	LGSPDYGNSALLSLPGYRPTTR	3	1	71361682		2353966193	43.01	3	2335.21	52.035
	RLVMAESEK	1	1	71361682		2.12276e+07	42.58	2	1062.57	15.4347
	ASYAEQLSmLK	2	1	71361682	M9(Oxidation)	3.27999e+07	42.51	2	1256.63	36.2037
	ATQEWLEK	1	1	71361682		6.51907e+07	39.94	2	1004.51	25.3599
	ELGELIPLR	2	1	71361682		2015216428	37.96	2	1039.62	51.5912
	SNRDELELELAENRK	1	1	71361682		130923996	32.77	4	1815.92	26.6658
	AQELGHSQSALASAQR	1	1	71361682		207064448	30.93	3	1653.84	18.5897
	VAQEKDQLQEQLQALK	1	1	71361682		383725848	30.44	2	1869.01	36.8692
	SSALREEVQSLREEAEK	1	1	71361682		2.04849e+08	25.29	3	1961	35.6407
	GLEAAQIKELEELR	1	1	71361682		43414103	24.72	3	1598.88	49.807
	VASSSSGNNFLSGSPASPMGDILQTPQFQmR	1	1	71361682	M30(Oxidation)	6.16516e+07	23.69	3	3227.52	62.9882
	KLADSDQASK	1	1	71361682		3.86393e+06	54.95	2	1062.55	6.92147
	IAELQQR	2	1	71361682		2.51351e+08	50.64	2	857.487	16.8608
	SAPASQASLR	2	1	71361682		1.42645e+08	27.66	2	987.526	14.1125
	SLVEQHKR	2	1	71361682		3.74362e+07	33.75	3	996.561	7.28236
	ELEVMTAK	1	1	71361682		83334218	22.68	2	920.479	24.0783
	EQAAEHYK	1	1	71361682		6.09048e+06	27.27	3	975.456	7.44332
	LALLNEK	1	1	71361682		157162786	24.96	2	800.491	27.8952
100913206	ATP-dependent RNA helicase A [Homo sapiens]	5400.57	42.2	48	48	198	6.92652e+09	1270	140.869	6.84424
	Sequence	# PSMs	# Protein Groups	Protein Group Accessions	Modifications	Area	IonScore	Charge	MH+ [Da]	RT [min]
	KFESEILEAISQNSVVIIR	8	1	100913206		859761700	127.8	2	2175.2	70.7962
	KEEQEVQATLESEEVDLNAGLHGNWTLENAK	2	1	100913206		433273660	123.82	3	3481.68	61.3049
	NELMYQLEQDHDLQAILQER	2	1	100913206		8.73619e+08	123.38	2	2486.21	62.9496
	ELDALDANDELTPLGR	4	1	100913206		1587369840	108.56	2	1741.87	52.6388
	KVQSDGQIVLVDDWIK	6	1	100913206		1317969146	97.65	2	1843	56.5232
	FESEILEAISQNSVVIIR	1	1	100913206		0	91.77	2	2047.11	71.1718
	FSDHVALLSVFQAWDDAR	8	1	100913206		2.40513e+09	91.59	2	2077.02	67.904
	AIEPPPLDAVIEAEHTLR	7	1	100913206		3922156154	90.35	2	1971.06	62.81
	VQSDGQIVLVDDWIK	2	1	100913206		470835920	88.39	2	1714.91	62.7796
	DINTDFLLVVLR	5	1	100913206		2.64544e+07	87.8	2	1417.81	71.4334
	QLYHLGVVEAYSGLTK	11	1	100913206		4395575212	86.04	2	1777.95	49.1738
	TTQVPQFILDDFIQNDR	4	1	100913206		1.57235e+09	85.58	2	2050.03	66.8465
	GISHVIVDEIHER	3	1	100913206		3.75606e+09	85.27	2	1503.8	28.7086
	TPLHEIALSIK	5	1	100913206		8124030400	82.09	2	1221.73	37.5225
	HLEMNPHFGSHR	5	1	100913206		324765029	75.1	2	1461.69	19.2465
	NELmYQLEQDHDLQAILQER	1	1	100913206	M4(Oxidation)	6.12979e+07	74.61	3	2502.2	60.6032
	AENNSEVGASGYGVPGPTWDR	3	1	100913206		781611786	73.77	2	2162.98	39.7692
	AAMEALVVEVTKQPAIISQLDPVNER	1	1	100913206		6.3192e+07	72.17	3	2821.53	66.1893
	LFTAHNNMTNYATVWASK	7	1	100913206		1377959476	71.54	2	2069	47.8517
	AAMEALVVEVTK	9	1	100913206		4090344192	67.82	2	1260.69	52.4454
	SFIAEMTIYIK	4	1	100913206		382359520	66.4	2	1315.7	65.3253
	LETHmTPEMFR	7	1	100913206	M5(Oxidation)	5.34909e+08	65.68	2	1407.65	25.1987
	mGGEEAEIR	1	1	100913206	M1(Oxidation)	37817820	64.35	2	1007.45	14.1592
	DVVQAYPEVR	3	1	100913206		0	62.62	2	1175.61	27.1504
	LGGIGQFLAK	5	1	100913206		4621546909	60.49	2	1003.6	46.1087
	MGGEEAEIR	1	1	100913206		9.74953e+07	59.48	2	991.455	18.4595
	YGDGPRPPK	2	1	100913206		1.29004e+08	58.89	2	986.51	11.7857
	YPSPFFVFGEK	1	1	100913206		1.90706e+09	58.64	2	1317.66	63.7566
	LAQFEPSQR	2	1	100913206		844895081	57.7	2	1075.56	22.4678
	ISAVSVAER	2	1	100913206		282500758	57.67	2	931.523	22.0081
	KVFDPVPVGVTK	8	1	100913206		677989103	56.7	2	1285.76	29.8276
	LFTAHNNmTNYATVWASK	2	1	100913206	M8(Oxidation)	2612838360	56.42	2	2084.99	37.9301
	AAmEALVVEVTK	1	1	100913206	M3(Oxidation)	1.21416e+08	55.43	2	1276.69	33.1196
	LETHMTPEMFR	5	1	100913206		3501139444	54.21	3	1391.65	33.7364
	YTQVGPDHNR	3	1	100913206		247546940	53.27	2	1186.56	10.6803
	QISRPSAAGINLMIGSTR	2	1	100913206		4.90005e+08	52.6	3	1872.02	42.3589
	HLEmNPHFGSHR	1	1	100913206	M4(Oxidation)	1.72941e+08	51.23	3	1477.68	12.2969
	RLNMATLR	1	1	100913206		61047615	50.56	2	974.56	23.0155
	RISAVSVAER	2	1	100913206		2.63829e+08	49.64	2	1087.63	18.8167
	YQILPLHSQIPR	21	1	100913206		7106657267	46.51	2	1464.84	39.5637
	YDNGSGYR	2	1	100913206		37414027	46.4	2	931.393	11.567
	LSMSQLNEK	1	1	100913206		2.73931e+08	46.24	2	1049.53	25.4742
	ETPFELIEALLKYIETLNVPGAVLVFLPGWNLIYTMQK	1	1	100913206		2.1566e+07	45.17	4	4363.38	71.3018
	VFDPVPVGVTK	4	1	100913206		5548874920	39.32	2	1157.66	39.0095
	QISRPSAAGINLmIGSTR	4	1	100913206	M13(Oxidation)	3093842955	37.6	3	1888.02	35.9764
	QPAIISQLDPVNER	3	1	100913206		2479744772	33.3	2	1579.85	45.9489
	ILTTEGR	1	1	100913206		6.04509e+08	54.27	2	789.45	14.4194
	DFVNYLVR	5	1	100913206		5144972379	51.75	2	1025.55	52.3693
	MTPSYEIR	1	1	100913206		2.84738e+08	39.23	2	996.485	24.7102
	KMTPSYEIR	2	1	100913206		8.7201e+07	33	2	1124.58	21.5457
	EGETVEPYK	1	1	100913206		4.00125e+07	31.14	2	1051.5	18.155
	LNMATLR	1	1	100913206		453980036	53.34	2	818.458	27.1319
	LSmSQLNEK	1	1	100913206	M3(Oxidation)	29807858	36.64	2	1065.53	15.3528
	KILTTEGR	1	1	100913206		6.61727e+07	53.37	2	917.545	11.9722
	LEAGIR	1	1	100913206		1.62084e+08	46.66	2	658.391	16.5895
	LNQYFQK	1	1	100913206		7.81868e+08	27.09	2	940.493	22.6721
55956788	nucleolin [Homo sapiens]	5327.68	43.24	38	38	190	1.39275e+10	710	76.5684	4.70361
	Sequence	# PSMs	# Protein Groups	Protein Group Accessions	Modifications	Area	IonScore	Charge	MH+ [Da]	RT [min]
	GLSEDTTEETLKESFDGSVR	7	1	55956788		3.72891e+09	123.33	2	2200.04	44.5177
	QKVEGTEPTTAFNLFVGNLNFNK	5	1	55956788		1995145316	117.71	2	2568.32	64.9124
	TLVLSNLSYSATEETLQEVFEK	48	1	55956788		5.9442e+08	117.48	2	2501.27	70.1039
	VTQDELKEVFEDAAEIR	5	1	55956788		2.27548e+09	95.93	2	1992	62.3698
	GYAFIEFASFEDAK	7	1	55956788		3.34946e+09	95.68	2	1594.75	64.4282
	VEGTEPTTAFNLFVGNLNFNK	8	1	55956788		7092224482	94.8	2	2312.17	67.912
	KFGYVDFESAEDLEK	8	1	55956788		2241952688	86.68	2	1776.84	47.5377
	SKGYAFIEFASFEDAK	1	1	55956788		9.02461e+08	82.82	2	1809.88	59.551
	GLSEDTTEETLK	2	1	55956788		458815258	79.75	2	1322.64	23.7725
	TGISDVFAK	3	1	55956788		1.63375e+10	75.44	2	937.503	34.9948
	GFGFVDFNSEEDAK	9	1	55956788		7770574326	71.47	2	1561.69	53.7865
	KVVVSPTK	3	1	55956788		1.1433e+08	68.28	2	857.548	9.75796
	VAVATPAK	3	1	55956788		1.75269e+09	67.94	2	756.464	13.7162
	FGYVDFESAEDLEK	10	1	55956788		3.06508e+09	65.91	2	1648.74	56.7512
	NDLAVVDVR	2	1	55956788		9.28014e+09	64.15	2	1000.55	29.0866
	QGTEIDGR	3	1	55956788		5.37795e+08	62.25	2	875.425	11.5367
	SISLYYTGEK	5	1	55956788		15287285078	57.53	2	1160.59	33.4512
	ALELTGLK	5	1	55956788		2.85542e+09	56.87	2	844.517	34.1083
	AAATPAKK	2	1	55956788		1.08758e+08	54.14	2	757.459	4.7381
	ALVATPGK	6	1	55956788		5.19009e+08	53.77	2	756.464	17.8668
	VVVSPTK	2	1	55956788		107713972	53.56	2	729.453	12.6839
	ESFDGSVR	1	1	55956788		1.0754e+08	53.32	2	896.414	18.7591
	GIAYIEFK	7	1	55956788		10157834112	52.06	2	940.518	42.2135
	VAVATPAKK	3	1	55956788		224076714	49.51	2	884.559	9.695
	EAMEDGEIDGNKVTLDWAKPK	10	1	55956788		2.20483e+09	48.66	4	2346.14	39.4545
	SKGIAYIEFK	5	1	55956788		845008198	48.23	2	1155.65	33.0044
	VTLDWAKPK	3	1	55956788		600697673	46.65	2	1057.61	27.5182
	EVFEDAAEIR	2	1	55956788		1464348111	45.85	2	1178.57	32.3627
	NSTWSGESK	1	1	55956788		4.14488e+08	44.66	2	995.446	12.9846
	IVTDRETGSSK	1	1	55956788		7.34321e+07	33.71	2	1192.62	8.35864
	AIRLELQGPR	1	1	55956788		3.65207e+07	33.58	3	1152.69	28.8787
	EAmEDGEIDGNKVTLDWAKPK	1	1	55956788	M3(Oxidation)	1.72069e+08	30.03	3	2362.14	35.6414
	AAATSAK	4	1	55956788		3.25209e+08	56.05	2	619.343	2.79843
	ALVATPGKK	2	1	55956788		8.62027e+08	40.11	2	884.559	12.8357
	AAVTPGKK	1	1	55956788		1.45895e+08	40.18	2	771.474	6.24373
	LELQGPR	1	1	55956788		2.63791e+09	41.25	2	812.465	22.4205
	ATFIKVPQNQNGK	1	1	55956788		2.63423e+07	8.42	3	1444.8	23.1875
	GQNQDYR	1	1	55956788		1.44619e+08	46.82	2	880.392	7.83451
	EAPGKR	1	1	55956788		42249477	42.81	2	657.37	3.14948
157412270	heterogeneous nuclear ribonucleoprotein M isoform b [Homo sapiens]	5084.78	68.6	44	44	232	7.68933e+09	691	73.5724	8.82178
	Sequence	# PSMs	# Protein Groups	Protein Group Accessions	Modifications	Area	IonScore	Charge	MH+ [Da]	RT [min]
	GNFGGSFAGSFGGAGGHAPGVAR	4	1	157412270		8.40882e+09	155.95	2	2034.96	37.7467
	MGLAmGGGGGASFDR	3	1	157412270	M5(Oxidation)	1.48913e+09	119.74	2	1399.61	26.7762
	mGPLGLDHMASSIER	10	1	157412270	M1(Oxidation)	3658506978	109.75	2	1629.78	37.8937
	mGLAmGGGGGASFDR	2	1	157412270	M1(Oxidation); M5(Oxidation)	9.48158e+08	103.08	2	1415.61	22.4634
	aAGVEAAAEVAATEIK	4	1	157412270	N-Term(Acetyl)	1.62032e+09	95.92	2	1542.81	66.6138
	MGGmEGPFGGGMENMGR	3	1	157412270	M4(Oxidation)	2.65514e+08	93.26	2	1730.68	38.1296
	EKVGEVTYVELLMDAEGK	2	1	157412270		1.33693e+08	91.82	2	2010.02	62.6366
	mGPAMGPALGAGIER	8	1	157412270	M1(Oxidation)	3461019644	91.37	2	1443.71	34.2669
	mGPLGLDHmASSIER	2	1	157412270	M1(Oxidation); M9(Oxidation)	808895647	86.25	2	1645.77	25.9519
	GIGMGNIGPAGMGmEGIGFGINK	6	1	157412270	M14(Oxidation)	793217798	85.06	2	2194.05	60.5117
	MGPLGLDHMASSIER	8	1	157412270		3884309866	82.62	2	1613.79	40.2685
	MGAGLGHGMDR	1	1	157412270		20940025	77.7	2	1101.5	18.4427
	mGAGMGFGLER	2	1	157412270	M1(Oxidation)	714228180	77.41	2	1141.52	33.6924
	GIGmGNIGPAGMGmEGIGFGINK	12	1	157412270	M4(Oxidation); M14(Oxidation)	1027876426	77.12	2	2210.04	54.275
	QGGGGGGGSVPGIER	1	1	157412270		0	77.08	2	1284.63	20.591
	mGAGLGHGMDR	2	1	157412270	M1(Oxidation)	6.50491e+07	75.68	2	1117.49	14.2424
	MGAGMGFGLER	2	1	157412270		4210432601	74.11	2	1125.52	38.7519
	MEEESGAPGVPSGNGAPGPK	2	1	157412270		129659651	71.69	2	1867.86	22.6114
	EVFSMAGVVVR	12	1	157412270		1.02579e+09	70	2	1193.64	50.4514
	mGGMEGPFGGGmENMGR	7	1	157412270	M1(Oxidation); M12(Oxidation)	1.49536e+08	68.21	2	1746.67	32.1006
	LKEVFSMAGVVVR	9	1	157412270		1404504079	62.94	2	1434.82	46.0399
	mGPAmGPALGAGIER	2	1	157412270	M1(Oxidation); M5(Oxidation)	2.53235e+09	62.81	2	1459.71	26.7755
	mGAGLGHGmDR	2	1	157412270	M1(Oxidation); M9(Oxidation)	8.27628e+07	62.62	2	1133.49	8.55491
	MGANNLER	3	1	157412270		1.56191e+08	61.43	2	904.434	16.5151
	GEGERPAQNEK	1	1	157412270		0	60.98	2	1214.58	6.31484
	LGSTVFVANLDYK	6	1	157412270		6100198210	60.39	2	1426.76	50.3024
	LKEVFSmAGVVVR	3	1	157412270	M7(Oxidation)	251190625	60.24	2	1450.81	32.487
	mGGmEGPFGGGMENmGR	6	1	157412270	M1(Oxidation); M4(Oxidation); M15(Oxidation)	128830424	59.65	2	1762.67	26.2326
	FGSGmNmGR	2	1	157412270	M5(Oxidation); M7(Oxidation)	147318287	57.28	2	988.4	9.74803
	MVPAGMGAGLER	3	1	157412270		2.74908e+09	56.94	2	1188.59	28.8876
	mVPAGMGAGLER	3	1	157412270	M1(Oxidation)	484786911	56.87	2	1204.59	26.3914
	MAAPIDR	2	1	157412270		6.06753e+08	56.33	2	773.4	18.4754
	mGANSLER	2	1	157412270	M1(Oxidation)	3.50155e+08	56.03	2	893.418	11.7999
	FGSGMNMGR	1	1	157412270		6.15182e+07	55.6	2	956.411	22.9932
	MGPAMGPALGAGIER	4	1	157412270		2181211684	54.59	2	1427.72	39.1485
	INEILSNALKR	5	1	157412270		3.85546e+08	53.83	3	1270.75	33.2655
	MGANSLER	1	1	157412270		3.61859e+08	52.85	2	877.424	17.3616
	EVFSmAGVVVR	1	1	157412270	M5(Oxidation)	137574400	51.89	2	1209.63	32.3972
	INEILSNALK	3	1	157412270		8558973384	51.45	2	1114.65	39.0828
	mGPGIDR	1	1	157412270	M1(Oxidation)	237139001	51.38	2	761.363	12.0658
	AFITNIPFDVK	4	1	157412270		5956702999	51.05	1	1264.7	60.4757
	VGEVTYVELLMDAEGK	2	1	157412270		1149851119	50.49	2	1752.88	65.8253
	MGLAMGGGGGASFDR	1	1	157412270		4.51841e+08	49.97	2	1383.62	36.2752
	AAEVLNK	2	1	157412270		4.31766e+08	49.7	2	744.427	12.2508
	VKEDPDGEHAR	2	1	157412270		1.95726e+07	48.04	3	1252.59	6.92551
	mGGmEGPFGGGmENmGR	2	1	157412270	M1(Oxidation); M4(Oxidation); M12(Oxidation); M15(Oxidation)	2.06572e+08	47.85	2	1778.67	21.6341
	FGSGMNmGR	4	1	157412270	M7(Oxidation)	2.49708e+08	46.27	2	972.406	15.4688
	GDFFPPERPQQLPHGLGGIGMGLGPGGQPIDANHLNK	15	1	157412270		496132575	44.06	3	3818.93	57.102
	NLPFDFTWK	4	1	157412270		2540309744	41.79	2	1167.59	64.1743
	FEPYANPTKR	2	1	157412270		120778236	39.72	3	1222.62	20.333
	GDFFPPERPQQLPHGLGGIGmGLGPGGQPIDANHLNK	8	1	157412270	M21(Oxidation)	345157414	38.02	4	3834.93	53.0386
	GIGmGNIGPAGmGmEGIGFGINK	1	1	157412270	M4(Oxidation); M12(Oxidation); M14(Oxidation)	0	36.75	2	2226.04	45.3192
	GGNRFEPYANPTK	2	1	157412270		2.99933e+07	36.64	3	1450.71	21.9947
	VGEVTYVELLmDAEGK	2	1	157412270	M11(Oxidation)	297837534	36.3	2	1768.87	62.9104
	ADILEDKDGK	3	1	157412270		1.06615e+08	35.92	2	1103.56	16.7154
	MGLVMDR	1	1	157412270		197764674	53.9	2	821.404	27.2445
	MGPVmDR	1	1	157412270	M5(Oxidation)	2.54252e+08	46.3	2	821.367	13.7536
	MGPGIDR	2	1	157412270		2.85972e+08	44.16	2	745.368	17.5013
	mGLSMER	1	1	157412270	M1(Oxidation)	37073766	41.1	2	839.378	19.3216
	MGLVmDR	3	1	157412270	M5(Oxidation)	2.56809e+08	36.82	2	837.399	20.9377
	mVPAGmGAGLER	1	1	157412270	M1(Oxidation); M6(Oxidation)	8.99592e+07	29.68	2	1220.58	18.8776
	mGANNLER	1	1	157412270	M1(Oxidation)	1.2079e+08	32.51	2	920.428	10.8066
	mGPAIER	1	1	157412270	M1(Oxidation)	9.04888e+07	30.99	2	789.394	13.7453
	mGLVmDR	3	1	157412270	M1(Oxidation); M5(Oxidation)	1.15343e+08	27.64	2	853.392	14.5861
	GGNRFEPYANPTKR	1	1	157412270		2.64972e+07	22.35	3	1606.82	20.0083
	WQSLKDLVK	2	1	157412270		3.08078e+08	20.66	3	1116.65	36.8262
	mAAPIDR	1	1	157412270	M1(Oxidation)	1.44705e+08	51.3	2	789.395	11.9524
	mGSGIER	1	1	157412270	M1(Oxidation)	7.55209e+07	37.93	2	765.357	8.72541
	HSLSGRPLK	1	1	157412270		1.4048e+08	32.92	2	994.582	9.72503
	LGGAGmER	2	1	157412270	M6(Oxidation)	121642392	27.76	2	806.384	8.64637
	MGQTMER	1	1	157412270		2.135e+08	48.23	2	852.373	11.5617
	KAAEVLNK	1	1	157412270		4.2953e+07	38.23	2	872.522	9.10261
	MGPAIER	1	1	157412270		5.2096e+08	34.6	2	773.4	19.3031
15055539	40S ribosomal protein S2 [Homo sapiens]	4333.64	51.54	17	17	204	1.40945e+10	293	31.3046	10.2427
	Sequence	# PSMs	# Protein Groups	Protein Group Accessions	Modifications	Area	IonScore	Charge	MH+ [Da]	RT [min]
	ESEIIDFFLGASLKDEVLK	55	1	15055539		2.37469e+08	101.12	2	2153.14	71.9643
	AFVAIGDYNGHVGLGVK	100	1	15055539		8749737495	98.62	2	1716.91	45.5012
	IKSLEEIYLFSLPIK	2	1	15055539		1.12286e+08	81.83	2	1793.06	65.7819
	TYSYLTPDLWK	3	1	15055539		2.04214e+10	73.4	2	1386.7	58.8607
	SLEEIYLFSLPIK	4	1	15055539		1.62423e+08	68.26	2	1551.87	68.7733
	SPYQEFTDHLVK	17	1	15055539		1.31122e+10	58.39	2	1463.72	40.6306
	FKAFVAIGDYNGHVGLGVK	2	1	15055539		253991238	58.14	2	1992.08	48.4872
	ESEIIDFFLGASLK	3	1	15055539		1.78154e+07	51	2	1568.82	71.7042
	AEDKEWMPVTK	2	1	15055539		5.05901e+08	47.99	2	1333.65	25.2995
	GTGIVSAPVPK	3	1	15055539		8330184758	40.03	2	1025.6	25.1685
	AEDKEWmPVTK	2	1	15055539	M7(Oxidation)	8.75152e+08	38.22	3	1349.65	20.1343
	KLLMmAGIDDCYTSARGCTATLGNFAK	2	1	15055539	M5(Oxidation)	319110801	30.19	4	2867.37	49.8518
	SPYQEFTDHLVKTHTR	1	1	15055539		214905364	23.19	4	1958.98	32.042
	LLmmAGIDDCYTSARGCTATLGNFAK	1	1	15055539	M3(Oxidation); M4(Oxidation)	7.89566e+07	3.41	3	2755.27	50.1484
	ATFDAISKTYSYLTPDLWK	1	1	15055539		68362740	12.92	3	2220.13	64.5126
	LLMmAGIDDCYTSARGCTATLGNFAK	1	1	15055539	M4(Oxidation)	164171912	6.13	3	2739.27	55.4673
	GAIILAK	1	1	15055539		3396881632	49.3	1	685.463	23.4029
	ATFDAISK	1	1	15055539		3508853549	34.53	2	852.449	23.0123
	LSIVPVR	3	1	15055539		4365824118	48.05	2	783.511	30.1803
313569776	60S ribosomal protein L17 isoform a [Homo sapiens]	4169.77	52.72	13	13	211	1.87289e+10	184	21.3833	10.1694
	Sequence	# PSMs	# Protein Groups	Protein Group Accessions	Modifications	Area	IonScore	Charge	MH+ [Da]	RT [min]
	GLDVDSLVIEHIQVNK	163	1	313569776		16569788848	91.9	2	1778.97	67.4002
	KSAEFLLHMLK	9	1	313569776		22562337352	86.79	2	1316.74	41.2961
	GLDVDSLVIEHIQVNKAPK	3	1	313569776		959019714	73	2	2075.16	52.2495
	NAESNAELKGLDVDSLVIEHIQVNK	2	1	313569776		1.66139e+08	71.23	3	2735.44	59.1981
	KSAEFLLHmLK	3	1	313569776	M9(Oxidation)	545343624	65.96	2	1332.74	28.5483
	NAESNAELK	2	1	313569776		1576900055	62.5	2	975.478	11.8192
	YSLDPENPTK	5	1	313569776		14151542828	59.78	2	1163.56	26.1135
	EQIVPKPEEEVAQKK	3	1	313569776		302547178	57.24	2	1751.96	20.4982
	SAEFLLHMLK	8	1	313569776		17054489028	44.34	2	1188.65	54.7513
	SAEFLLHmLK	3	1	313569776	M8(Oxidation)	8.56306e+08	43.18	2	1204.64	38.0011
	YLKDVTLQK	2	1	313569776		2333636040	40.32	3	1107.64	22.0909
	VRYSLDPENPTK	2	1	313569776		1.60649e+08	23.53	3	1418.73	24.7683
	ETAQAIK	2	1	313569776		1.56932e+09	41.79	2	760.421	9.13773
	QWGWTQGR	3	1	313569776		1.87979e+09	38.75	2	1018.49	29.7878
	YNGGVGR	1	1	313569776		5.98813e+08	49.68	2	722.36	9.41021
13699824	kinesin-like protein KIF11 [Homo sapiens]	3942.25	48.11	48	48	134	5.77804e+09	1056	119.085	5.64307
	Sequence	# PSMs	# Protein Groups	Protein Group Accessions	Modifications	Area	IonScore	Charge	MH+ [Da]	RT [min]
	KTYTFDMVFGASTK	13	1	13699824		489376320	128.88	2	1595.78	47.6857
	SPNEEYTWEEDPLAGIIPR	3	1	13699824		970839637	128.46	2	2216.06	66.6031
	LQLVKEEYITSALESTEEK	3	1	13699824		676169328	112.4	2	2210.15	56.5894
	LNLVDLAGSENIGR	6	1	13699824		7.73534e+09	99.23	2	1470.8	55.5853
	TSIIATISPASLNLEETLSTLEYAHR	4	1	13699824		5420785008	97.77	3	2830.49	69.0155
	LQLVKEEYITSALESTEEKLHDAASK	3	1	13699824		2.28206e+08	94.2	3	2932.53	62.1518
	GLEEITVHNKDEVYQILEK	10	1	13699824		3139585897	91.71	2	2257.18	50.6326
	TTAATLMNAYSSR	6	1	13699824		2913484686	91.43	2	1386.67	35.3523
	AVDQHNAEAQDIFGK	2	1	13699824		1411692333	91.08	2	1642.79	26.1327
	TYTFDMVFGASTK	2	1	13699824		423181651	86.82	2	1467.69	59.7729
	LLNTVEETTKDVSGLHSK	6	1	13699824		4.17799e+09	86.6	2	1971.05	32.1866
	KAVDQHNAEAQDIFGK	2	1	13699824		114302346	82.1	2	1770.88	22.9257
	LTVQEEQIVELIEK	6	1	13699824		1.57833e+09	80.14	2	1670.93	64.7177
	IGAVEEELNR	1	1	13699824		2141172500	78	2	1129.59	25.6361
	TVYFSEQWVSSLNER	4	1	13699824		238531476	76.92	2	1844.89	61.191
	VTELFMDNK	1	1	13699824		3.02387e+08	76.76	2	1096.54	31.986
	TTAATLmNAYSSR	4	1	13699824	M7(Oxidation)	1.23668e+09	73.78	2	1402.67	24.3905
	NLNSLFNNMEELIK	3	1	13699824		3.88567e+07	73.2	2	1678.85	69.5252
	QHNIFLDQMTIDEDKLIAQNLELNETIK	2	1	13699824		1.66816e+09	70.08	3	3326.71	65.8199
	LDIPTGTTPQR	3	1	13699824		196159187	70.03	2	1198.65	26.7939
	LLNTVEETTK	1	1	13699824		570678242	69.46	2	1147.63	22.6628
	TSLTVADKIEDQKK	2	1	13699824		234006247	68.31	2	1575.86	22.0107
	ILQDSLGGR	1	1	13699824		892003324	66.98	2	958.535	22.9203
	SHSVFSVTIHMK	5	1	13699824		1266406768	66.41	2	1372.71	32.0805
	LIAQNLELNETIK	1	1	13699824		1.3868e+08	65.65	2	1498.85	43.4645
	EKNGVYISEENFR	1	1	13699824		9.44099e+07	65.59	2	1584.77	27.3696
	EEYITSALESTEEK	2	1	13699824		3.85616e+08	65.28	2	1628.76	41.2771
	TDLLSSLEMILSPTVVSILK	2	1	13699824		76463920	63.94	2	2159.23	71.2161
	SKVEETTEHLVTK	2	1	13699824		3.79892e+08	62.95	2	1500.8	19.1911
	KTYTFDmVFGASTK	2	1	13699824	M7(Oxidation)	206334795	58.89	2	1611.78	38.4044
	VITALVER	1	1	13699824		1732746350	58.33	2	900.554	27.9665
	SGAVDKR	2	1	13699824		4.80316e+07	57.68	2	732.402	6.00729
	FCALEEKCENIQKPLSSVQENIQQK	1	1	13699824		0	55.47	3	2906.44	41.2689
	GKNIQVVVR	1	1	13699824		2.07929e+07	51.64	2	1012.63	18.5194
	TQELETTQK	1	1	13699824		2.31633e+08	51.5	2	1077.55	11.7639
	KSYLYPSTLVR	2	1	13699824		2.07545e+08	43.79	2	1326.75	32.4636
	NLNSLFNNMEELIKDGSSK	2	1	13699824		1.14452e+08	43.68	3	2153.06	65.6904
	NFNQEGTK	1	1	13699824		1.66958e+08	41.37	2	937.44	10.2487
	NLNSLFNNmEELIK	1	1	13699824	M9(Oxidation)	69261270	41.05	2	1694.85	58.8043
	EHLLDQLKR	2	1	13699824		260943410	41.04	3	1151.66	23.1622
	RTTAATLMNAYSSR	1	1	13699824		2.33646e+08	33.69	3	1542.77	28.3432
	TSLTVADKIEDQK	1	1	13699824		219290265	31.03	2	1447.76	24.9164
	LMNLWTER	1	1	13699824		4.01344e+09	46.02	2	1062.54	45.128
	EAGNINQSLLTLGR	1	1	13699824		0	42.97	2	1485.81	46.0248
	TLHQIFEK	2	1	13699824		443107076	33.72	2	1015.56	23.1791
	AMLEVHK	1	1	13699824		4.47518e+08	39.13	2	827.448	16.7749
	SHSVFSVTIHmK	2	1	13699824	M11(Oxidation)	8.2419e+07	20.04	4	1388.7	24.3133
	TGGLADK	2	1	13699824		1.11897e+08	43.78	2	661.354	8.19924
	LVEESVK	1	1	13699824		5.31598e+08	39.8	2	803.454	14.867
	SYLYPSTLVR	3	1	13699824		3602707270	30.84	2	1198.65	41.8014
	NILNKPEVNQK	1	1	13699824		4.71686e+08	7.5	3	1296.73	19.1889
	MTFHSQK	1	1	13699824		2.68926e+08	30.21	2	878.422	11.0381
4504301	histone H4 [Homo sapiens]	3891.18	61.17	14	14	150	8.13141e+10	103	11.3604	11.356
	Sequence	# PSMs	# Protein Groups	Protein Group Accessions	Modifications	Area	IonScore	Charge	MH+ [Da]	RT [min]
	KTVTAMDVVYALKR	11	1	4504301		5499282885	111.48	2	1594.9	43.4191
	TVTAmDVVYALK	18	1	4504301	M5(Oxidation)	19116490631	103.17	2	1326.7	46.9416
	KTVTAmDVVYALK	9	1	4504301	M6(Oxidation)	3.06929e+09	92.65	2	1454.8	37.7441
	KTVTAmDVVYALKR	6	1	4504301	M6(Oxidation)	9.9063e+08	91.83	2	1610.9	33.9539
	TVTAmDVVYALKR	12	1	4504301	M5(Oxidation)	11224883076	89.69	2	1482.8	41.9962
	TVTAMDVVYALK	6	1	4504301		42670697877	89	2	1310.71	61.0977
	ISGLIYEETR	21	1	4504301		96645213632	85.6	2	1180.63	33.3594
	TVTAMDVVYALKR	8	1	4504301		40095158848	79.3	2	1466.81	53.6159
	KTVTAMDVVYALK	13	1	4504301		1.36381e+10	74.23	2	1438.8	50.9673
	GVLKVFLENVIR	2	1	4504301		3.44955e+07	69.96	3	1386.85	64.3286
	DNIQGITKPAIR	8	1	4504301		16691909402	59.06	2	1325.76	26.4273
	RISGLIYEETR	7	1	4504301		6513795596	56.92	2	1336.73	27.7463
	DAVTYTEHAK	5	1	4504301		3457364589	56.85	2	1134.55	14.2245
	VFLENVIR	13	1	4504301		104626360860	52.06	2	989.582	45.6282
	ISGLIYEETRGVLK	2	1	4504301		311792148	50.76	2	1577.9	45.0086
	VLRDNIQGITKPAIR	3	1	4504301		1.38242e+08	50.17	3	1694.01	26.2664
	VFLENVIRDAVTYTEHAK	5	1	4504301		802820540	39.62	2	2105.11	47.1951
	DAVTYTEHAKR	1	1	4504301		40514433	33.07	3	1290.65	12.5938
16579885	60S ribosomal protein L4 [Homo sapiens]	3520.02	42.39	28	29	177	5.4711e+10	427	47.6674	11.063
	Sequence	# PSMs	# Protein Groups	Protein Group Accessions	Modifications	Area	IonScore	Charge	MH+ [Da]	RT [min]
	QPYAVSELAGHQTSAESWGTGR	9	1	16579885		5.22605e+10	118.89	2	2332.1	37.5582
	NNRQPYAVSELAGHQTSAESWGTGR	4	1	16579885		2935542935	113.75	2	2716.29	33.1923
	GHRIEEVPELPLVVEDKVEGYK	11	1	16579885		1.97817e+09	79.52	3	2535.36	51.4589
	IEEVPELPLVVEDKVEGYKK	22	1	16579885		3.34196e+09	76.59	2	2313.27	56.0596
	VDKAAAAAAALQAK	4	1	16579885		3955500696	74.08	2	1298.75	23.5942
	AAAAAAALQAK	7	1	16579885		17478914725	72.18	2	956.556	18.3406
	NIPGITLLNVSK	19	1	16579885		4.58244e+10	69.38	2	1268.76	56.7654
	NIPGITLLNVSKLNILK	2	1	16579885		997198919	65.43	3	1850.16	65.4832
	APIRPDIVNFVHTNLR	20	1	16579885		6.60482e+10	62.9	3	1862.05	48.1838
	mINTDLSR	3	1	16579885	M1(Oxidation)	1.51881e+09	62.74	2	965.476	19.6767
	IEEVPELPLVVEDKVEGYK	3	1	16579885		4.75342e+09	62.56	2	2185.17	61.1512
	MINTDLSR	1	1	16579885		8.19865e+09	62.34	2	949.481	22.7534
	GHRIEEVPELPLVVEDK	9	1	16579885		961281560	60.05	2	1959.06	43.404
	NVTLPAVFK	22	1	16579885		15552083648	57.8	2	988.586	47.7208
	LAPGGHVGR	1	1	16579885		2.95512e+09	57.51	2	863.487	10.4903
	KLDELYGTWR	9	1	16579885		25198143472	56.86	2	1280.67	35.2149
	LKAWNDIKK	1	1	16579885		5.37232e+08	53.64	3	1115.66	19.2726
	SNYNLPMHK	2	1	16579885		2.40162e+09	46.63	2	1103.54	21.6735
	IEEVPELPLVVEDK	3	1	16579885		2860570568	44.5	3	1608.88	60.0246
	LDELYGTWR	3	1	16579885		4193911774	44.22	2	1152.57	40.7607
	ILKSPEIQR	4	1	16579885		540048265	39.95	3	1083.66	20.1144
	SNYNLPmHK	1	1	16579885	M7(Oxidation)	4.9927e+08	36.82	2	1119.53	16.5243
	APIRPDIVNFVHTNLRK	3	1	16579885		4293043292	31.3	3	1990.14	40.2452
	LKAWNDIK	1	1	16579885		3.37861e+08	47.05	2	987.566	23.6243
	EAVLLLK	4	1	16579885		11646897434	53.18	2	785.515	34.4981
	EAVLLLKK	2	1	16579885		325320111	29.81	3	913.611	24.572
	TKEAVLLLKK	1	1	16579885		8990619	34.22	2	1142.75	21.5074
	mFAPTK	1	1	16579885	M1(Oxidation)	2.94726e+09	37.4	2	710.356	13.5607
	MFAPTK	2	1	16579885		2.5531e+09	37.04	2	694.362	19.0168
	TKEAVLLLK	1	1	16579885		1.42922e+09	34.85	3	1014.66	26.7927
	KPAPEK	1	2	14790190;16579885		1.36703e+08	47.37	2	669.394	3.74516
	SPEIQR	1	1	16579885		4.21732e+09	47.63	2	729.391	11.2372
4506643	60S ribosomal protein L37a [Homo sapiens]	3468.46	29.35	3	3	104	3.93441e+09	92	10.2685	10.4331
	Sequence	# PSMs	# Protein Groups	Protein Group Accessions	Modifications	Area	IonScore	Charge	MH+ [Da]	RT [min]
	TVAGGAWTYNTTSAVTVK	102	1	4506643		10723535283	104.27	2	1826.93	57.7395
	KIEISQHAK	1	1	4506643		7.09596e+08	52.92	2	1053.61	10.2699
	IEISQHAK	1	1	4506643		3.70097e+08	40.24	2	925.513	12.0645
16933546	60S acidic ribosomal protein P0 [Homo sapiens]	3336.46	43.22	17	17	132	2.23592e+10	317	34.2518	5.97314
	Sequence	# PSMs	# Protein Groups	Protein Group Accessions	Modifications	Area	IonScore	Charge	MH+ [Da]	RT [min]
	AFLADPSAFVAAAPVAAATTAAPAAAAAPAK	7	1	16933546		20066341022	131.41	2	2752.48	63.2147
	GNVGFVFTKEDLTEIRDMLLANK	2	1	16933546		1771961748	124.31	2	2610.37	67.3821
	GNVGFVFTKEDLTEIR	11	1	16933546		13870811520	106.91	2	1824.96	53.3423
	AFLADPSAFVAAAPVAAATTAAPAAAAAPAKVEAK	1	1	16933546		1127561113	83.17	3	3179.72	61.5467
	RVLALSVETDYTFPLAEK	4	1	16933546		169798682	82.47	2	2052.11	59.571
	IIQLLDDYPK	19	1	16933546		2.77466e+10	80.86	2	1217.68	50.4079
	VLALSVETDYTFPLAEK	16	1	16933546		12611601294	79.58	2	1896.01	64.5868
	TSFFQALGITTK	8	1	16933546		1.81135e+10	73.08	2	1313.72	63.1213
	DMLLANKVPAAAR	32	1	16933546		5993363543	65.14	2	1369.77	30.6859
	DmLLANKVPAAAR	3	1	16933546	M2(Oxidation)	311101284	64.3	2	1385.76	25.2468
	EDLTEIRDMLLANK	1	1	16933546		1226419784	60.84	2	1660.86	60.5047
	GNVGFVFTK	3	1	16933546		15508351046	59.72	2	968.524	37.0605
	GTIEILSDVQLIK	9	1	16933546		1.92647e+10	54.65	2	1428.84	63.6064
	EDLTEIRDMLLANKVPAAAR	5	1	16933546		1892123438	44.89	3	2226.2	59.6429
	ISRGTIEILSDVQLIK	2	1	16933546		1.15908e+08	43.2	2	1785.05	60.7109
	GHLENNPALEK	3	1	16933546		1873432715	35.24	2	1221.63	15.8201
	GNVGFVFTKEDLTEIRDmLLANK	1	1	16933546	M18(Oxidation)	2.22159e+08	22.25	3	2626.37	64.316
	EDLTEIR	1	1	16933546		3.66943e+08	62.13	2	875.45	23.7219
	EDLTEIRDmLLANKVPAAAR	3	1	16933546	M9(Oxidation)	339947608	15.81	4	2242.19	52.435
	QMQQIR	1	1	16933546		2.87027e+09	44.08	2	803.422	12.9455
15431288	60S ribosomal protein L10a [Homo sapiens]	3159.94	56.68	14	14	126	1.07064e+10	217	24.8155	9.93506
	Sequence	# PSMs	# Protein Groups	Protein Group Accessions	Modifications	Area	IonScore	Charge	MH+ [Da]	RT [min]
	KFLETVELQISLK	30	1	15431288		1208521580	123.78	2	1547.91	58.5217
	FLETVELQISLK	24	1	15431288		1.3207e+09	87.18	2	1419.81	62.6296
	AGKFPSLLTHNENMVAK	6	1	15431288		10110948980	80.01	2	1856.98	32.4465
	KYDAFLASESLIK	14	1	15431288		9401395968	70.37	2	1484.8	46.2827
	FPSLLTHNENmVAK	4	1	15431288	M11(Oxidation)	157232208	67.3	2	1616.82	32.3551
	VSRDTLYEAVR	2	1	15431288		78262538	62.04	2	1308.7	25.2475
	AVDIPHmDIEALKK	3	1	15431288	M7(Oxidation)	7.67118e+08	55.89	2	1595.85	27.3689
	AVDIPHMDIEALK	10	1	15431288		1.12531e+10	55.13	3	1451.76	50.3892
	YDAFLASESLIK	3	1	15431288		1.4799e+09	54.27	2	1356.71	57.0239
	AGKFPSLLTHNENmVAK	1	1	15431288	M14(Oxidation)	139978560	51.93	2	1872.97	27.1976
	FPSLLTHNENMVAK	12	1	15431288		9.5341e+09	44.35	2	1600.82	38.0373
	AVDIPHmDIEALK	1	1	15431288	M7(Oxidation)	761470779	43.08	3	1467.76	34.4098
	AVDIPHMDIEALKK	6	1	15431288		1.07551e+10	37.92	2	1579.86	40.3376
	MTDDELVYNIHLAVNFLVSLLK	2	1	15431288		7.93253e+07	34.84	2	2547.36	71.2381
	NYDPQKDKR	1	1	15431288		25615687	50.61	2	1163.58	7.14708
	ILGPGLNK	3	1	15431288		4.16607e+09	43.68	2	811.506	23.2214
	STMGKPQR	3	1	15431288		1.87367e+08	33.06	3	904.47	6.96185
	EVLHGNQR	1	1	15431288		450382878	31.73	3	952.499	7.53408
93141020	core histone macro-H2A.1 isoform 2 [Homo sapiens]	3138.26	65.23	20	22	127	1.24418e+10	371	39.4644	9.77393
	Sequence	# PSMs	# Protein Groups	Protein Group Accessions	Modifications	Area	IonScore	Charge	MH+ [Da]	RT [min]
	LNLIHSEISNLAGFEVEAIINPTNADIDLK	1	1	93141020		1.07041e+07	108.66	3	3263.72	70.2537
	NGPLEVAGAAVSAGHGLPAK	23	1	93141020		1.00581e+10	105.2	2	1815.98	40.265
	GKLEAIITPPPAK	11	1	93141020		3.58803e+09	99.99	2	1334.81	28.61
	HILLAVANDEELNQLLK	7	2	8923920;93141020		5619891724	92.04	2	1933.08	61.4168
	IGVGAPVYMAAVLEYLTAEILELAGNAAR	2	1	93141020		3.14191e+07	92.04	3	2975.59	71.2793
	AISSYFVSTMSSSIK	7	1	93141020		3433959370	84.16	2	1607.8	59.1196
	AASADSTTEGTPADGFTVLSTK	7	1	93141020		2709615914	81.38	2	2127.02	37.6172
	LNLIHSEISNLAGFEVEAIINPTNADIDLKDDLGNTLEK	4	1	93141020		1.06592e+08	78.96	4	4249.21	70.2825
	KGGKEFVEAVLELR	6	1	93141020		1.0799e+09	70.66	2	1574.9	51.5689
	QTAAQLILK	7	1	93141020		2.87693e+09	69.5	2	985.608	31.5281
	GKLEAIITPPPAKK	1	1	93141020		27930728	66.95	2	1462.91	24.9888
	LEAIITPPPAK	11	1	93141020		378515622	65.1	2	1149.69	31.1287
	EFVEAVLELR	6	1	93141020		3136725148	59.63	2	1204.66	61.4324
	SIAFPSIGSGR	10	1	93141020		11168835558	59	2	1091.59	40.3241
	GGKEFVEAVLELR	3	1	93141020		7.37214e+08	58.52	3	1446.8	60.7654
	AISSYFVSTmSSSIK	5	1	93141020	M10(Oxidation)	999097671	58.21	2	1623.8	40.687
	KNGPLEVAGAAVSAGHGLPAK	3	1	93141020		2.87575e+08	54.23	3	1944.08	33.9552
	GVTIASGGVLPNIHPELLAK	7	1	93141020		1.60983e+10	52.54	2	1986.15	58.4172
	LNLIHSEISNLAGFEVEAIINPTNADIDLKDDLGNTLEKK	1	1	93141020		5.50887e+06	36.09	5	4377.3	68.582
	TVYFVLFDSESIGIYVQEMAK	1	1	93141020		3.766e+06	6.68	2	2439.22	71.2785
	EFVEAVLELRK	1	1	93141020		8.7649e+07	30.41	3	1332.76	48.4834
	AGVIFPVGR	2	2	8923920;93141020		5.2742e+09	40.02	2	915.544	37.1149
	GGKEFVEAVLELRK	1	1	93141020		3.39222e+07	23.48	4	1574.9	50.7121
17105394	60S ribosomal protein L23a [Homo sapiens]	3125.23	55.13	19	19	126	16853518473	156	17.6841	10.4478
	Sequence	# PSMs	# Protein Groups	Protein Group Accessions	Modifications	Area	IonScore	Charge	MH+ [Da]	RT [min]
	LAPDYDALDVANK	9	1	17105394		33707144591	92.1	2	1404.71	33.3222
	KIEDNNTLVFIVDVK	48	1	17105394		5298234080	91.53	2	1746.97	57.7222
	NKLDHYAIIKFPLTTESAMK	5	1	17105394		786648869	88.97	2	2320.24	46.8309
	LDHYAIIKFPLTTESAMK	9	1	17105394		2304950340	84.71	2	2078.11	53.1543
	IEDNNTLVFIVDVK	8	1	17105394		1681244942	81.07	2	1618.88	62.1636
	FPLTTESAMK	17	1	17105394		1.63967e+09	70.31	2	1124.57	31.6119
	KLYDIDVAK	4	1	17105394		1.39909e+09	66.81	2	1064.6	25.939
	VNTLIRPDGEK	2	1	17105394		9.61781e+08	61.7	2	1241.69	20.0052
	KEAPAPPK	4	1	17105394		8.43908e+07	61.16	2	837.485	7.78137
	FPLTTESAmKK	3	1	17105394	M9(Oxidation)	321115623	58.42	2	1268.66	21.6375
	FPLTTESAmK	1	1	17105394	M9(Oxidation)	484597624	55.29	2	1140.57	25.6526
	LDHYAIIK	1	1	17105394		1361695239	45.39	2	972.555	23.5044
	LYDIDVAK	1	1	17105394		11555176748	43.04	2	936.507	29.2047
	NKLDHYAIIK	1	1	17105394		7.36818e+08	41.65	2	1214.69	22.8734
	VNTLIRPDGEKK	3	1	17105394		910107532	38.87	2	1369.78	15.9822
	LDHYAIIKFPLTTESAmK	3	1	17105394	M17(Oxidation)	313810190	37.53	3	2094.1	45.5589
	RNKLDHYAIIK	2	1	17105394		3.32375e+08	30.61	2	1370.8	20.1439
	LDHYAIIKFPLTTESAmKK	1	1	17105394	M17(Oxidation)	8.42042e+07	25.33	3	2222.2	39.4737
	EAPAPPKAEAK	2	1	17105394		312986473	27.16	3	1108.6	10.6054
	KEAPAPPKAEAK	1	1	17105394		0	26.11	4	1236.7	8.26505
	LAPDYDALDVANKIGII	1	1	17105394		7.74435e+07	7.21	2	1800.98	66.0612
20336290	putative ATP-dependent RNA helicase DHX30 isoform 2 [Homo sapiens]	3109.41	50.82	54	54	145	2.36633e+09	1155	129.357	8.52881
	Sequence	# PSMs	# Protein Groups	Protein Group Accessions	Modifications	Area	IonScore	Charge	MH+ [Da]	RT [min]
	ALLSHDSGSDHLAFVR	6	1	20336290		2192978080	117.37	2	1724.88	31.9867
	DSSQVHPLAVLLLTDGDVHIR	5	1	20336290		7.87635e+08	105.59	2	2285.23	62.8759
	DSGPLSDPITGKPYVPLLEAEEVR	2	1	20336290		570254089	88.42	2	2582.34	62.6716
	ENYLEENLLYAPSLR	3	1	20336290		646183249	86.25	2	1823.93	62.5543
	NNEPLTHAMYNLASLR	8	1	20336290		717208665	79.18	3	1843.92	54.3663
	KIVLATNIAETSITINDIVHVVDSGLHK	2	1	20336290		1.00025e+07	75.76	4	3000.68	69.6874
	LVLMSATGDNER	2	1	20336290		1.62817e+09	75.64	2	1305.65	28.8929
	NNEPLTHAmYNLASLR	3	1	20336290	M9(Oxidation)	3.46003e+08	72	2	1859.92	37.8026
	GVLMAGLYPNLIQVR	6	1	20336290		901140175	70.9	2	1643.94	64.7001
	KIETFLNHYPVESSWIAPELR	1	1	20336290		837242928	69.77	3	2529.32	60.4485
	ATISLSDSDLLR	6	1	20336290		1.05343e+09	68.65	2	1290.69	48.2226
	TPLENLVLQAK	9	1	20336290		1.6935e+09	68.33	2	1225.72	49.0406
	LSQSLLELWR	1	1	20336290		9.22431e+08	67.87	2	1244.71	63.0551
	KIVLATNIAETSITINDIVHVVDSGLHKEER	4	1	20336290		8.54474e+06	67.84	4	3414.88	68.401
	AVAGWEEVLR	2	1	20336290		1423128406	65.73	2	1129.6	48.5732
	VPGFMYPVK	3	1	20336290		1247512448	65.19	2	1037.55	40.3422
	GSSFEMTDDDSAIR	1	1	20336290		86132929	63.3	2	1530.64	31.543
	GSSFEmTDDDSAIR	2	1	20336290	M6(Oxidation)	167196051	61.71	2	1546.64	23.5909
	IPQLLLER	6	1	20336290		2925100658	59.88	2	981.613	44.3912
	DKLVYVHTNGPK	1	1	20336290		9.17294e+06	59.54	2	1370.75	18.4076
	VIQIATSSSTAK	2	1	20336290		3.10563e+08	59.2	2	1205.68	21.9267
	SVEVEGYGSK	1	1	20336290		120307941	58.82	2	1054.51	20.2011
	RISAVSVAQR	2	1	20336290		6.85726e+07	58.78	2	1086.64	17.6438
	VSHELGPSLR	2	1	20336290		250684660	57.99	2	1094.6	20.8903
	NLLNSVIGR	4	1	20336290		1274181376	57.6	2	985.583	45.7864
	KLQSNPSLEGVSHVIVDEVHER	1	1	20336290		2.11261e+08	56.49	3	2472.29	44.9273
	DPFSSSLQNR	3	1	20336290		5.00814e+08	53.2	2	1150.55	27.4773
	LQEALGMHESK	1	1	20336290		20807512	48.89	2	1242.62	19.8925
	MVPFQVPEILR	4	1	20336290		1.20301e+09	47.49	3	1328.74	64.3863
	IVLATNIAETSITINDIVHVVDSGLHKEER	1	1	20336290		1.72376e+07	47.49	5	3286.77	70.8437
	AIFQQPPVGVR	3	1	20336290		1980923318	47.41	2	1211.69	35.1609
	RATISLSDSDLLR	1	1	20336290		175317278	46.15	2	1446.8	38.7723
	WLTYFMAVK	1	1	20336290		3.95789e+08	44.54	2	1158.61	62.4687
	AVDSPNIK	2	1	20336290		1.60997e+08	42.5	2	843.46	15.8213
	ISAVSVAQR	2	1	20336290		223987692	42.13	2	930.54	20.5508
	TAVEFLSK	1	1	20336290		243810709	42.08	2	894.496	29.1954
	VPGFmYPVK	2	1	20336290	M5(Oxidation)	3.60028e+08	41.4	2	1053.55	34.4493
	GVLmAGLYPNLIQVR	1	1	20336290	M4(Oxidation)	45550002	39.93	2	1659.93	61.4972
	NLMQFHTVGTK	1	1	20336290		1.13656e+08	39.9	2	1275.66	27.7861
	LQSNPSLEGVSHVIVDEVHER	1	1	20336290		110716426	37.7	3	2344.2	51.6042
	EHYLEDILAK	3	1	20336290		370713940	36.39	2	1230.64	39.6961
	DVNTDFLLILLK	1	1	20336290		5.11459e+06	36.39	2	1403.81	71.4812
	RGPVWQEAPQLPVDPHR	2	1	20336290		2.21238e+08	36.36	4	1982.04	37.0987
	YLILPVHSNIPmMDQK	5	1	20336290	M12(Oxidation)	4.78881e+08	34.89	2	1914.99	48.4137
	LQEALGmHESK	2	1	20336290	M7(Oxidation)	5.54894e+07	34.4	2	1258.61	14.0581
	YLILPVHSNIPMMDQK	2	1	20336290		3.24059e+08	32.5	3	1898.99	55.911
	VPGFMYPVKEHYLEDILAK	1	1	20336290		6.65212e+07	26.87	3	2249.17	60.7293
	YLILPVHSNIPmmDQK	3	1	20336290	M12(Oxidation); M13(Oxidation)	216999958	26.11	2	1930.98	38.6274
	FGSPADSWWRPEPTMPPTSWR	1	1	20336290		282252306	25.6	3	2488.16	60.805
	FGSPADSWWRPEPTmPPTSWR	1	1	20336290	M15(Oxidation)	842398647	22.3	3	2504.16	57.9686
	GWGLLGPR	1	1	20336290		914334128	42.74	2	855.487	43.9746
	LESKPPSR	1	1	20336290		6.15494e+06	39.36	2	913.512	8.78475
	FKPNSVTYR	1	1	20336290		5.51451e+07	35.27	2	1111.59	19.173
	DLLkEFPQPkNLLNSVIGR	1	1	20336290	K4(GlyGly); K10(GlyGly)	131994931	17.62	3	2409.33	45.9298
	ALTQFPLPK	3	1	20336290		1.63048e+08	20.78	2	1014.6	41.0829
	LQSDDILPLGK	1	1	20336290		7.4742e+08	20.47	2	1198.67	41.3602
	LVYVHTNGPK	1	1	20336290		4.22504e+07	16.07	3	1127.62	18.666
	NVGFQVR	1	1	20336290		163090187	39.4	2	819.45	23.9836
	NELFDAAK	1	1	20336290		71408260	37.82	2	907.455	26.0961
	QLNPESIRPGGPGGLSR	2	1	20336290		1.55548e+09	13.76	3	1734.93	28.5294
	ANVIQR	1	1	20336290		1.8465e+08	40.42	2	700.412	11.9543
	SGNILLHK	1	1	20336290		1.76452e+08	45.64	2	881.523	19.0053
24234750	interleukin enhancer-binding factor 3 isoform a [Homo sapiens]	2952.59	47.76	29	33	118	5.61969e+09	894	95.2791	8.76318
	Sequence	# PSMs	# Protein Groups	Protein Group Accessions	Modifications	Area	IonScore	Charge	MH+ [Da]	RT [min]
	VLAGETLSVNDPPDVLDR	9	1	24234750		2061210036	98.1	2	1909.99	50.399
	LFPDTPLALDANKK	3	1	24234750		449570381	96.81	2	1542.86	42.5035
	NTKEPPLSLTIHLTSPVVR	5	1	24234750		1275774863	96.08	2	2102.21	48.4102
	LFPDTPLALDANK	11	1	24234750		4837311246	92.55	2	1414.76	53.0799
	EPPLSLTIHLTSPVVR	12	1	24234750		2226603132	85.64	2	1759.02	56.1728
	AEPPQAMNALMR	5	1	24234750		2280217439	80	2	1328.65	36.6546
	AVSDWIDEQEK	1	1	24234750		5.63053e+07	79.28	1	1319.62	34.544
	VLQDMGLPTGAEGR	6	1	24234750		5.17101e+09	77.34	2	1443.73	35.6038
	YELISETGGSHDKR	2	2	283806705;24234750		123332478	76.69	2	1591.78	20.1407
	HSSVYPTQEELEAVQNMVSHTER	4	1	24234750		1445286083	76.01	3	2671.25	59.1391
	FVMEVEVDGQK	9	2	283806705;24234750		4.96212e+08	75.28	2	1280.62	38.4657
	GLKYELISETGGSHDKR	2	2	283806705;24234750		1.81072e+08	74.88	2	1889.98	23.2062
	IFVNDDRHVMAK	1	1	24234750		4.19052e+07	73.78	2	1444.74	20.9907
	HGKNPVMELNEK	1	1	24234750		6.63683e+07	72.89	2	1395.71	18.8039
	EDITQSAQHALR	2	1	24234750		1.56859e+09	70.38	2	1368.69	24.034
	VLQDmGLPTGAEGR	2	1	24234750	M5(Oxidation)	160933288	67.67	2	1459.73	25.8558
	QQREDITQSAQHALR	1	1	24234750		5.12603e+07	67.49	3	1780.91	21.249
	FVmEVEVDGQK	1	2	283806705;24234750	M3(Oxidation)	22212562	67.29	2	1296.62	24.7966
	LVSQTGPVHAPIFTMSVEVDGNSFEASGPSK	1	1	24234750		942158460	62.89	3	3188.56	60.7253
	AEPPQAmNALMR	3	1	24234750	M7(Oxidation)	7.28667e+08	62.27	2	1344.64	24.0723
	LVSQTGPVHAPIFTMSVEVDGNSFEASGPSKK	6	1	24234750		742627176	58.78	4	3316.66	56.3555
	VLGmDPLPSK	1	1	24234750	M4(Oxidation)	147362384	58.7	2	1072.57	25.8198
	EATDAIGHLDR	2	1	24234750		6.55288e+07	55.32	2	1197.59	21.8594
	AYAALAALEK	3	1	24234750		6255814502	53.34	2	1020.58	38.9547
	GYNHGQGSYSYSNSYNSPGGGGGSDYNYESK	1	1	24234750		6.03448e+07	51.2	3	3253.31	24.842
	KQPHGGQQKPSYGSGYQSHQGQQQSYNQSPYSNYGPPQGK	1	1	24234750		8.75803e+07	45.36	5	4408.03	21.5791
	VPTWGPLR	3	1	24234750		2941866416	42.15	2	925.529	38.0269
	LNQLKPGLQYK	3	1	24234750		480635296	42.07	2	1301.76	24.125
	NENPVDYTVQIPPSTTYAITPMK	1	1	24234750		6.47e+07	41.15	2	2579.28	59.1629
	LAAFGQLHK	2	1	24234750		713683173	40.4	2	984.566	24.7809
	NPVmELNEK	1	2	283806705;24234750	M4(Oxidation)	1.59265e+07	35.47	2	1089.53	20.4399
	EPPLSLTIHLTSPVVREEMEK	2	1	24234750		4.6025e+08	35.37	2	2405.29	55.5833
	NENPVDYTVQIPPSTTYAITPmK	2	1	24234750	M22(Oxidation)	37597537	34.27	2	2595.28	53.9937
	SIGTANRPmGAGEALR	2	1	24234750	M9(Oxidation)	7.86451e+07	33.88	2	1616.82	19.8301
	SGGNSYGSGGASYNPGSHGGYGGGSGGGSSYQGK	1	1	24234750		2.92868e+08	33.06	3	3012.25	20.9496
	VLGMDPLPSK	3	1	24234750		5.43223e+09	27.06	3	1056.58	36.6984
	NPVMELNEK	1	2	283806705;24234750		1.55368e+08	31.47	2	1073.53	25.0104
	NTKEPPLSLTIHLTSPVVREEMEK	1	1	24234750		1.31092e+08	8.32	3	2748.47	48.548
	FNYSGSGGR	1	1	24234750		0	34.19	2	944.426	16.7147
116063573	filamin-A isoform 1 [Homo sapiens]	2839.09	35.54	61	67	119	8.31579e+08	2639	279.843	6.04932
	Sequence	# PSMs	# Protein Groups	Protein Group Accessions	Modifications	Area	IonScore	Charge	MH+ [Da]	RT [min]
	GAGSYTIMVLFADQATPTSPIR	2	1	116063573		6.03056e+07	132.1	2	2296.17	67.12
	LVSNHSLHETSSVFVDSLTK	3	1	116063573		758079558	115.3	2	2200.13	38.5884
	IPEISIQDMTAQVTSPSGK	1	1	116063573		48601369	104.42	2	2002.03	59.8702
	VANPSGNLTETYVQDR	3	1	116063573		347646110	97.12	2	1763.86	30.1641
	IANLQTDLSDGLR	2	1	116063573		652008273	93.86	2	1415.76	44.3544
	DVDIIDHHDNTYTVK	2	1	116063573		105739838	91.54	2	1784.85	26.6184
	YGGPYHIGGSPFK	2	1	116063573		5.65915e+08	87.63	2	1379.68	32.0811
	TGVAVNKPAEFTVDAK	2	1	116063573		450287571	86.08	2	1646.88	27.1266
	GLVEPVDVVDNADGTQTVNYVPSR	1	1	116063573		1.75996e+08	84.54	3	2544.27	53.1073
	YAPSEAGLHEMDIR	3	1	116063573		3.34331e+08	83.88	3	1588.75	31.3028
	VNQPASFAVSLNGAK	1	1	116063573		150443572	82.7	2	1502.8	37.377
	EGPYSISVLYGDEEVPR	2	1	116063573		1.35666e+08	81.31	2	1909.92	56.2904
	EAGAGGLAIAVEGPSK	1	1	116063573		2.01342e+08	80.72	2	1426.76	34.1568
	TGVELGKPTHFTVNAK	1	1	116063573		1.50262e+08	77.51	2	1698.92	25.6779
	ASGPGLNTTGVPASLPVEFTIDAK	1	1	116063573		2.55521e+08	74.85	2	2342.23	62.5403
	LIALLEVLSQK	2	2	116063573;256222415		567699020	73.59	2	1226.78	67.7941
	DAGEGLLAVQITDPEGKPK	1	1	116063573		1.08769e+08	71.96	2	1938.02	44.9302
	YGGDEIPFSPYR	3	1	116063573		347161740	71.42	2	1400.65	45.1151
	VGSAADIPINISETDLSLLTATVVPPSGR	1	1	116063573		1.33272e+07	65.62	3	2893.57	71.0432
	HTAMVSWGGVSIPNSPFR	2	1	116063573		2.38137e+08	64.49	2	1942.97	59.4303
	GAGTGGLGLAVEGPSEAK	1	1	116063573		409223088	62.8	2	1570.81	33.4985
	RLTVSSLQESGLK	3	1	116063573		125396519	62.68	2	1417.8	28.2658
	FGGEHVPNSPFQVTALAGDQPSVQPPLR	4	1	116063573		633051163	62.29	3	2945.51	58.8453
	SPFSVAVSPSLDLSK	3	1	116063573		951916246	61.67	2	1533.82	55.425
	YTPVQQGPVGVNVTYGGDPIPK	3	1	116063573		517985514	60.37	2	2286.18	46.9469
	LDVQFSGLTK	1	1	116063573		145723344	60.29	2	1107.61	41.2408
	VEPGLGADNSVVR	1	1	116063573		197840670	60.14	2	1312.69	26.0248
	FNEEHIPDSPFVVPVASPSGDAR	3	1	116063573		4.86234e+08	60.03	2	2467.2	55.1847
	VTAQGPGLEPSGNIANK	1	1	116063573		603932311	58.54	2	1652.87	24.683
	VKETADFK	1	1	116063573		1.12868e+07	54.64	2	937.502	12.8379
	GKLDVQFSGLTK	2	1	116063573		318111627	53.03	2	1292.73	34.0845
	AWGPGLEGGVVGK	1	1	116063573		7.84742e+08	51.85	2	1226.66	37.6711
	VPVHDVTDASK	2	1	116063573		6.95147e+07	51.26	2	1167.6	13.9287
	AFGPGLQGGSAGSPAR	1	1	116063573		485888042	49.39	2	1429.72	25.3775
	HTAmVSWGGVSIPNSPFR	1	1	116063573	M4(Oxidation)	53405946	48.21	2	1958.97	55.3367
	TFSVWYVPEVTGTHK	2	1	116063573		3.62775e+08	47.92	2	1750.89	55.3747
	KGEITGEVR	1	1	116063573		11868813	47.26	2	988.545	12.6666
	LLGWIQNK	2	2	116063573;256222415		2.78611e+08	41.25	2	971.571	40.4579
	YGGQPVPNFPSK	1	1	116063573		4.76547e+08	40.71	2	1290.65	28.2816
	IQQNTFTR	1	2	116063573;256222415		5.9904e+07	40.69	2	1007.53	18.001
	FVPAEMGTHTVSVK	1	1	116063573		228176056	40.06	3	1502.77	27.3243
	LPQLPITNFSR	5	1	116063573		553441212	38.86	2	1285.73	56.0088
	YNEQHVPGSPFTAR	2	1	116063573		557872568	37.85	3	1602.77	25.8768
	LIALLEVLSQKK	1	1	116063573		3.09086e+07	37.84	3	1354.87	62.8948
	VSGQGLHEGHTFEPAEFIIDTR	1	1	116063573		1.74163e+08	37.7	3	2440.2	50.0059
	AGNNMLLVGVHGPR	1	1	116063573		49231677	36.87	2	1434.77	31.6395
	VTYTPMAPGSYLISIK	2	1	116063573		350751480	36.4	3	1740.93	61.2135
	DKGEYTLVVK	2	1	116063573		58169452	35.31	3	1151.64	25.1043
	FADQHVPGSPFSVK	7	1	116063573		275378587	34.67	2	1515.77	33.0064
	VTVLFAGQHIAK	4	1	116063573		6.92436e+08	33.43	2	1283.76	30.1634
	FNGTHIPGSPFK	2	1	116063573		1.86994e+08	32.99	2	1301.67	31.9051
	KTHIQDNHDGTYTVAYVPDVTGR	1	1	116063573		1.45954e+08	29.01	4	2587.26	28.7439
	VTYTPmAPGSYLISIK	1	1	116063573	M6(Oxidation)	1.01796e+08	27.65	2	1756.92	55.7487
	QMQLENVSVALEFLDRESIK	1	2	116063573;256222415		1.25207e+08	24.3	3	2349.22	66.9292
	AEFTVETR	1	1	116063573		83769820	45.97	2	952.476	23.1855
	AVPTGDASK	1	1	116063573		1.68636e+07	35.95	2	845.438	8.86779
	LYSVSYLLK	2	1	116063573		593157671	30.58	2	1085.63	53.1187
	ALTQTGGPHVK	2	1	116063573		9.78946e+07	28.45	2	1108.62	13.2903
	ETGEHLVHVK	1	1	116063573		1.45518e+07	23.97	2	1148.61	13.776
	VNVGAGSHPNK	1	1	116063573		1.70775e+07	37.32	2	1079.56	8.87812
	AGVAPLQVK	1	1	116063573		9.61165e+07	35.84	2	882.544	24.0954
	VYGPGVAK	1	1	116063573		7.84013e+07	27.56	2	790.448	16.6258
	ENGVYLIDVK	1	1	116063573		121286459	27.58	2	1149.62	40.1193
	AGGPGLER	1	2	116063573;256222415		4.59258e+07	52.14	2	756.402	13.0255
	LSPFMADIR	1	1	116063573		317609318	36.8	2	1049.55	44.9928
	WGDEHIPGSPYR	1	1	116063573		127509323	23.74	2	1413.66	28.8694
	LKPGAPLRPK	1	1	116063573		5.12295e+07	20.78	3	1076.7	13.8327
	LVSIDSK	1	2	116063573;256222415		9.04453e+07	41.27	2	761.443	19.418
	AYGPGIEPTGNMVK	1	1	116063573		5.53741e+08	12.41	2	1433.71	30.7173
4504259	histone H2B type 1-L [Homo sapiens]	2750.89	74.6	0	15	97	7.6365e+10	126	13.9436	10.3159
	Sequence	# PSMs	# Protein Groups	Protein Group Accessions	Modifications	Area	IonScore	Charge	MH+ [Da]	RT [min]
	AMGIMNSFVNDIFER	31	3	4504259;28173554;18105048		106405341087	152.59	2	1743.83	68.8517
	AMGImNSFVNDIFER	12	3	4504259;28173554;18105048	M5(Oxidation)	10709607464	122.74	2	1759.82	64.1789
	AmGImNSFVNDIFER	4	3	4504259;28173554;18105048	M2(Oxidation); M5(Oxidation)	3569325158	89.44	2	1775.82	61.5637
	AVTkYTSSK	3	2	4504259;28173554	K4(GlyGly)	56403076	60.28	2	1098.58	9.30958
	QVHPDTGISSK	9	3	4504259;28173554;18105048		11661463591	54.95	3	1168.6	11.7902
	ESYSVYVYK	11	2	4504259;18105048		1.36169e+10	51.3	2	1137.55	31.0254
	LLLPGELAK	11	3	4504259;28173554;18105048		104685163436	50.44	2	953.607	41.6999
	RSTITSR	1	3	4504259;28173554;18105048		5.52311e+07	44.24	2	820.467	6.88648
	LLLPGELAKHAVSEGTK	1	3	4504259;28173554;18105048		4.01223e+07	42.29	2	1763.01	37.7692
	LAHYNKR	2	3	4504259;28173554;18105048		3180973396	39.7	3	901.503	6.29848
	VLKQVHPDTGISSK	1	3	4504259;28173554;18105048		4.17833e+07	34.68	3	1508.85	16.4881
	SRKESYSVYVYK	1	2	4504259;18105048		17807641	34.44	3	1508.78	22.1021
	EIQTAVRLLLPGELAK	2	2	4504259;18105048		9.97355e+07	15.08	2	1751.05	59.69
	KESYSVYVYK	5	2	4504259;18105048		8340918105	55.07	2	1265.65	24.851
	IASEASR	1	2	4504259;28173554		1.6172e+08	57.58	2	733.386	7.45819
	STITSR	1	3	4504259;28173554;18105048		6.41497e+09	53.79	2	664.364	7.95094
	EIQTAVR	1	2	4504259;18105048		1.80045e+10	31.66	2	816.46	14.9574
50659095	nucleolar RNA helicase 2 isoform 1 [Homo sapiens]	2737.37	47.13	41	43	139	8.89908e+09	783	87.2904	9.27588
	Sequence	# PSMs	# Protein Groups	Protein Group Accessions	Modifications	Area	IonScore	Charge	MH+ [Da]	RT [min]
	GAVEALAAALAHISGATSVDQR	4	1	50659095		8.61336e+09	124.55	2	2108.12	67.8906
	NEEPSEEEIDAPKPK	5	1	50659095		1139509111	95.71	2	1711.81	20.2903
	RWQLSVATEQPELEGPR	3	1	50659095		469099108	92.1	2	1996.04	42.8353
	SDAGLESDTAMK	1	1	50659095		8.31081e+07	87.5	2	1224.55	20.9892
	WQLSVATEQPELEGPR	3	1	50659095		4155382748	81.18	2	1839.93	51.6597
	NGSFGVLVATNVAAR	9	1	50659095		1781849770	80.35	2	1475.8	47.8153
	SDAGLESDTAmK	1	1	50659095	M11(Oxidation)	6.90697e+07	78.5	2	1240.54	14.576
	GLDIPEVDLVIQSSPPK	3	1	50659095		1037087573	70.13	3	1806.99	63.0874
	NEEPsEEEIDAPKPK	4	1	50659095	S5(Phospho)	263256449	68.44	2	1791.77	21.2836
	NGIDILVGTPGR	11	2	13129006;50659095		3887120014	68.3	2	1211.68	43.8446
	APQVLVLAPTR	10	1	50659095		8891755802	63.39	2	1164.71	37.6391
	STYEQVDLIGK	1	1	50659095		2800674656	62.93	2	1252.65	33.5997
	ELKEQLGEEIDSK	2	1	50659095		7.54674e+08	62.59	2	1517.77	25.7456
	LLDSVPPTAISHFK	24	1	50659095		2119294336	61.54	2	1524.85	39.8103
	TAITVEHLAIK	1	1	50659095		1.23408e+09	60.14	2	1195.71	29.2705
	LRSDAGLESDTAMK	2	1	50659095		34758789	59.29	2	1493.73	21.3398
	RIGVPSATEIIK	3	1	50659095		746976968	56.25	2	1283.77	34.0785
	TFSFAIPLIEK	4	1	50659095		5.34492e+09	53.94	1	1265.72	65.5156
	IKDHIQNGK	1	1	50659095		1.54755e+07	53.68	2	1052.59	6.93719
	EEYQLVQVEQK	1	1	50659095		3.90409e+08	53.54	2	1392.71	28.9428
	GRAPQVLVLAPTR	3	1	50659095		1460149181	53.47	4	1377.84	29.3798
	EAQELSQNSAIK	1	1	50659095		234025601	53.46	2	1317.67	19.5868
	DVESYIHR	2	1	50659095		124706164	52.02	2	1018.5	24.0899
	KEAQELSQNSAIK	1	1	50659095		4.45891e+07	50.93	3	1445.77	16.334
	VYSGHQGR	1	1	50659095		115971614	50.6	2	903.445	6.28112
	EQLGEEIDSK	1	1	50659095		1.94857e+08	48.56	2	1147.55	22.2527
	STYEQVDLIGKK	1	1	50659095		350528221	44.89	3	1380.74	26.3726
	SDKTEEIAEEEETVFPK	2	1	50659095		573158164	44.24	3	1980.93	40.0691
	EAQELSQNSAIKQDAQSLHGDIPQK	1	1	50659095		8.45435e+07	41.4	3	2735.37	31.5268
	TFHHVYSGKDLIAQAR	1	1	50659095		2.16865e+07	40.17	3	1842.96	24.1663
	QDAQSLHGDIPQK	1	1	50659095		132339234	39.25	2	1436.72	18.6172
	EGAFSNFPISEETIK	3	2	13129006;50659095		6949031145	38.96	2	1668.82	53.6748
	GVTFLFPIQAK	2	1	50659095		6.64475e+09	38.91	2	1220.71	62.1465
	LRSDAGLESDTAmK	1	1	50659095	M13(Oxidation)	1.60573e+07	38.16	3	1509.73	16.393
	GLDIPEVDLVIQSSPPKDVESYIHR	4	1	50659095		2.21681e+09	34.66	4	2806.47	62.5182
	TFHHVYSGK	3	1	50659095		8.52653e+08	28.24	3	1075.53	10.3046
	GRGVTFLFPIQAK	3	1	50659095		87028450	27.84	2	1433.83	53.4339
	IGVPSATEIIK	4	1	50659095		9.19213e+09	24.44	2	1127.67	40.3222
	KKEEPSQNDISPK	1	1	50659095		2.27634e+07	38.04	2	1499.78	10.5113
	AAVIGDVIR	3	1	50659095		1698687724	41.16	2	913.55	31.1792
	SDAGLESDTAmKK	1	1	50659095	M11(Oxidation)	15003694	22.19	3	1368.63	11.4453
	DFSDITK	1	1	50659095		1.90406e+08	43.38	2	825.402	24.4671
	ELANQVSK	1	1	50659095		4.58342e+07	41.99	2	888.481	12.154
	DFSDITKK	2	1	50659095		1.81007e+08	30.03	3	953.498	20.4282
	KVVSSK	1	1	50659095		3.72312e+07	54.17	2	647.41	1.88009
	VTKNEEPSEEEIDAPKPK	1	1	50659095		0	6.7	4	2040.02	18.8225
18105048	histone H2B type 1-K [Homo sapiens]	2693.93	69.05	1	14	94	7.6365e+10	126	13.8816	10.3159
	Sequence	# PSMs	# Protein Groups	Protein Group Accessions	Modifications	Area	IonScore	Charge	MH+ [Da]	RT [min]
	AMGIMNSFVNDIFER	31	3	4504259;28173554;18105048		106405341087	152.59	2	1743.83	68.8517
	AMGImNSFVNDIFER	12	3	4504259;28173554;18105048	M5(Oxidation)	10709607464	122.74	2	1759.82	64.1789
	AmGImNSFVNDIFER	4	3	4504259;28173554;18105048	M2(Oxidation); M5(Oxidation)	3569325158	89.44	2	1775.82	61.5637
	QVHPDTGISSK	9	3	4504259;28173554;18105048		11661463591	54.95	3	1168.6	11.7902
	ESYSVYVYK	11	2	4504259;18105048		1.36169e+10	51.3	2	1137.55	31.0254
	LLLPGELAK	11	3	4504259;28173554;18105048		104685163436	50.44	2	953.607	41.6999
	RSTITSR	1	3	4504259;28173554;18105048		5.52311e+07	44.24	2	820.467	6.88648
	AVTkYTSAK	1	1	18105048	K4(GlyGly)	2.14973e+07	43.42	2	1082.59	10.4572
	LLLPGELAKHAVSEGTK	1	3	4504259;28173554;18105048		4.01223e+07	42.29	2	1763.01	37.7692
	LAHYNKR	2	3	4504259;28173554;18105048		3180973396	39.7	3	901.503	6.29848
	VLKQVHPDTGISSK	1	3	4504259;28173554;18105048		4.17833e+07	34.68	3	1508.85	16.4881
	SRKESYSVYVYK	1	2	4504259;18105048		17807641	34.44	3	1508.78	22.1021
	EIQTAVRLLLPGELAK	2	2	4504259;18105048		9.97355e+07	15.08	2	1751.05	59.69
	KESYSVYVYK	5	2	4504259;18105048		8340918105	55.07	2	1265.65	24.851
	STITSR	1	3	4504259;28173554;18105048		6.41497e+09	53.79	2	664.364	7.95094
	EIQTAVR	1	2	4504259;18105048		1.80045e+10	31.66	2	816.46	14.9574
28173554	histone H2B type 3-B [Homo sapiens]	2666.73	73.02	3	13	84	7.79738e+10	126	13.8995	10.3159
	Sequence	# PSMs	# Protein Groups	Protein Group Accessions	Modifications	Area	IonScore	Charge	MH+ [Da]	RT [min]
	AMGIMNSFVNDIFER	31	3	4504259;28173554;18105048		106405341087	152.59	2	1743.83	68.8517
	AMGImNSFVNDIFER	12	3	4504259;28173554;18105048	M5(Oxidation)	10709607464	122.74	2	1759.82	64.1789
	AmGImNSFVNDIFER	4	3	4504259;28173554;18105048	M2(Oxidation); M5(Oxidation)	3569325158	89.44	2	1775.82	61.5637
	AVTkYTSSK	3	2	4504259;28173554	K4(GlyGly)	56403076	60.28	2	1098.58	9.30958
	QVHPDTGISSK	9	3	4504259;28173554;18105048		11661463591	54.95	3	1168.6	11.7902
	LLLPGELAK	11	3	4504259;28173554;18105048		104685163436	50.44	2	953.607	41.6999
	ESYSIYVYK	5	1	28173554		22830787694	48.5	2	1151.57	34.7387
	RSTITSR	1	3	4504259;28173554;18105048		5.52311e+07	44.24	2	820.467	6.88648
	LLLPGELAKHAVSEGTK	1	3	4504259;28173554;18105048		4.01223e+07	42.29	2	1763.01	37.7692
	LAHYNKR	2	3	4504259;28173554;18105048		3180973396	39.7	3	901.503	6.29848
	VLKQVHPDTGISSK	1	3	4504259;28173554;18105048		4.17833e+07	34.68	3	1508.85	16.4881
	IASEASR	1	2	4504259;28173554		1.6172e+08	57.58	2	733.386	7.45819
	STITSR	1	3	4504259;28173554;18105048		6.41497e+09	53.79	2	664.364	7.95094
	KESYSIYVYK	1	1	28173554		6457906726	43.01	2	1279.66	27.1802
	EVQTAVR	1	1	28173554		178086235	37.08	2	802.444	11.0338
71772415	40S ribosomal protein S15a [Homo sapiens]	2646.29	61.54	10	10	82	1.50058e+10	130	14.83	10.1255
	Sequence	# PSMs	# Protein Groups	Protein Group Accessions	Modifications	Area	IonScore	Charge	MH+ [Da]	RT [min]
	QFGFIVLTTSAGIMDHEEAR	22	1	71772415		7.30221e+09	126.44	2	2222.09	63.7419
	HGYIGEFEIIDDHR	16	1	71772415		7432289108	119.51	2	1700.81	39.9042
	QFGFIVLTTSAGImDHEEAR	6	1	71772415	M14(Oxidation)	1.51954e+09	89.3	2	2238.09	59.692
	MNVLADALK	13	1	71772415		3285322636	77.99	1	974.537	42.0361
	DLEKWQNNLLPSR	1	1	71772415		185157166	76.49	2	1612.85	43.0079
	mNVLADALK	3	1	71772415	M1(Oxidation)	4161091412	63.6	2	990.532	34.3007
	IVVNLTGR	2	1	71772415		1.03647e+10	61.91	2	871.54	28.4902
	FDVQLKDLEK	5	1	71772415		4185267047	60.54	2	1234.67	37.4858
	WQNNLLPSR	5	1	71772415		20748420498	58.44	2	1127.6	34.5169
	VRmNVLADALK	2	1	71772415	M3(Oxidation)	397778088	35.06	3	1245.7	27.697
	QFGFIVLTTSAGIMDHEEARR	2	1	71772415		1.57947e+09	22.8	3	2378.2	61.0609
	FLTVmMK	2	1	71772415	M5(Oxidation)	473521570	40.04	1	885.46	31.2448
	FLTVMMK	3	1	71772415		13904426364	44.71	2	869.466	39.3039
4506725	40S ribosomal protein S4, X isoform X isoform [Homo sapiens]	2642.24	73.38	26	26	111	2.05257e+10	263	29.5791	10.1548
	Sequence	# PSMs	# Protein Groups	Protein Group Accessions	Modifications	Area	IonScore	Charge	MH+ [Da]	RT [min]
	VRTDITYPAGFMDVISIDK	6	1	4506725		2534515994	108.37	2	2141.1	62.7991
	FDTGNLCMVTGGANLGR	2	1	4506725		292213201	105.02	2	1725.81	52.95
	TDITYPAGFMDVISIDKTGENFR	5	1	4506725		2397106389	100.97	2	2590.25	64.1601
	VNDTIQIDLETGK	12	1	4506725		10817973014	98.8	2	1445.75	39.8963
	VNDTIQIDLETGKITDFIK	4	1	4506725		3.09986e+09	90.11	2	2163.16	62.6765
	LSNIFVIGK	19	1	4506725		33473329470	72.87	2	990.601	46.3202
	DANGNSFATR	3	1	4506725		493840188	72.11	2	1052.48	15.3098
	TDITYPAGFMDVISIDK	5	1	4506725		1.72857e+10	71.76	3	1885.93	65.6936
	GIPHLVTHDAR	10	1	4506725		6371993210	62.48	4	1215.66	20.2452
	IGVITNR	3	1	4506725		9.41441e+09	56.29	2	772.471	19.9616
	GNKPWISLPR	5	1	4506725		7.91363e+09	55.02	3	1167.67	35.186
	YALTGDEVKK	6	1	4506725		1440320019	54.98	2	1123.6	18.9423
	TDITYPAGFmDVISIDKTGENFR	1	1	4506725	M10(Oxidation)	35879195	49.45	3	2606.25	60.6351
	VRTDITYPAGFMDVISIDKTGENFR	2	1	4506725		449597035	49.33	3	2845.43	61.7918
	LKYALTGDEVKK	2	1	4506725		88620262	47.86	2	1364.78	21.4499
	VRTDITYPAGFmDVISIDK	1	1	4506725	M12(Oxidation)	65179826	41.7	3	2157.09	56.5625
	HPGSFDVVHVK	1	1	4506725		1052425672	39.96	2	1221.64	22.4995
	ERHPGSFDVVHVK	4	1	4506725		2.74697e+09	31.59	3	1506.79	20.8941
	TDITYPAGFmDVISIDK	1	1	4506725	M10(Oxidation)	852490606	29.05	2	1901.92	60.8761
	HWmLDKLTGVFAPRPSTGPHK	2	1	4506725	M3(Oxidation)	516764416	17.96	3	2391.24	40.5035
	LTGVFAPRPSTGPHK	1	1	4506725		2.96286e+08	14.44	2	1564.87	22.3514
	KIFVGTK	3	1	4506725		2.30285e+09	59.76	2	792.501	15.3285
	YPDPLIK	4	1	4506725		208851722	46.14	2	845.48	30.2186
	TIRYPDPLIK	3	1	4506725		7.4876e+09	43.36	2	1215.72	33.8115
	LKYALTGDEVK	1	1	4506725		8.17773e+07	40.77	2	1236.69	25.1336
	LTIAEERDK	1	1	4506725		2.56846e+07	41.07	2	1074.58	16.2201
	ITPEEAK	1	1	4506725		1.51406e+09	36.26	2	787.422	10.7853
	LIYDTK	2	1	4506725		5.77151e+09	42.56	2	752.421	19.7952
	LTIAEER	1	1	4506725		4.03517e+09	42.16	2	831.46	20.7289
325651836	SWI/SNF-related matrix-associated actin-dependent regulator of chromatin subfamily A member 5 [Homo sapiens]	2593.34	50.1	49	49	137	2.63402e+09	1052	121.828	8.08936
	Sequence	# PSMs	# Protein Groups	Protein Group Accessions	Modifications	Area	IonScore	Charge	MH+ [Da]	RT [min]
	IDEAESLNDEELEEKEK	2	1	325651836		155728550	103.72	2	2019.93	25.8993
	TPEEVIEYSAVFWER	7	1	325651836		5.70609e+08	92.96	2	1854.9	66.5045
	LLTQGFTNWNKR	2	1	325651836		931422855	81.55	2	1477.8	36.6764
	TLQTISLLGYMK	2	1	325651836		883897463	78.74	2	1367.77	62.0144
	LGFDKENVYDELR	2	1	325651836		497467638	76.29	2	1597.79	41.2611
	QPNVQDFQFFPPR	6	1	325651836		72039220	75.19	2	1619.8	59.7484
	IDEAESLNDEELEEK	1	1	325651836		69776362	75.06	2	1762.79	29.8664
	KANYAVDAYFR	8	1	325651836		2.2081e+08	71.33	2	1317.66	31.2542
	TLQTISLLGYmK	3	1	325651836	M11(Oxidation)	9.18581e+08	70.56	2	1383.76	50.9001
	DIDILNSAGK	2	1	325651836		1160279374	66.15	2	1045.56	35.5658
	IAFTEWIEPPKR	11	1	325651836		3362625021	65.84	2	1486.81	52.8952
	LLNILMQLR	1	1	325651836		297561553	63.03	2	1113.69	64.2342
	RTEQEEDEELLTESSK	2	1	325651836		73886533	62.72	3	1922.89	25.5485
	IGKDEMLQMIR	3	1	325651836		2264345542	61.34	2	1333.7	38.3123
	ESEITDEDIDGILER	1	1	325651836		297679160	60.47	2	1733.81	53.9177
	LDSIVIQQGR	2	1	325651836		7.96986e+08	60.38	2	1128.64	27.1625
	NPELPNAAQAQKEEQLK	1	1	325651836		158325954	59.58	2	1907.99	25.5694
	HGATHVFASK	4	1	325651836		287855048	58.68	2	1054.55	9.32859
	LVDQNLNK	3	1	325651836		519924936	57.83	2	943.524	15.7538
	LLNILmQLR	4	1	325651836	M6(Oxidation)	1.21514e+09	57.32	2	1129.68	60.8186
	ANYAVDAYFR	3	1	325651836		419704496	56.85	2	1189.57	41.0015
	LRLDSIVIQQGR	4	1	325651836		1595938741	56	3	1397.83	37.8012
	LFELLEKEILFYR	1	1	325651836		1.09434e+07	55.87	3	1712.97	68.3142
	YLVIDEAHR	2	1	325651836		3.30264e+08	55.78	3	1115.59	24.8948
	FEDSPSYVK	1	1	325651836		123734324	54.97	2	1071.5	22.6087
	NPELPNAAQAQK	1	1	325651836		6.49416e+07	51.48	2	1280.66	21.2124
	NFTMDTESSVYNFEGEDYREK	1	1	325651836		1.51614e+08	50.53	3	2561.09	46.8561
	FVFMLSTR	9	1	325651836		2.12229e+09	49.95	2	1000.53	54.0191
	TAmELQR	2	1	325651836	M3(Oxidation)	1.14445e+08	47.73	2	864.427	10.9925
	YKAPFHQLR	1	1	325651836		1.38117e+08	47.55	3	1159.64	20.7985
	STLHNWMSEFK	4	1	325651836		416207276	43.98	2	1379.65	44.0349
	STLHNWMSEFKR	5	1	325651836		8.46567e+08	42.04	4	1535.75	37.047
	VLIFSQMTR	3	1	325651836		743247060	39.98	2	1094.61	45.868
	LLTQGFTNWNK	3	1	325651836		1219093348	36.79	2	1321.7	43.9947
	NFTmDTESSVYNFEGEDYREK	1	1	325651836	M4(Oxidation)	178486045	34.89	3	2577.08	41.0639
	VLIFSQmTR	1	1	325651836	M7(Oxidation)	5.99947e+08	34.8	2	1110.6	33.1929
	IGKDEMLQmIR	2	1	325651836	M9(Oxidation)	0	34.6	2	1349.7	27.2706
	sSAAEPPPPPPPESAPSKPAASIASGGSNSSNK	1	1	325651836	N-Term(Acetyl)	152797041	32.52	3	3113.52	26.2108
	EIQEPDPTYEEK	1	1	325651836		2.03481e+08	31.2	2	1477.68	22.9984
	QTELFAHFIQPAAQK	2	1	325651836		1920526092	30.56	3	1728.91	45.6038
	LDGQTPHDERQDSINAYNEPNSTK	1	1	325651836		7.90869e+07	30.36	3	2729.25	20.2927
	LHmVLRPFLLR	2	1	325651836	M3(Oxidation)	329350559	26.24	4	1410.84	38.2214
	KCCNHPYLFDGAEPGPPYTTDMHLVTNSGK	1	1	325651836		106891641	23.83	4	3292.49	48.0072
	LFELLEK	4	1	325651836		2275089966	37.9	2	891.523	48.0551
	ENMELEEKEK	1	1	325651836		1.08814e+07	27.63	2	1278.59	15.3332
	IYVGLSK	1	1	325651836		4.65491e+08	44.29	2	779.469	25.8939
	TPTSPLK	1	1	325651836		56885118	32.3	2	743.433	16.707
	WGRDDIENIAR	1	1	325651836		1.03613e+09	25.46	3	1344.67	31.6018
	LSEIVR	1	1	325651836		383420068	48.28	2	716.433	19.9043
	FDWFLK	2	1	325651836		1.33994e+09	39.21	1	855.443	60.6412
	AGGLGINLATADVVILYDSDWNPQVDLQAMDR	1	1	325651836		817069	6.2	3	3430.7	72.144
	DFNQFIK	3	1	325651836		1489853290	38.97	2	911.465	38.348
	WVPTLR	1	1	325651836		397920216	27.93	2	771.454	32.2694
	LHMVLRPFLLR	1	1	325651836		6.28759e+08	16.58	4	1394.85	50.8595
	APFHQLR	1	1	325651836		8.7591e+07	42.77	2	868.482	17.3975
51100974	unconventional myosin-Id [Homo sapiens]	2577.9	43.44	37	37	92	9.7102e+08	1006	116.129	9.39307
	Sequence	# PSMs	# Protein Groups	Protein Group Accessions	Modifications	Area	IonScore	Charge	MH+ [Da]	RT [min]
	NSMIALVDNLASKEPYYVR	2	1	51100974		1.93738e+08	107.72	2	2183.13	64.0119
	SLSSYNYIHVGAQLK	3	1	51100974		314361232	95.61	2	1679.88	38.773
	HIDYFNNQIIVDLVEQQHK	2	1	51100974		5.93899e+08	94.22	2	2353.2	62.0333
	FVVDGDTPLIENGK	2	1	51100974		151800468	91.94	2	1503.77	41.7273
	VTDEMFLEALNSK	2	1	51100974		4.2819e+08	90.84	2	1496.74	59.9812
	NSMIALVDNLASK	1	1	51100974		2.70921e+08	86.72	2	1375.73	61.5804
	IGELVGVLVNHFK	2	1	51100974		7.88753e+08	85.46	2	1424.83	61.4958
	HYAGDVVYSVIGFIDK	2	1	51100974		382591606	85.01	2	1782.91	65.7049
	DIIDKQHTEQEASYGR	3	1	51100974		8.99265e+07	83.65	2	1889.9	20.1612
	YIMQYIAAITNPSQR	2	1	51100974		243693068	82.33	2	1768.91	64.5517
	RFEEALQTIFNR	5	1	51100974		7.4591e+08	81.51	2	1523.8	52.5598
	ILAAILHLGNLK	7	1	51100974		858222866	79.71	2	1275.82	57.7358
	SFHSFYQLLQGGSEQMLR	3	1	51100974		2.86557e+08	73.01	2	2128.04	63.6195
	HQVEYLGLLENVR	5	1	51100974		6.73011e+08	70.68	2	1569.84	52.448
	FEEALQTIFNR	1	1	51100974		9.09606e+07	66.59	2	1367.7	57.4356
	TLFTLEELR	2	1	51100974		629823361	63.16	2	1121.62	58.0365
	SFHSFYQLLQGGSEQmLR	2	1	51100974	M16(Oxidation)	2.43923e+08	60.06	3	2144.03	59.4644
	LMYNSSNPVLK	4	1	51100974		5.18748e+08	56.59	2	1265.66	31.2933
	VAAVEmLK	1	1	51100974	M6(Oxidation)	1.63679e+08	55.68	2	876.489	20.7017
	VIGFKPEEIQTVYK	5	1	51100974		1206386048	55.57	2	1650.92	41.9806
	LQQLFIQLVLK	1	1	51100974		9.98317e+07	55.37	2	1342.85	66.8485
	SIPASDLPQVR	9	1	51100974		557318211	55.3	2	1182.65	31.7988
	AWEGNYLASKPDTPQTSGTFVPVANELKR	2	1	51100974		296065572	54.99	3	3176.62	48.4678
	ELYERPPHLFAIADAAYK	2	1	51100974		694623119	47.23	3	2104.09	48.7609
	VVSIIAELLSTK	2	1	51100974		8.48451e+08	43.96	2	1272.78	69.2119
	RPLTAATLFK	2	1	51100974		71628348	41.99	3	1117.68	31.0347
	NYDTTIHGK	2	1	51100974		45187909	40.49	2	1048.51	13.2432
	GDPIGGHINNYLLEK	2	1	51100974		0	40.21	2	1639.85	39.1452
	YMDINFDFKGDPIGGHINNYLLEK	2	1	51100974		2.94746e+08	37.71	3	2813.37	62.259
	YMDINFDFK	2	1	51100974		531290975	35.79	2	1192.54	58.9915
	MISEFTWPNHDLPSDKEAVKK	1	1	51100974		84942025	16.01	3	2472.23	37.5809
	VVADAMK	1	1	51100974		1.08631e+08	61.04	2	733.394	13.5503
	AALTIIR	1	1	51100974		8.88571e+07	55.34	2	757.496	28.8766
	ADLGLQR	1	1	51100974		1.22872e+08	51.15	2	772.434	20.5399
	VIVQQPGER	1	1	51100974		1.7807e+08	45.27	2	1025.58	17.4357
	IVLFLQK	2	1	51100974		6.46511e+08	42.96	2	860.564	44.8503
	SYIHEVAR	2	1	51100974		8.7485e+07	33.89	2	974.508	17.4942
	LNQPQPDFTK	1	1	51100974		8.34102e+07	21.34	2	1187.61	23.1086
67189747	60S ribosomal protein L6 [Homo sapiens]	2536.7	64.24	27	27	106	3.40912e+10	288	32.7076	10.5796
	Sequence	# PSMs	# Protein Groups	Protein Group Accessions	Modifications	Area	IonScore	Charge	MH+ [Da]	RT [min]
	ASITPGTILIILTGR	5	1	67189747		6.48859e+07	102.89	2	1525.93	71.2001
	HQEGEIFDTEKEKYEITEQR	8	1	67189747		9213657292	102.47	2	2509.19	27.4224
	QLASGLLLVTGPLVLNR	11	1	67189747		28844703534	96.26	2	1764.08	67.6297
	SVFALTNGIYPHK	8	1	67189747		14111726336	73.96	2	1446.78	45.1098
	EKVLATVTKPVGGDK	4	1	67189747		3.53707e+08	70.86	2	1541.9	20.3667
	VLATVTKPVGGDK	5	1	67189747		9935056198	64.95	2	1284.76	18.8174
	AIPQLQGYLR	15	1	67189747		4.37553e+10	64.1	3	1158.67	46.7546
	YYPTEDVPRK	4	1	67189747		1.11032e+09	62.62	2	1267.64	20.3223
	HQEGEIFDTEK	2	1	67189747		216302754	62.52	2	1332.61	21.8436
	KVDAGGK	8	1	67189747		8.82033e+08	60.13	2	674.385	2.703
	AGEKVEKPDTK	1	1	67189747		8002919	59.58	2	1201.65	7.33049
	YYPTEDVPR	3	1	67189747		29673650475	53.56	2	1139.54	25.4465
	FVIATSTK	6	1	67189747		11629602328	44.92	2	866.501	24.0199
	IKAIPQLQGYLR	1	1	67189747		79903218	40.97	2	1399.85	43.0917
	IDISNVKIPK	2	1	67189747		2199003843	39.42	3	1126.69	33.4914
	KPFSQHVR	6	1	67189747		3082217583	38.68	3	998.555	9.04428
	HLTDAYFKK	2	1	67189747		9.50418e+08	36.85	2	1122.6	20.0583
	THQKFVIATSTK	1	1	67189747		51329041	36.09	3	1360.76	18.0558
	EKYEITEQR	2	1	67189747		1.96037e+08	33.27	2	1195.6	17.197
	QLASGLLLVTGPLVLNRVPLR	3	1	67189747		7.04372e+08	29.53	3	2229.39	67.1062
	YEITEQR	1	1	67189747		6.67073e+08	51.47	2	938.462	18.7019
	AVDSQILPK	2	1	67189747		9125723236	36.3	2	970.56	25.7911
	HLTDAYFK	2	1	67189747		761373163	37.87	1	994.503	23.8582
	YEITEQRK	1	1	67189747		1.91503e+07	31.61	2	1066.56	13.9271
	NPVLVR	1	1	67189747		1.46032e+10	56.01	2	697.438	19.2257
	IDISNVK	1	1	67189747		8164682870	39.48	2	788.454	22.4956
	SAmYSR	1	1	67189747	M3(Oxidation)	2.86898e+08	45.79	2	730.32	7.59959
17158044	40S ribosomal protein S6 [Homo sapiens]	2509.92	41.37	18	18	82	1.33786e+10	249	28.663	10.8433
	Sequence	# PSMs	# Protein Groups	Protein Group Accessions	Modifications	Area	IonScore	Charge	MH+ [Da]	RT [min]
	mATEVAADALGEEWKGYVVR	9	1	17158044	M1(Oxidation)	6.60516e+09	104.11	2	2211.09	55.6158
	MATEVAADALGEEWKGYVVR	5	1	17158044		2.72098e+09	101.18	2	2195.09	59.2559
	KLFNLSKEDDVR	2	1	17158044		6.75947e+08	99.64	2	1463.79	25.1913
	MATEVAADALGEEWK	5	1	17158044		4.00274e+09	95.1	2	1620.77	50.207
	KNKEEAAEYAK	3	1	17158044		3.52774e+07	92.78	2	1280.65	7.87304
	DIPGLTDTTVPR	14	1	17158044		1.97491e+10	88.56	3	1284.68	40.0068
	RMATEVAADALGEEWK	2	1	17158044		1.25112e+08	86.27	2	1776.86	44.1698
	mATEVAADALGEEWK	10	1	17158044	M1(Oxidation)	1.13559e+10	82.88	2	1636.76	43.2786
	KGEKDIPGLTDTTVPR	6	1	17158044		5.29182e+09	80.97	3	1726.94	26.2228
	RmATEVAADALGEEWKGYVVR	3	1	17158044	M2(Oxidation)	6.5705e+08	69.26	3	2367.19	50.6019
	RMATEVAADALGEEWKGYVVR	1	1	17158044		2.01214e+08	69.02	3	2351.19	55.5663
	LFNLSKEDDVR	2	1	17158044		9030836613	62.22	2	1335.7	28.9055
	QGVLTHGR	2	1	17158044		3130776152	60.91	2	867.482	9.58605
	LIEVDDERK	3	1	17158044		3.90019e+08	57.08	2	1116.59	18.214
	RmATEVAADALGEEWK	4	1	17158044	M2(Oxidation)	955356360	52.87	3	1792.86	37.7645
	LNISFPATGCQK	1	1	17158044		1.31067e+08	49.88	2	1278.66	41.1353
	GEKDIPGLTDTTVPR	4	1	17158044		4.25866e+08	49.83	2	1598.85	29.9218
	NKEEAAEYAK	1	1	17158044		8.5719e+08	44.16	2	1152.56	10.0154
	LIEVDDER	2	1	17158044		7.53867e+09	48.14	2	988.498	22.558
	EEAAEYAK	1	1	17158044		2.07051e+07	39.55	2	910.419	11.7849
	DIPGLTDTTVPRR	1	1	17158044		1.56151e+08	25.28	3	1440.79	31.4457
	ISGGNDKQGFPMK	1	1	17158044		1.39729e+07	11.51	3	1378.68	20.4201
301171467	ATP-dependent RNA helicase DDX3X isoform 2 [Homo sapiens]	2447.72	47.66	11	29	91	6.89545e+09	661	73.111	7.18115
	Sequence	# PSMs	# Protein Groups	Protein Group Accessions	Modifications	Area	IonScore	Charge	MH+ [Da]	RT [min]
	sHVAVENALGLDQQFAGLDLNSSDNQSGGSTASK	1	1	301171467	N-Term(Acetyl)	98910671	151.99	3	3459.64	62.5009
	QEVPSWLENMAYEHHYK	11	2	301171467;169881239		2.22583e+09	114.22	2	2160.99	50.1883
	SFLLDLLNATGK	2	1	301171467		1.03038e+07	103.95	1	1291.73	68.4002
	VGNLGLATSFFNER	2	1	301171467		2.99868e+09	100.07	2	1524.79	61.273
	GFYDKDSSGWSSSK	1	1	301171467		58732406	91.56	2	1550.68	24.1105
	VGSTSENITQK	1	2	301171467;169881239		3.89405e+08	86.76	2	1163.6	13.4422
	HVINFDLPSDIEEYVHR	5	2	301171467;169881239		2427689954	86.1	2	2083.03	61.1334
	DFLDEYIFLAVGR	2	2	301171467;169881239		1.15475e+07	84.62	2	1557.8	71.6831
	QYPISLVLAPTR	8	2	301171467;169881239		3563903647	79.53	2	1357.79	58.1835
	LEQELFSGGNTGINFEK	4	2	301171467;169881239		1.65455e+09	78.58	2	1882.93	52.324
	mLDmGFEPQIR	2	4	4758138;301171467;169881239;38201710	M1(Oxidation); M4(Oxidation)	4.66698e+08	65.29	2	1368.63	34.6632
	SPILVATAVAAR	4	2	301171467;169881239		8.03032e+09	61.69	2	1168.71	38.1103
	MLDMGFEPQIR	3	4	4758138;301171467;169881239;38201710		9.09214e+09	61.11	2	1336.64	52.8157
	MLDmGFEPQIR	7	4	4758138;301171467;169881239;38201710	M4(Oxidation)	4382088940	59.77	2	1352.64	39.3408
	IVEQDTmPPK	2	2	301171467;169881239	M7(Oxidation)	2.3172e+07	58.13	2	1173.59	14.9536
	ELAVQIYEEAR	4	2	301171467;169881239		0	51.04	2	1320.68	41.8378
	HTMMFSATFPK	4	2	301171467;169881239		2294978418	50.99	3	1297.61	37.9512
	GLDISNVK	1	1	301171467		101924683	50.29	1	845.476	25.124
	VVWVEESDKR	2	1	301171467		313799971	49.18	2	1246.65	23.0884
	FSGGFGAR	1	2	301171467;169881239		3.71288e+08	48.12	2	798.392	22.1413
	DLLDLLVEAK	1	2	301171467;169881239		5.4792e+06	45.14	2	1128.66	68.462
	DSLTLVFVETK	5	1	301171467		128860281	43.53	2	1251.69	59.0501
	ELAVQIYEEARK	3	2	301171467;169881239		5.51108e+08	41.93	3	1448.78	35.8845
	KQYPISLVLAPTR	4	2	301171467;169881239		826574296	40.69	3	1485.89	44.4627
	DREEALHQFR	3	2	301171467;169881239		1.35183e+08	33.34	3	1300.64	19.4157
	DSLTLVFVETKK	1	1	301171467		4.76853e+07	22.28	3	1379.78	45.6169
	QEVPSWLENmAYEHHYK	2	2	301171467;169881239	M10(Oxidation)	177828222	20.83	2	2176.98	37.176
	QSSGASSSSFSSSR	1	1	301171467		0	17.69	2	1361.6	12.8393
	YLVLDEADR	1	2	301171467;169881239		362803202	49.86	1	1093.56	32.4337
	LVDmMER	1	2	301171467;169881239	M4(Oxidation)	3.42547e+07	45.22	2	909.42	18.4396
	DSSGWSSSK	1	1	301171467		1.54697e+07	24.89	2	940.403	12.5964
	SDYDGIGSR	1	1	301171467		6.46203e+07	37.73	2	969.431	18.8181
228008293	heterogeneous nuclear ribonucleoprotein Q isoform 5 [Homo sapiens]	2342.89	47.77	26	29	88	5.10156e+09	561	62.4893	7.56201
	Sequence	# PSMs	# Protein Groups	Protein Group Accessions	Modifications	Area	IonScore	Charge	MH+ [Da]	RT [min]
	AIEALKEFNEDGALAVLQQFK	4	1	228008293		1.44486e+09	128.07	2	2334.24	66.4448
	YGGPPPDSVYSGQQPSVGTEIFVGK	7	1	228008293		642441569	122.49	2	2566.25	52.3157
	KYGGPPPDSVYSGQQPSVGTEIFVGK	9	1	228008293		1182465918	101.36	2	2694.35	44.8577
	NLANTVTEEILEK	2	1	228008293		1.16654e+09	91.32	2	1473.79	60.0009
	VWGNVGTVEWADPIEDPDPEVMAK	2	1	228008293		208070535	88.96	2	2654.25	64.0644
	EFNEDGALAVLQQFK	2	1	228008293		248253450	88.73	2	1708.86	65.4319
	VAEKLDEIYVAGLVAHSDLDER	9	1	228008293		1121759364	84.11	2	2442.26	58.1305
	DLFEDELVPLFEK	3	1	228008293		4.66299e+07	83.27	2	1593.81	69.4515
	AMEEMNGKDLEGENIEIVFAKPPDQK	1	1	228008293		1.62158e+08	75.31	3	2932.42	51.4369
	LKDYAFIHFDERDGAVK	1	1	228008293		73750463	74.44	2	2024.03	36.1964
	DLEGENIEIVFAKPPDQK	2	1	228008293		180319728	72.68	2	2042.05	53.0074
	VTEGLTDVILYHQPDDKKK	2	1	228008293		2.32696e+08	68.9	2	2199.18	34.0483
	LDEIYVAGLVAHSDLDER	1	1	228008293		166089381	65.28	3	2015.02	59.2738
	TGYTLDVTTGQR	4	3	228008293;5031755;156151394		3945832388	62.99	2	1311.66	27.8651
	TKEQILEEFSK	10	1	228008293		3.81018e+08	62.97	2	1351.72	31.9038
	VTEGLTDVILYHQPDDK	4	1	228008293		1816191976	61.82	2	1942.98	45.1859
	LMMDPLTGLNR	4	1	228008293		3645273381	55.96	2	1260.65	54.2796
	LKDYAFIHFDER	1	1	228008293		579701424	54.12	2	1553.78	38.2473
	LmmDPLTGLNR	1	1	228008293	M2(Oxidation); M3(Oxidation)	159459145	51.01	2	1292.64	32.4915
	EAAQEAVK	1	3	228008293;5031755;156151394		4.89874e+07	50.33	2	845.438	8.61841
	AMEEMNGK	1	1	228008293		8.1812e+06	48.86	2	909.383	12.5422
	VADSSKGPDEAK	1	1	228008293		7672988	46.31	2	1203.59	7.27392
	EQILEEFSK	1	1	228008293		375498055	41.93	2	1122.57	38.7078
	DSDLSHVQNK	2	1	228008293		7.38036e+07	41.49	2	1142.55	11.3154
	VTEGLTDVILYHQPDDKK	1	1	228008293		60624173	39.28	3	2071.08	38.0994
	LMmDPLTGLNR	4	1	228008293	M3(Oxidation)	1563094819	35.53	2	1276.64	42.0826
	AGPIWDLR	3	3	228008293;5031755;156151394		7713577428	41.91	2	927.509	44.3668
	SkTKEQILEEFSK	2	1	228008293	K2(GlyGly)	0	25.15	3	1680.88	38.7575
	TAAQAR	1	1	228008293		114921798	51.28	2	617.338	4.53414
	AFSQFGK	1	1	228008293		3.09399e+08	32.1	2	784.402	22.6342
	DYAFIHFDER	1	1	228008293		1.13005e+08	20.29	3	1312.6	45.6912
68509926	putative pre-mRNA-splicing factor ATP-dependent RNA helicase DHX15 [Homo sapiens]	2319.82	40.75	27	28	107	2.42645e+09	795	90.8752	7.45947
	Sequence	# PSMs	# Protein Groups	Protein Group Accessions	Modifications	Area	IonScore	Charge	MH+ [Da]	RT [min]
	FAHIDGDHLTLLNVYHAFK	5	1	68509926		2.26456e+09	109.47	2	2211.14	58.0937
	ALVTGYFMQVAHLER	2	1	68509926		1044499566	100.88	2	1734.91	60.9323
	HQSFVLVGETGSGK	3	1	68509926		468516367	95.37	2	1445.75	26.4682
	DNQVVQLHPSTVLDHKPEWVLYNEFVLTTK	1	1	68509926		579321322	92.02	3	3549.84	62.9683
	AYKTEMQDNTYPEILR	1	1	68509926		51639977	91.1	2	1971.96	36.7746
	SNLGSVVLQLK	4	1	68509926		1.81276e+09	89.92	2	1157.69	48.3959
	KALVTGYFMQVAHLER	1	1	68509926		3.8275e+07	89.82	2	1862.99	52.2058
	TEMQDNTYPEILR	2	1	68509926		6.03565e+08	89.58	2	1609.76	39.6955
	TLATDILMGVLK	6	1	68509926		3040539008	82.62	2	1274.74	69.1102
	TLATDILmGVLK	1	1	68509926	M8(Oxidation)	2.13254e+08	74.91	2	1290.74	67.1535
	LDLGEDYPSGK	1	1	68509926		122945654	69.89	2	1193.57	28.265
	ASTNAmLISAGLPPLK	9	1	68509926	M6(Oxidation)	5.10327e+08	67.01	2	1599.88	49.3101
	VAAMSVAQR	1	1	68509926		2.1185e+08	66.6	2	932.502	18.7317
	YGVIILDEAHER	6	1	68509926		1.49822e+09	66.49	2	1414.74	35.4408
	VIVMSATLDAGK	8	1	68509926		7.56814e+08	66.29	2	1204.66	35.0689
	IRVESLLVTAISK	8	1	68509926		1.97425e+09	65.45	2	1428.89	54.8217
	HRLDLGEDYPSGK	1	1	68509926		62971488	59.9	2	1486.74	21.9389
	VAAmSVAQR	1	1	68509926	M4(Oxidation)	1.11128e+07	59.58	2	948.497	11.2208
	LGIDDLVHFDFMDPPAPETLMR	3	1	68509926		1.923e+07	57.67	2	2529.22	70.374
	THPVEIFYTPEPERDYLEAAIR	6	1	68509926		5.54565e+08	57.2	2	2646.33	59.0526
	ASTNAMLISAGLPPLK	3	1	68509926		77277328	53.2	2	1583.89	58.5293
	IIPLYSTLPPQQQQR	16	1	68509926		328636972	52.12	2	1782	45.2568
	RVAAMSVAQR	2	1	68509926		65100188	50.59	3	1088.6	16.3525
	SLMSADNVR	1	1	68509926		1.60238e+08	47.51	2	992.486	22.9398
	SLmSADNVR	1	1	68509926	M3(Oxidation)	1.89224e+07	45.37	2	1008.48	14.9724
	IFEPPPPK	2	1	68509926		2.78934e+08	40.6	2	924.521	23.2501
	YMTDGMLLR	1	3	68509926;4826690;256000749		1829825740	40.41	2	1099.53	39.9176
	SNLGSVVLQLKK	1	1	68509926		4.80252e+07	39.52	3	1285.79	37.5072
	RLQLPVWEYK	1	1	68509926		74121460	31.3	3	1331.75	45.8727
	VVVSTNIAETSLTIDGVVFVIDPGFAK	6	1	68509926		1.01289e+07	26.78	3	2791.52	71.7236
	FTDILVR	2	1	68509926		520743930	45.34	2	863.502	35.9373
	KLGIDDLVHFDFMDPPAPETLMR	1	1	68509926		655072095	19.48	3	2657.32	66.6928
119395750	keratin, type II cytoskeletal 1 [Homo sapiens]	2303.05	55.59	30	35	82	5.3052e+09	644	65.999	8.11865
	Sequence	# PSMs	# Protein Groups	Protein Group Accessions	Modifications	Area	IonScore	Charge	MH+ [Da]	RT [min]
	GGGGGGYGSGGSSYGSGGGSYGSGGGGGGGR	3	1	119395750		3.15395e+08	158.67	2	2383.96	18.5541
	GSYGSGGSSYGSGGGSYGSGGGGGGHGSYGSGSSSGGYR	2	1	119395750		464573767	101.3	3	3312.32	20.9851
	NKLNDLEDALQQAK	4	1	119395750		545182808	95.94	2	1599.84	44.3114
	QISNLQQSISDAEQR	5	1	119395750		1077403574	95.73	2	1716.86	35.7765
	SLNNQFASFIDKVR	2	1	119395750		3.44554e+08	86.42	2	1638.87	59.3357
	WELLQQVDTSTR	6	1	119395750		3778320090	86.23	2	1475.76	50.8545
	LNDLEDALQQAK	1	1	119395750		562160078	85.58	2	1357.7	40.9455
	SGGGFSSGSAGIINYQR	1	1	119395750		318451893	83.02	2	1657.8	34.2124
	THNLEPYFESFINNLR	10	1	119395750		2112395051	80.59	2	1993.98	65.8065
	LALDLEIATYR	4	2	119395750;372466577		1.48576e+09	79.51	2	1277.71	59.9435
	FLEQQNQVLQTK	8	2	47132620;119395750		7101602209	77.69	2	1475.79	27.9414
	AEAESLYQSK	1	1	119395750		4.08338e+07	75.06	2	1125.55	19.7537
	LNDLEDALQQAKEDLAR	1	1	119395750		6.74319e+07	72.72	3	1942	62.47
	TNAENEFVTIK	2	1	119395750		449178702	69.93	2	1265.64	30.7635
	TNAENEFVTIKK	1	1	119395750		69995822	69.74	2	1393.74	24.7036
	SLNNQFASFIDK	3	1	119395750		5.03569e+09	66.85	2	1383.7	52.9699
	NmQDMVEDYR	2	1	119395750	M2(Oxidation)	4.08707e+07	63.94	2	1316.53	23.7403
	LLRDYQELMNTK	2	1	119395750		3.64654e+08	63.83	2	1523.79	35.9725
	YEELQITAGR	3	1	119395750		1615504461	63.68	2	1179.61	28.8124
	SLDLDSIIAEVK	3	1	119395750		1906398170	63.02	2	1302.72	65.1109
	NKLNDLEDALQQAKEDLAR	2	1	119395750		200112545	62.9	4	2184.13	61.995
	GGSGGGGGGSSGGR	1	1	119395750		25919191	61.94	2	1006.43	2.02247
	SKAEAESLYQSK	1	1	119395750		7.3239e+07	58.29	2	1340.67	17.1787
	SLVNLGGSK	1	1	119395750		3.83399e+08	55.24	2	874.502	25.7089
	GSGGGSSGGSIGGR	1	1	119395750		3.94077e+07	51.92	2	1092.51	8.55718
	AQYEDIAQK	1	1	119395750		144498285	43.6	2	1065.53	18.8737
	DYQELMNTK	3	1	119395750		7.86105e+08	40.14	2	1141.52	28.3554
	THNLEPYFESFINNLRR	1	1	119395750		3.23225e+08	19.35	3	2150.08	63.5537
	GENALKDAK	1	1	119395750		1.40066e+07	29.28	2	945.503	8.78394
	TLLEGEESR	1	1	119395750		1.84724e+08	37.04	2	1033.52	21.6074
	IEISELNR	1	2	47132620;119395750		1577638610	34.12	2	973.534	27.9154
	DVDGAYMTK	1	1	119395750		128695836	29.22	2	999.449	20.495
	SISISVAR	1	1	119395750		3128753614	41.4	2	832.491	25.9856
	IEISELNRVIQR	1	2	47132620;119395750		68934990	11.71	3	1469.85	42.7881
	NKYEDEINKR	1	4	119395750;155969697;119395754;372466577		2.79891e+07	34.54	2	1308.66	15.3955
6912634	60S ribosomal protein L13a isoform 1 [Homo sapiens]	2274.48	50.25	19	19	120	1.75659e+10	203	23.5624	10.9312
	Sequence	# PSMs	# Protein Groups	Protein Group Accessions	Modifications	Area	IonScore	Charge	MH+ [Da]	RT [min]
	AEVQVLVLDGR	7	1	6912634		1.18396e+09	91.37	2	1198.68	42.815
	aEVQVLVLDGR	20	1	6912634	N-Term(Acetyl)	11133850645	85.65	2	1240.7	63.9481
	YQAVTATLEEKR	2	1	6912634		2.91958e+08	77.09	2	1408.75	23.4578
	YQAVTATLEEK	9	1	6912634		30189412352	72.57	2	1252.65	26.5265
	KIDKYTEVLK	2	1	6912634		1.52673e+09	66.54	2	1236.73	21.749
	LAHEVGWK	5	1	6912634		6662225349	64.84	2	939.509	19.5817
	IDKYTEVLK	2	1	6912634		705359700	64.26	2	1108.63	23.1981
	LKVFDGIPPPYDKK	6	1	6912634		1459614889	58.55	2	1616.91	34.1381
	LKVFDGIPPPYDK	13	1	6912634		765528034	57.38	2	1488.82	41.1887
	RMVVPAALK	2	1	6912634		5.91244e+08	55.96	2	984.606	25.226
	MVVPAALKVVR	1	1	6912634		57062069	55.75	3	1182.74	37.4907
	mVVPAALK	1	1	6912634	M1(Oxidation)	2.22873e+09	43.29	2	844.498	23.4357
	aEVQVLVLDGRGHLLGR	2	1	6912634	N-Term(Acetyl)	1.30462e+09	42.09	3	1874.07	59.5986
	MVVPAALK	3	1	6912634		8470698102	40.8	2	828.504	29.2498
	VFDGIPPPYDKK	21	1	6912634		11374544812	36.79	3	1375.73	31.3134
	LKYLAFLR	2	1	6912634		5.0619e+07	31.71	3	1023.64	46.0034
	VFDGIPPPYDK	13	1	6912634		1.03618e+08	31.07	2	1247.64	35.8785
	aEVQVLVLDGRGHLLGRLAAIVAK	1	1	6912634	N-Term(Acetyl)	6.53515e+07	17.19	4	2540.51	67.697
	MNTNPSR	1	1	6912634		46693294	53.37	2	819.379	8.46586
	GQAALDR	3	1	6912634		989611542	47.74	2	730.386	10.1034
	LAAIVAK	3	1	6912634		10830128432	44.19	2	685.463	20.6815
	RmVVPAALK	1	1	6912634	M2(Oxidation)	43631179	28.46	3	1000.6	20.3257
15431297	60S ribosomal protein L13 isoform 1 [Homo sapiens]	2257.13	52.61	21	21	88	4.16741e+10	211	24.2465	11.6489
	Sequence	# PSMs	# Protein Groups	Protein Group Accessions	Modifications	Area	IonScore	Charge	MH+ [Da]	RT [min]
	KGDSSAEELKLATQLTGPVMPVR	8	1	15431297		3340224980	124.06	2	2427.3	52.4812
	KGDSSAEELKLATQLTGPVmPVR	11	1	15431297	M20(Oxidation)	1988460052	114.95	2	2443.29	44.2
	GDSSAEELKLATQLTGPVMPVR	1	1	15431297		3.21751e+07	102.53	2	2299.19	59.2425
	LATQLTGPVMPVR	8	1	15431297		32356493512	80.43	2	1382.79	40.7106
	KGDSSAEELK	1	1	15431297		671556190	77.77	2	1063.53	9.00047
	STESLQANVQR	15	1	15431297		12472273372	75.7	2	1232.63	20.932
	RVATWFNQPAR	5	1	15431297		8.76941e+08	72.78	2	1345.71	27.7501
	VITEEEKNFKAFASLR	2	1	15431297		185619573	66.45	3	1882.01	40.7256
	VATWFNQPAR	5	1	15431297		35200444520	63.68	2	1189.62	35.2516
	AKEAAEQDVEK	3	1	15431297		1.29684e+08	59.89	2	1217.6	8.59467
	LATQLTGPVmPVR	5	1	15431297	M10(Oxidation)	48986651492	59.55	3	1398.78	31.8576
	VITEEEKNFK	2	1	15431297		1.88982e+09	55.56	2	1236.65	19.1705
	GFSLEELR	4	1	15431297		40835272704	50.94	2	950.499	44.9053
	GDSSAEELK	1	1	15431297		2.89919e+07	49.9	2	935.433	12.164
	NKSTESLQANVQR	1	1	15431297		1.39831e+07	48.99	2	1474.77	16.3357
	NGmVLKPHFHK	3	1	15431297	M3(Oxidation)	5.20246e+08	48.86	2	1323.7	14.1104
	NGMVLKPHFHK	1	1	15431297		1.5961e+08	47.02	2	1307.71	18.9067
	EAAEQDVEKK	1	1	15431297		4.56797e+07	46.8	2	1146.57	8.13413
	EAAEQDVEK	2	1	15431297		4.58612e+08	45.71	2	1018.47	10.0359
	VATWFNQPARK	1	1	15431297		115162278	38.44	2	1317.71	27.0186
	GFSLEELRVAGIHKK	1	1	15431297		76370905	35.81	2	1683.96	36.4381
	AGRGFSLEELR	1	1	15431297		31921386	35.72	3	1234.66	35.0163
	VITEEEK	1	1	15431297		693687210	39.05	2	847.443	10.8436
	LILFPR	5	1	15431297		12265682303	48.91	2	758.495	44.3293
55956899	keratin, type I cytoskeletal 9 [Homo sapiens]	2255.36	71.91	26	27	59	2.0466e+09	623	62.0268	5.23682
	Sequence	# PSMs	# Protein Groups	Protein Group Accessions	Modifications	Area	IonScore	Charge	MH+ [Da]	RT [min]
	GGGGSFGYSYGGGSGGGFSASSLGGGFGGGSR	4	1	55956899		248800424	195.72	2	2705.17	54.8064
	GGSGGSHGGGSGFGGESGGSYGGGEEASGSGGGYGGGSGK	1	1	55956899		2.36249e+08	167.42	3	3223.29	20.766
	EIETYHNLLEGGQEDFESSGAGK	3	1	55956899		378129164	113.45	2	2510.14	45.298
	SDLEMQYETLQEELMALK	1	1	55956899		2.51989e+06	110.06	2	2171.03	68.6018
	SDLEMQYETLQEELMALKK	2	1	55956899		4.32849e+08	107.13	2	2299.13	64.5159
	NHKEEMSQLTGQNSGDVNVEINVAPGK	2	1	55956899		123357861	105.9	3	2895.4	33.5692
	LASYLDKVQALEEANNDLENK	1	1	55956899		1.80401e+08	103.77	2	2377.2	54.1409
	GGSGGSYGGGSGSGGGSGGGYGGGSGGGHSGGSGGGHSGGSGGNYGGGSGSGGGSGGGYGGGSGSR	1	1	55956899		159246474	89.56	4	4972.95	14.8243
	HGVQELEIELQSQLSK	8	1	55956899		1.25564e+09	89.37	2	1837.97	56.3173
	FSSSSGYGGGSSR	1	1	55956899		1.50622e+08	86.73	2	1235.53	14.6097
	DIENQYETQITQIEHEVSSSGQEVQSSAK	1	1	55956899		3.17023e+08	84.87	3	3264.52	62.9097
	QGVDADINGLR	2	1	55956899		8.95875e+08	84.37	2	1157.6	28.1122
	VQALEEANNDLENK	2	1	55956899		332448956	83.92	2	1586.77	26.8534
	GGSGGSYGGGGSGGGYGGGSGSR	1	1	55956899		7.05114e+07	83.18	2	1791.73	13.5713
	SGGGGGGGLGSGGSIR	1	1	55956899		2.25052e+08	70.76	2	1232.6	17.6512
	NYSPYYNTIDDLKDQIVDLTVGNNK	2	1	55956899		782297214	60.34	3	2902.42	67.7131
	FSSSGGGGGGGR	1	1	55956899		6.18364e+07	57.71	2	982.436	7.75965
	STmQELNSR	1	1	55956899	M3(Oxidation)	12150382	53.07	2	1081.5	11.087
	MTLDDFR	6	1	55956899		1.90644e+09	45.93	2	897.417	35.9522
	STMQELNSR	2	1	55956899		254033564	44.11	2	1065.5	18.2671
	IKFEMEQNLR	6	1	55956899		1185851409	41.38	3	1307.68	32.0779
	SDLEMQYETLQEELmALKK	1	1	55956899	M15(Oxidation)	5.74345e+07	33.86	3	2315.12	63.5194
	HGVQELEIELQSQLSKK	1	1	55956899		108243251	31.86	3	1966.07	50.412
	TLNDMRQEYEQLIAK	2	1	55956899		571960112	29.37	2	1851.93	51.9466
	TLLDIDNTR	2	1	55956899		2.97771e+09	52.04	2	1060.57	33.4697
	IQDWYDKK	1	1	55956899		4.63045e+07	34.38	2	1095.55	21.7556
	KGPAAIQK	1	1	55956899		12595058	32.39	2	812.499	7.7372
	GGSGGSYGR	1	1	55956899		2.54172e+07	27.6	2	797.356	7.33603
	LASYLDK	1	5	55956899;15431310;24430192;195972866;24234699		489601156	43.22	2	809.443	22.3468
4506607	60S ribosomal protein L18 isoform 1 [Homo sapiens]	2204.62	45.74	11	11	78	4.1602e+10	188	21.6211	11.7222
	Sequence	# PSMs	# Protein Groups	Protein Group Accessions	Modifications	Area	IonScore	Charge	MH+ [Da]	RT [min]
	ILTFDQLALDSPK	10	1	4506607		6.01082e+10	112.88	2	1460.81	60.0193
	TAVVVGTITDDVR	41	1	4506607		59300677296	91.97	2	1345.74	46.813
	TNSTFNQVVLK	6	1	4506607		5111725022	87.29	2	1250.68	29.9852
	TNSTFNQVVLKR	3	1	4506607		1.43123e+09	79.27	2	1406.78	26.1367
	TAVVVGTITDDVRVQEVPK	4	1	4506607		578329572	72.42	2	2026.13	42.9082
	TNRPPLSLSR	1	1	4506607		5397003135	63.98	3	1140.65	22.1566
	APGTPHSHTKPYVR	8	1	4506607		1.68616e+09	58.28	3	1547.81	9.02907
	RTNSTFNQVVLK	2	1	4506607		3.46198e+08	57.95	2	1406.78	25.7176
	AGGKILTFDQLALDSPK	1	1	4506607		0	52.48	3	1773.98	51.1741
	LLVKLYR	1	1	4506607		3.23265e+07	26.38	3	904.6	28.8542
	MKLPGR	1	1	4506607		6.41864e+08	34.58	2	701.415	17.3576
194272168	putative helicase MOV-10 [Homo sapiens]	2166.67	45.96	36	36	94	1.98859e+09	1003	113.599	8.82178
	Sequence	# PSMs	# Protein Groups	Protein Group Accessions	Modifications	Area	IonScore	Charge	MH+ [Da]	RT [min]
	EGNSPSFFNPEEAATVTSYLK	1	1	194272168		279104211	115.38	2	2288.08	64.7274
	GDHLFALLSSETHQEDPITYK	9	1	194272168		929696687	97.04	2	2401.18	55.2971
	LSPSTSGPHSHDYLPQER	3	1	194272168		375714634	92.27	2	2007.96	21.9006
	HGVDVEVQGPHEAR	8	1	194272168		4.29436e+08	91.41	2	1529.75	17.7823
	QLLPMLLQGTSIFTAPK	2	1	194272168		1.61052e+07	91.2	2	1858.06	69.7287
	HYDLESVPMTWDPVDQNPR	4	1	194272168		284560298	87.61	2	2299.05	56.7484
	LLLHLEELQMEHDIR	6	1	194272168		1689986039	87.18	2	1889	52.0559
	SLESNPEQLQAMR	5	1	194272168		545936518	85.9	2	1502.73	30.8441
	ETGDPGGQLVLAGDPR	2	1	194272168		4.28876e+08	83.21	2	1581.79	32.2274
	EGEGGLSLQVEPEWR	2	1	194272168		206316645	80.2	2	1685.82	51.8466
	HIVTGTTRPAPYIIFGPPGTGK	2	1	194272168		299061794	66.12	2	2280.26	41.8325
	ISFGTPAPGFSSMLYGMK	2	1	194272168		470351834	64.81	2	1890.92	64.97
	LSFSMSLLSR	1	1	194272168		1.84393e+08	63.58	2	1140.61	60.486
	LDLQQGQNLLQGLSK	2	1	194272168		6.85064e+08	60.58	2	1654.92	59.9461
	IANLAYVTK	2	1	194272168		149681775	57.99	2	992.579	28.0461
	VGSVEEFQGQER	1	1	194272168		1.1413e+08	55.35	2	1364.65	22.9392
	LLLAPSSK	2	1	194272168		174158636	55.01	2	828.522	25.7707
	ITGNPVVTNR	1	1	194272168		283213196	53.32	2	1070.6	18.7774
	LLTYNSLYK	4	1	194272168		1.30015e+09	53.01	2	1114.62	37.6443
	SVILISTVR	2	1	194272168		1131454808	52.81	2	987.624	37.2864
	FLAAVAHSPLAAQLKPMTPFK	1	1	194272168		119509740	51.48	3	2238.25	57.6991
	GPDGYDPQFITK	1	1	194272168		199987050	49.86	2	1337.64	33.6234
	VLITTLITAGR	3	1	194272168		1.84984e+09	44.28	2	1157.73	56.4517
	HGLGYSLLER	3	1	194272168		2425939250	42.28	2	1144.62	32.3005
	QLLPmLLQGTSIFTAPK	1	1	194272168	M5(Oxidation)	4.45991e+07	40.33	2	1874.06	67.0623
	QGFPIIFHGVMGK	3	1	194272168		6.45642e+08	37.84	3	1430.77	55.7999
	TVTLVEAIK	2	1	194272168		829490960	36.16	2	973.597	35.83
	LLTLEVPGVTESRPSVLR	5	1	194272168		1640131814	35.46	2	1966.14	58.1121
	KGPDGYDPQFITK	2	1	194272168		154114621	35.4	2	1465.74	27.3119
	ALLIIVGNPLLLGHDPDWK	1	1	194272168		1.92116e+08	32.64	3	2084.2	67.3834
	RFNVAVTR	1	1	194272168		51864634	31.78	2	962.557	20.8015
	FLAAVAHSPLAAQLKPmTPFK	2	1	194272168	M17(Oxidation)	60821716	25.91	4	2254.25	49.8301
	DVPLLPSDVK	2	1	194272168		947974086	38.34	2	1082.61	40.0999
	FVDGLTFK	2	1	194272168		7.94854e+08	44.34	2	926.501	40.6129
	QLGPVLR	1	1	194272168		130986353	45.38	2	782.492	26.0675
	KGEYVFPAK	1	1	194272168		3.14055e+07	18.32	2	1038.57	22.3888
	VNFTFNR	1	1	194272168		184018041	31.83	2	897.461	30.1498
	DGQLLIR	1	1	194272168		70629734	45.21	2	814.481	27.3472
4506661	60S ribosomal protein L7a [Homo sapiens]	2149.7	53.01	19	20	98	5.09951e+10	266	29.977	10.6089
	Sequence	# PSMs	# Protein Groups	Protein Group Accessions	Modifications	Area	IonScore	Charge	MH+ [Da]	RT [min]
	tCTTVAFTQVNSEDKGALAK	3	1	4506661	T1(Phospho)	71271525	89.36	2	2164	37.1391
	AGVNTVTTLVENK	10	1	4506661		58245907264	81.35	2	1345.74	35.9508
	VPPAINQFTQALDR	20	1	4506661		1.6473e+10	78.08	2	1569.85	57.5325
	KTCTTVAFtQVNSEDKGALAK	1	1	4506661	T9(Phospho)	39155192	76.36	3	2292.09	30.7551
	KVVNPLFEK	3	1	4506661		5208313806	70.7	2	1073.64	26.5468
	LKVPPAINQFTQALDR	25	1	4506661		3.17717e+10	64.61	3	1811.02	55.9168
	AGVNTVTTLVENKK	4	1	4506661		20867531521	64.25	3	1473.83	27.9753
	RHWGGNVLGPK	2	1	4506661		1.16886e+09	58.37	3	1220.67	20.0861
	VAPAPAVVKK	2	1	4506661		4.58062e+08	56.92	2	979.633	13.345
	KTCTTVAFTQVNSEDKGALAK	1	1	4506661		42647617	54.52	3	2212.13	26.4524
	KVAPAPAVVK	4	1	4506661		1.67355e+09	53.56	2	979.633	14.7605
	VAPAPAVVK	3	1	4506661		1.42574e+10	53.21	2	851.538	18.8122
	NFGIGQDIQPK	5	1	4506661		6.29678e+10	47.04	2	1216.64	33.0031
	VVNPLFEK	2	1	4506661		3.39392e+09	44.72	2	945.545	33.1339
	AAGKGDVPTK	2	1	4506661		269894714	43.7	2	943.523	7.47687
	HWGGNVLGPK	4	1	4506661		8.05164e+09	42.39	2	1064.57	23.3641
	TCTTVAFTQVNSEDKGALAK	1	1	4506661		7.5786e+07	42.26	3	2084.04	31.8229
	QTATQLLK	2	1	4506661		9.1796e+09	58.27	2	902.534	22.8432
	LVEAIR	1	2	4505995;4506661		12338340405	48.36	2	700.436	20.4066
	GDVPTKRPPVLR	1	1	4506661		136345143	16.4	4	1334.79	18.7251
	TNYNDRYDEIR	1	1	4506661		533822958	38.69	2	1458.66	21.3
	AKELATK	1	1	4506661		2.80957e+08	49.57	2	760.458	6.36578
45643129	guanine nucleotide-binding protein-like 3 isoform 2 [Homo sapiens]	2129.69	40.41	21	21	64	2.70144e+09	537	60.5025	8.79248
	Sequence	# PSMs	# Protein Groups	Protein Group Accessions	Modifications	Area	IonScore	Charge	MH+ [Da]	RT [min]
	KVIEASDVVLEVLDAR	2	1	45643129		352947408	139.02	2	1755.99	64.2412
	QITIIDSPSFIVSPLNSSSALALR	6	1	45643129		5.30453e+08	111.65	2	2529.4	67.6735
	GPHLANSILFQSSGLTNGIIEEK	1	1	45643129		301551549	98.82	3	2425.28	60.0387
	VIEASDVVLEVLDAR	4	1	45643129		5.19478e+08	93.38	2	1627.9	68.1543
	SPASIEVVKPmEAASAILSQADAR	10	1	45643129	M11(Oxidation)	967621217	91.58	2	2457.27	55.5236
	SPASIEVVKPMEAASAILSQADAR	3	1	45643129		552222769	88.05	3	2441.29	63.5716
	SGFNLEELEKNNAQSIR	2	1	45643129		151692836	84.93	2	1948.98	44.8206
	KDPGVPNSAPFK	2	1	45643129		104289990	75.82	2	1256.67	22.866
	ENLESWLNYLK	6	1	45643129		5.7476e+08	73.51	2	1408.72	66.9209
	SGFNLEELEK	3	1	45643129		224158496	67.73	2	1165.58	46.0824
	KLETNPDIKPSNVEPmEK	2	1	45643129	M16(Oxidation)	146259253	55.75	2	2085.06	21.9029
	KLETNPDIKPSNVEPMEK	3	1	45643129		2.06975e+08	55.2	4	2069.07	24.3937
	LEELKQQQK	2	1	45643129		3.57857e+07	49.91	2	1143.64	11.549
	ENLESWLNYLKK	2	1	45643129		3.09956e+08	49.77	2	1536.81	62.0172
	ELPTVVFR	3	1	45643129		2.50702e+09	45.69	2	960.553	42.1742
	VGVIGFPNVGK	5	1	45643129		4278634254	43.67	2	1086.63	43.9683
	GPHLANSILFQSSGLTNGIIEEKDIHEELPK	1	1	45643129		0	33.3	4	3386.76	59.3109
	LETNPDIKPSNVEPmEK	1	1	45643129	M15(Oxidation)	6.21179e+07	32.9	3	1956.96	23.7785
	NSLEFFTVLAQR	1	1	45643129		1.06686e+08	31.86	3	1424.76	64.6856
	LVLILNK	2	1	45643129		1.31866e+09	53.36	2	812.563	38.1694
	KLVLILNK	1	1	45643129		8.65046e+07	39.63	3	940.658	29.3805
	SMQVVPLDK	1	1	45643129		80093464	37.82	2	1016.55	28.211
	NAAPFR	1	1	45643129		1.76205e+08	39.2	2	675.36	15.7357
169881239	ATP-dependent RNA helicase DDX3Y [Homo sapiens]	2105.44	34.85	3	21	78	6.89545e+09	660	73.1081	7.54736
	Sequence	# PSMs	# Protein Groups	Protein Group Accessions	Modifications	Area	IonScore	Charge	MH+ [Da]	RT [min]
	QEVPSWLENMAYEHHYK	11	2	301171467;169881239		2.22583e+09	114.22	2	2160.99	50.1883
	VGSTSENITQK	1	2	301171467;169881239		3.89405e+08	86.76	2	1163.6	13.4422
	HVINFDLPSDIEEYVHR	5	2	301171467;169881239		2427689954	86.1	2	2083.03	61.1334
	DFLDEYIFLAVGR	2	2	301171467;169881239		1.15475e+07	84.62	2	1557.8	71.6831
	QYPISLVLAPTR	8	2	301171467;169881239		3563903647	79.53	2	1357.79	58.1835
	LEQELFSGGNTGINFEK	4	2	301171467;169881239		1.65455e+09	78.58	2	1882.93	52.324
	VGNLGLATSFFNEK	2	1	169881239		423965421	70.88	2	1496.78	60.5429
	mLDmGFEPQIR	2	4	4758138;301171467;169881239;38201710	M1(Oxidation); M4(Oxidation)	4.66698e+08	65.29	2	1368.63	34.6632
	SPILVATAVAAR	4	2	301171467;169881239		8.03032e+09	61.69	2	1168.71	38.1103
	MLDMGFEPQIR	3	4	4758138;301171467;169881239;38201710		9.09214e+09	61.11	2	1336.64	52.8157
	VVWVEDLDKR	2	1	169881239		554065740	59.86	3	1258.68	35.2809
	MLDmGFEPQIR	7	4	4758138;301171467;169881239;38201710	M4(Oxidation)	4382088940	59.77	2	1352.64	39.3408
	IVEQDTmPPK	2	2	301171467;169881239	M7(Oxidation)	2.3172e+07	58.13	2	1173.59	14.9536
	ELAVQIYEEAR	4	2	301171467;169881239		0	51.04	2	1320.68	41.8378
	HTMMFSATFPK	4	2	301171467;169881239		2294978418	50.99	3	1297.61	37.9512
	FSGGFGAR	1	2	301171467;169881239		3.71288e+08	48.12	2	798.392	22.1413
	NDPELDQQLANLDLNSEK	1	1	169881239		2.90881e+07	46.97	2	2056	52.2996
	DLLDLLVEAK	1	2	301171467;169881239		5.4792e+06	45.14	2	1128.66	68.462
	ELAVQIYEEARK	3	2	301171467;169881239		5.51108e+08	41.93	3	1448.78	35.8845
	KQYPISLVLAPTR	4	2	301171467;169881239		826574296	40.69	3	1485.89	44.4627
	DREEALHQFR	3	2	301171467;169881239		1.35183e+08	33.34	3	1300.64	19.4157
	QEVPSWLENmAYEHHYK	2	2	301171467;169881239	M10(Oxidation)	177828222	20.83	2	2176.98	37.176
	YLVLDEADR	1	2	301171467;169881239		362803202	49.86	1	1093.56	32.4337
	LVDmMER	1	2	301171467;169881239	M4(Oxidation)	3.42547e+07	45.22	2	909.42	18.4396
14165435	heterogeneous nuclear ribonucleoprotein K isoform b [Homo sapiens]	2097.02	44.92	19	19	81	5623248346	463	50.9444	5.5415
	Sequence	# PSMs	# Protein Groups	Protein Group Accessions	Modifications	Area	IonScore	Charge	MH+ [Da]	RT [min]
	ILSISADIETIGEILK	3	1	14165435		2.07629e+07	102.23	2	1714.98	71.2491
	IILDLISESPIK	3	1	14165435		3810792366	101.08	2	1340.81	63.2902
	ILSISADIETIGEILKK	3	1	14165435		6.80875e+07	95.9	2	1843.08	69.8842
	IITITGTQDQIQNAQYLLQNSVK	3	1	14165435		4.27737e+09	92.06	2	2589.4	63.7573
	RPAEDMEEEQAFK	2	1	14165435		8.67283e+07	89.22	2	1579.71	22.481
	IDEPLEGSEDR	2	1	14165435		370143655	78.16	2	1259.58	22.6282
	DLAGSIIGK	2	1	14165435		5578907712	72.66	1	873.507	34.7793
	LLIHQSLAGGIIGVK	10	1	14165435		6429118112	69.98	2	1518.94	45.5657
	TDYNASVSVPDSSGPER	2	1	14165435		1.12763e+09	64	2	1780.81	25.8971
	NTDEmVELR	1	1	14165435	M5(Oxidation)	1.61978e+07	63.74	2	1122.51	20.3818
	NLPLPPPPPPR	33	1	14165435		73794636	62.85	2	1194.7	36.2298
	VVLIGGKPDR	6	1	14165435		1401185460	54.66	2	1053.65	20.7425
	NTDEMVELR	1	1	14165435		1.78579e+08	52.16	2	1106.52	27.0214
	NAGAVIGK	1	1	14165435		6.4113e+08	50.01	2	729.428	12.8723
	RPAEDMEEEQAFKR	3	1	14165435		2.05872e+08	41.4	3	1735.81	20.5501
	GGDLmAYDR	1	1	14165435	M5(Oxidation)	5.73089e+07	43.88	2	1013.44	19.9319
	HESGASIK	1	1	14165435		1.01851e+08	37.21	2	828.424	6.54912
	ENTQTTIK	1	1	14165435		124828532	38.41	2	934.485	9.66868
	DYDDmSPR	1	1	14165435	M5(Oxidation)	2.02379e+07	35.07	2	1014.39	12.8553
	GSYGDLGGPIITTQVTIPK	2	1	14165435		4861719214	30.78	2	1917.04	57.8315
14670392	tyrosine-protein kinase BAZ1B [Homo sapiens]	2090.61	29.4	38	38	84	1.5582e+09	1483	170.796	8.48486
	Sequence	# PSMs	# Protein Groups	Protein Group Accessions	Modifications	Area	IonScore	Charge	MH+ [Da]	RT [min]
	NASMNTQHGTATEVAVETTTPK	1	1	14670392		4.42398e+07	115.19	2	2288.09	23.0753
	NASmNTQHGTATEVAVETTTPK	2	1	14670392	M4(Oxidation)	398110938	103.96	2	2304.09	21.2102
	ILmTYSVQDHMETR	4	1	14670392	M3(Oxidation)	473146581	96.34	2	1739.82	26.8569
	LVLEMVHHNTASLEK	3	1	14670392		1532432963	91.68	2	1720.91	28.7256
	ILMTYSVQDHMETR	3	1	14670392		7.34007e+08	87.03	3	1723.82	33.7669
	LAEDEGDSEPEAVGQSR	1	1	14670392		3.75322e+07	86.25	2	1788.79	20.5791
	APPVDDAEVDELVLQTK	3	1	14670392		242537462	74.7	2	1838.94	54.6065
	YQDIIHSIHLAR	3	1	14670392		1.57352e+09	73.95	2	1465.8	36.6668
	FSDFLLDPYKYmTLNPSTK	1	1	14670392	M12(Oxidation)	0	72.89	2	2296.13	60.9344
	LQNEDKIISNVPADSLIR	2	1	14670392		3.0997e+08	71.8	2	2025.1	44.6114
	SVQEFLTDMK	2	1	14670392		655846151	71.1	2	1197.59	48.265
	YEDQELTGK	1	1	14670392		2.21174e+07	70.95	2	1082.5	18.4444
	mKQmTLLDmAK	1	1	14670392	M1(Oxidation); M4(Oxidation); M9(Oxidation)	11841486	65.28	2	1357.66	19.3995
	SDLIEVATR	3	1	14670392		6.00284e+08	64.79	2	1003.55	29.8116
	LVDTAWLEIMTK	3	1	14670392		890227107	63.55	2	1419.76	65.7096
	FSDFLLDPYK	2	1	14670392		0	63.25	2	1244.62	60.4513
	YWLFSDEVPGLFIEK	1	1	14670392		1.86496e+07	60.51	2	1842.93	70.6717
	STGSSQLTHK	3	1	14670392		2.56286e+07	58.38	2	1045.53	7.44199
	LSEIPLTLHSVSELVR	2	1	14670392		1.01401e+09	57.63	3	1793.02	61.4431
	EAWEEEQEVAELLKEEFPAWYEK	1	1	14670392		2.80503e+06	56.49	3	2882.34	70.1296
	GWVHDSIDYR	2	1	14670392		2.87208e+08	55.75	2	1247.59	27.3885
	KPFPLVKPLPGEEPLFTIPHTQEAFR	5	1	14670392		1.08965e+09	54.38	3	2988.65	59.4814
	HLPPAALHLIAYYK	11	1	14670392		1144251087	53.62	3	1606.92	47.4622
	AGTGENAPWVVEDELVK	1	1	14670392		1.7277e+08	48.31	2	1813.9	55.895
	IISNVPADSLIR	2	1	14670392		1568636997	47.42	2	1297.75	39.8602
	RYQDIIHSIHLAR	2	1	14670392		71851566	46.67	3	1621.9	34.2878
	SPEEHLEEMMK	2	1	14670392		25613354	43.18	2	1359.6	32.0662
	HLPGHPYVR	2	1	14670392		2.92848e+08	37.57	3	1075.58	14.7423
	FLQGFMAPK	3	1	14670392		8.19229e+08	37.3	2	1038.55	42.6101
	IHPLEKVDEEATEK	1	1	14670392		4.09438e+07	35.77	3	1637.84	21.5141
	TDNSSLSSPLNPK	1	1	14670392		35232925	35.73	2	1359.68	25.176
	HSVIPPAAR	1	1	14670392		24253066	31.74	2	947.546	15.4898
	RLLAIQAK	1	1	14670392		14240079	39.35	3	912.601	22.1037
	YELLEHK	1	1	14670392		3.86841e+07	34.1	2	931.492	21.9363
	FSWPFREPVTR	1	1	14670392		3.84888e+08	22.82	3	1421.74	50.8449
	EAQTFSR	1	1	14670392		3.4239e+07	33.59	2	838.408	12.3677
	AFQEGIAK	1	1	14670392		86159250	30.36	2	863.464	19.5747
	SVQEFLTDmK	1	1	14670392	M9(Oxidation)	6.52164e+07	30	2	1213.58	33.7695
	FSWPFR	1	1	14670392		246656996	40.93	2	839.423	56.9792
	APLLGR	1	1	14670392		1.89323e+08	40.58	2	626.401	20.2767
	KPNLGLK	1	1	14670392		3.80542e+07	46.57	2	769.496	15.4047
378548190	40S ribosomal protein S3 isoform 1 [Homo sapiens]	2080.74	73.66	24	24	108	8335617232	243	26.6714	9.65674
	Sequence	# PSMs	# Protein Groups	Protein Group Accessions	Modifications	Area	IonScore	Charge	MH+ [Da]	RT [min]
	FVDGLmIHSGDPVNYYVDTAVR	8	1	378548190	M6(Oxidation)	6.63985e+09	110.23	2	2484.19	58.093
	FVDGLMIHSGDPVNYYVDTAVR	11	1	378548190		6529224928	96.96	2	2468.2	60.4669
	ELAEDGYSGVEVR	5	1	378548190		2391399978	79.9	2	1423.67	28.1386
	FGFPEGSVELYAEK	5	1	378548190		8668065476	71.17	2	1572.76	56.2431
	YKLLGGLAVR	1	1	378548190		9.30269e+07	68.13	3	1089.68	37.6718
	KPLPDHVSIVEPKDEILPTTPISEQK	9	1	378548190		894949545	64.08	3	2910.59	41.6646
	KFVADGIFK	3	1	378548190		4.66519e+08	63.66	2	1024.59	32.122
	KPLPDHVSIVEPK	6	1	378548190		785958530	59.55	2	1458.84	24.4095
	FVADGIFKAELNEFLTR	1	1	378548190		9.09161e+07	59	3	1970.05	67.5946
	ImLPWDPTGK	2	1	378548190	M2(Oxidation)	2671048960	56.75	2	1173.6	53.7845
	DEILPTTPISEQK	2	1	378548190		1.94999e+09	54.87	2	1470.77	36.8585
	VTPTRTEIIILATR	1	1	378548190		2.13067e+08	54.2	2	1583.95	41.2097
	RFGFPEGSVELYAEK	5	1	378548190		1.27794e+08	54.19	2	1728.87	46.5639
	TEIIILATR	19	1	378548190		6498719598	52.5	2	1029.63	41.9785
	IMLPWDPTGK	4	1	378548190		7823043030	51.02	2	1157.61	59.6615
	FVADGIFK	6	1	378548190		6.58045e+09	47.05	2	896.491	40.2893
	AELNEFLTR	1	1	378548190		8515743190	46.23	2	1092.57	39.9724
	FIMESGAK	2	1	378548190		9.33676e+08	28.19	2	882.442	22.7096
	IRELTAVVQK	2	1	378548190		6.44673e+08	27.52	3	1156.71	22.945
	VKIMLPWDPTGK	1	1	378548190		4.33908e+07	26.79	3	1384.77	55.6927
	VKImLPWDPTGK	3	1	378548190	M4(Oxidation)	98326983	25.05	3	1400.77	51.5521
	ELTAVVQK	2	1	378548190		1.2277e+09	38.52	2	887.523	20.3408
	ELTAVVQKR	1	1	378548190		8.36682e+06	29.84	2	1043.62	17.6055
	QGVLGIK	1	1	378548190		1.42809e+09	50.64	2	714.453	25.2654
	TQNVLGEK	2	1	378548190		8.14837e+08	40.64	2	888.482	16.4845
	FImESGAK	1	1	378548190	M3(Oxidation)	8.09065e+07	42.27	2	898.437	14.8945
	GGKPEPPAMPQPVPTA	2	1	378548190		1175325274	17.73	2	1573.81	31.2753
	LLGGLAVR	2	1	378548190		2481581333	42.75	2	798.522	32.9652
24497620	signal recognition particle subunit SRP68 isoform 1 [Homo sapiens]	2078.31	46.41	29	29	70	1.30674e+09	627	70.6856	8.55811
	Sequence	# PSMs	# Protein Groups	Protein Group Accessions	Modifications	Area	IonScore	Charge	MH+ [Da]	RT [min]
	LASAFTEEQAVLYNQR	7	1	24497620		1.58989e+09	107.28	2	1839.93	47.0574
	SGGTEGLLAEKLEALITQTR	3	1	24497620		5.26183e+08	97.65	2	2087.15	67.0615
	DLPDVQELITQVR	6	1	24497620		544400057	91.75	2	1525.83	64.7645
	IFLLGLADNEAAIVQAESEETKER	1	1	24497620		685793916	91.28	3	2646.38	65.2431
	YANEVNSDAGAFK	1	1	24497620		5.64529e+08	90.63	2	1385.64	24.1447
	LEAQAYTAYLSGMLR	1	1	24497620		165566516	87.76	2	1686.86	64.0249
	KWSEALVLYDR	3	1	24497620		253893452	79.94	2	1379.74	40.5312
	YLLLVLmDAER	1	1	24497620	M7(Oxidation)	1.00861e+08	78.11	2	1351.73	61.7539
	YLLLVLMDAER	2	1	24497620		345792335	77.63	2	1335.74	67.7509
	TKLEAQAYTAYLSGmLR	6	1	24497620	M15(Oxidation)	1.62609e+08	77.55	2	1932	50.7431
	QAATMSEVEWR	1	1	24497620		5.3568e+08	74.76	2	1307.61	32.2071
	ANKEFGDSLSLEILQIIK	9	1	24497620		2.99794e+08	72.55	2	2018.13	68.3427
	KVTEELLTDNR	1	1	24497620		3.54251e+07	68.02	2	1317.71	23.054
	WSEALVLYDR	3	1	24497620		4.38453e+08	63.13	2	1251.64	49.5426
	VSNLQYLHSYLTYIK	2	1	24497620		1644524202	62.12	2	1841.98	59.7986
	QAATmSEVEWR	1	1	24497620	M5(Oxidation)	4.92975e+07	58.05	2	1323.61	24.7244
	AWSYAMQLK	1	1	24497620		182075627	58.01	1	1097.55	40.9016
	ESQQQHGLR	1	1	24497620		2.3365e+07	57.62	2	1082.54	7.40495
	ALLQQQPEDDSK	1	1	24497620		21421747	57.5	2	1371.68	20.9944
	NSLKDLPDVQELITQVR	3	1	24497620		359008358	56.36	2	1968.08	62.5422
	IFLLGLADNEAAIVQAESEETK	1	1	24497620		2.38855e+07	49.14	3	2361.23	67.7032
	DYILEGEPGK	2	1	24497620		301638834	48.81	2	1120.56	28.7967
	GAGGEENKENERPSAGSK	1	1	24497620		10697891	47.98	3	1816.85	7.31166
	ALLQQQPEDDSKR	1	1	24497620		6.20272e+07	46.88	2	1527.78	18.216
	VEEISPNIR	1	1	24497620		1.72601e+08	46.18	2	1056.57	24.8888
	TKLEAQAYTAYLSGMLR	2	1	24497620		610752816	44.82	3	1916	60.9303
	TVPVKIDK	1	1	24497620		1.01776e+08	37.73	3	899.56	17.0395
	SGGTEGLLAEK	1	1	24497620		6.716e+07	44.29	2	1061.55	23.6334
	SGLTGYIK	3	1	24497620		163861976	36.95	1	838.469	27.9779
	LSTAIKR	1	1	24497620		0	36.49	2	788.5	12.1476
	SPRPQDLIR	1	1	24497620		205029622	32.68	3	1081.61	23.1823
	FEHQEWK	1	1	24497620		5.5129e+07	28.47	2	1003.47	17.7802
29788785	tubulin beta chain [Homo sapiens]	2034.15	53.15	5	22	81	2.88441e+09	444	49.639	4.89404
	Sequence	# PSMs	# Protein Groups	Protein Group Accessions	Modifications	Area	IonScore	Charge	MH+ [Da]	RT [min]
	GHYTEGAELVDSVLDVVRK	3	3	5174735;29788785;50592996		172537354	104.57	2	2087.08	62.6572
	MAVTFIGNSTAIQELFKR	1	1	29788785		6.03628e+07	89.3	3	2026.09	64.9108
	mAVTFIGNSTAIQELFK	2	1	29788785	M1(Oxidation)	9.77667e+07	85.37	2	1885.98	66.2558
	GHYTEGAELVDSVLDVVR	3	3	5174735;29788785;50592996		7.78206e+08	82.57	3	1958.99	65.3457
	ISEQFTAMFR	4	4	5174735;21361322;29788785;50592996		1995499896	80.85	2	1229.6	52.164
	IMNTFSVVPSPK	5	4	5174735;21361322;29788785;50592996		521137665	80.31	2	1319.71	42.1833
	ISVYYNEATGGK	1	1	29788785		1324845124	75.25	2	1301.64	26.1887
	LAVNmVPFPR	4	4	5174735;21361322;29788785;50592996	M5(Oxidation)	260916608	74.65	2	1159.63	41.132
	KLAVNMVPFPR	3	4	5174735;21361322;29788785;50592996		3.4131e+08	74.65	2	1271.73	41.8866
	FPGQLNADLR	12	4	5174735;21361322;29788785;50592996		0	74.26	2	1130.6	34.9412
	MAVTFIGNSTAIQELFK	3	1	29788785		639265555	71.94	2	1869.98	67.9819
	YLTVAAVFR	4	3	5174735;21361322;29788785		3.62302e+09	67.41	2	1039.6	53.7215
	AILVDLEPGTMDSVR	2	2	29788785;50592996		1190373884	64.98	2	1615.84	55.8765
	ImNTFSVVPSPK	3	4	5174735;21361322;29788785;50592996	M2(Oxidation)	2.42171e+09	63.26	2	1335.7	35.3835
	LAVNMVPFPR	4	4	5174735;21361322;29788785;50592996		2608505390	59.82	2	1143.64	52.5201
	FWEVISDEHGIDPTGTYHGDSDLQLDR	2	1	29788785		6.7011e+08	58.76	3	3102.42	56.1606
	NSSYFVEWIPNNVK	2	4	5174735;21361322;29788785;50592996		1205293518	52.29	2	1696.84	61.2306
	SGPFGQIFRPDNFVFGQSGAGNNWAK	1	3	5174735;21361322;29788785		1451877392	50.38	3	2798.36	64.1365
	LHFFMPGFAPLTSR	3	3	5174735;21361322;29788785		1.73077e+09	49.36	3	1620.84	63.2697
	LHFFmPGFAPLTSR	1	3	5174735;21361322;29788785	M5(Oxidation)	1430399251	44.06	3	1636.84	56.3561
	ALTVPELTQQVFDAK	4	1	29788785		1228475069	42.86	2	1659.9	62.5473
	FPGQLNADLRK	5	4	5174735;21361322;29788785;50592996		7.84155e+07	41.51	3	1258.69	26.9874
	RISEQFTAmFR	1	4	5174735;21361322;29788785;50592996	M9(Oxidation)	0	36.41	3	1401.7	31.7639
	AILVDLEPGTmDSVR	2	2	29788785;50592996	M11(Oxidation)	9.75925e+08	35.6	2	1631.84	45.7763
	EVDEQmLNVQNK	1	2	5174735;29788785	M6(Oxidation)	5.34538e+07	33.51	2	1462.69	21.0668
	RISEQFTAMFR	1	4	5174735;21361322;29788785;50592996		131579940	25.78	3	1385.7	43.0549
	ISEQFTAmFR	1	4	5174735;21361322;29788785;50592996	M8(Oxidation)	970801716	24.3	2	1245.6	36.9609
	mSmKEVDEQMLNVQNK	1	2	5174735;29788785	M1(Oxidation); M3(Oxidation)	3.59465e+07	17.4	3	1955.9	24.6688
	IREEYPDR	1	2	5174735;29788785		3.96278e+07	39.46	2	1077.53	14.0604
	KLAVNmVPFPR	1	4	5174735;21361322;29788785;50592996	M6(Oxidation)	0	29.1	3	1287.73	33.415
316659409	actin, cytoplasmic 2 [Homo sapiens]	1996.89	54.13	6	18	74	8750001344	375	41.7658	5.47803
	Sequence	# PSMs	# Protein Groups	Protein Group Accessions	Modifications	Area	IonScore	Charge	MH+ [Da]	RT [min]
	DLYANTVLSGGTTMYPGIADR	4	1	316659409		1.12282e+09	130.64	2	2215.08	60.3177
	KDLYANTVLSGGTTMYPGIADR	5	1	316659409		1140022500	126.5	2	2343.17	49.8623
	DLYANTVLSGGTTmYPGIADR	3	1	316659409	M14(Oxidation)	1175073056	114.02	2	2231.07	54.3862
	SYELPDGQVITIGNER	5	3	316659409;4501881;63055057		3461757797	99.87	2	1790.9	54.9553
	TTGIVMDSGDGVTHTVPIYEGYALPHAILR	5	1	316659409		4291026067	92.1	3	3183.62	60.2982
	TTGIVmDSGDGVTHTVPIYEGYALPHAILR	5	1	316659409	M6(Oxidation)	928466898	83.84	3	3199.62	58.6181
	KDLYANTVLSGGTTmYPGIADR	2	1	316659409	M15(Oxidation)	347231363	83.5	2	2359.17	42.6702
	QEYDESGPSIVHR	2	1	316659409		3.2471e+08	79.36	2	1516.71	21.8443
	HQGVMVGMGQK	2	3	316659409;4501881;63055057		3.2681e+08	75.49	2	1171.58	18.6315
	VAPEEHPVLLTEAPLNPK	5	1	316659409		15931177018	72.18	2	1954.07	38.7588
	AVFPSIVGRPR	8	2	316659409;4501881		4874853220	62.52	3	1198.71	32.3149
	DLTDYLMK	4	3	316659409;4501881;63055057		5443973794	57.69	1	998.489	50.4528
	EITALAPSTMK	3	2	316659409;4501881		1.8799e+09	52.63	2	1161.62	29.105
	GYSFTTTAER	1	1	316659409		1.44315e+09	48.93	2	1132.53	25.0187
	DSYVGDEAQSKR	2	2	316659409;4501881		2.64774e+07	47.9	2	1354.63	13.7969
	EITALAPSTmK	1	2	316659409;4501881	M10(Oxidation)	277186102	47.04	2	1177.62	23.684
	IWHHTFYNELR	3	2	316659409;4501881		3993884750	46.62	3	1515.75	27.8374
	DSYVGDEAQSK	1	2	316659409;4501881		1.20029e+08	44.54	2	1198.53	15.2428
	AGFAGDDAPR	1	2	316659409;4501881		410187544	44.17	2	976.452	18.7212
	HQGVmVGMGQK	2	3	316659409;4501881;63055057	M5(Oxidation)	1.30971e+08	28.74	3	1187.57	14.5869
	DLTDYLmK	4	3	316659409;4501881;63055057	M7(Oxidation)	2.58193e+08	26.9	2	1014.48	39.1478
	HQGVmVGmGQK	1	3	316659409;4501881;63055057	M5(Oxidation); M8(Oxidation)	9.53575e+07	26.65	3	1203.56	9.21774
	IIAPPERK	2	3	316659409;4501881;63055057		3.87697e+08	24.53	3	923.57	14.8689
	LDLAGR	2	4	316659409;4501881;5031571;63055057		7.89191e+08	43.29	2	644.375	20.2477
	RGILTLK	1	2	316659409;4501881		219071834	26.72	2	800.538	24.0604
61835164	fragile X mental retardation syndrome-related protein 1 isoform b [Homo sapiens]	1969.6	56.22	23	25	80	2.73085e+09	539	60.7544	6.39209
	Sequence	# PSMs	# Protein Groups	Protein Group Accessions	Modifications	Area	IonScore	Charge	MH+ [Da]	RT [min]
	KEISEGDEVEVYSR	1	1	61835164		4.77662e+07	110.56	2	1639.79	23.2904
	IFYHPETTQLMILSASEATVK	9	1	61835164		2556616352	94.39	2	2379.23	60.547
	VPGVTAIELDEDTGTFR	1	1	61835164		0	93.99	2	1819.91	53.2486
	RGPNYTSGYGTNSELSNPSETESER	1	1	61835164		316067921	92.98	3	2732.22	25.0957
	EISEGDEVEVYSR	1	1	61835164		157511310	92.2	2	1511.69	27.4625
	ESIGNVQVLLEYHIAYLK	6	1	61835164		1302041328	87.63	2	2089.14	64.475
	QLAAAFHEEFVVR	9	1	61835164		455304218	87.54	2	1516.8	42.6494
	IFYHPETTQLmILSASEATVK	3	1	61835164	M11(Oxidation)	6.78297e+08	79.92	2	2395.23	54.9921
	KVPGVTAIELDEDTGTFR	3	1	61835164		2.03917e+09	78.81	2	1948.01	44.917
	aELTVEVR	5	1	61835164	N-Term(Acetyl)	7.9244e+07	73.97	2	958.525	43.9657
	EDLMGLAIGTHGSNIQQAR	9	1	61835164		1.75004e+09	70.07	2	2011.01	43.9753
	VNILSDMHLR	6	1	61835164		2090991857	69.82	2	1197.65	43.7161
	QLAAAFHEEFVVREDLMGLAIGTHGSNIQQAR	2	1	61835164		464796972	58.59	3	3508.79	62.2392
	RVNILSDMHLR	3	1	61835164		646034491	57.49	4	1353.75	35.2745
	EDLmGLAIGTHGSNIQQAR	1	1	61835164	M4(Oxidation)	0	51.73	3	2027	32.8738
	KDELSDWSLAGEDDRDSR	3	1	61835164		300457818	51.31	2	2093.94	33.1441
	GFIKDVHEDSLTVVFENNWQPER	2	1	61835164		1.07676e+08	50.81	3	2759.35	59.6477
	VRIEGDNENKLPR	1	1	61835164		62521866	45.17	3	1539.83	19.1547
	EDGmVPFVFVGTK	2	1	61835164	M4(Oxidation)	329108740	42.01	2	1441.71	53.2104
	IEGDNENKLPR	1	1	61835164		2.07122e+07	41.62	2	1284.66	16.8496
	EDGMVPFVFVGTK	2	1	61835164		1.10847e+09	41.16	3	1425.72	62.1326
	IYGESADAVKK	1	1	61835164		121050948	34.6	3	1180.62	15.634
	VNILSDmHLR	1	1	61835164	M7(Oxidation)	1.01179e+08	31.32	3	1213.64	26.9983
	SSISSVLKDPDSNPYSLLDNTESDQTADTDASESHHSTNR	1	1	61835164		161731747	26.8	4	4320.94	48.0052
	LQIDEQLR	2	4	61835164;259013556;4503765;297374791		3.54495e+09	37.96	2	1014.56	28.5723
	LRPVNQNK	1	1	61835164		76603618	31.53	2	968.566	7.59416
	GSNGAFYK	1	4	61835164;259013556;4503765;297374791		4.82241e+07	24.74	2	843.403	17.5541
	LPPPPDIKK	1	1	61835164		4.56339e+07	21.99	2	1004.62	21.3406
	LmLMSR	1	1	61835164	M2(Oxidation)	250728135	38.1	2	766.397	24.2013
38093659	stimulator of interferon genes protein [Homo sapiens]	1965.72	36.15	12	12	90	1.85531e+10	379	42.1658	7.04932
	Sequence	# PSMs	# Protein Groups	Protein Group Accessions	Modifications	Area	IonScore	Charge	MH+ [Da]	RT [min]
	LIAYQEPADDSSFSLSQEVLR	5	1	38093659		10063500005	113.77	2	2368.17	60.2041
	VYSNSIYELLENGQR	7	1	38093659		8.31698e+09	113.57	2	1784.89	60.0747
	GNFNVAHGLAWSYYIGYLR	3	1	38093659		2.58443e+09	100.19	2	2201.1	65.2716
	LPQQTGDHAGIKDR	4	1	38093659		3.27246e+08	99.04	2	1535.8	12.9536
	HLRQEEKEEVTVGSLK	5	1	38093659		2864287902	78.28	2	1882.01	19.6685
	TYNQHYNNLLR	2	1	38093659		3.19094e+09	72.67	2	1435.71	24.7017
	TSAVPSTSTmSQEPELLISGMEKPLPLR	13	1	38093659	M10(Oxidation)	6.28966e+09	69.13	3	3015.55	60.8755
	FLDKLPQQTGDHAGIKDR	14	1	38093659		1.78769e+10	62.52	2	2039.07	23.8287
	LILPELQAR	14	1	38093659		2.39318e+10	57.99	2	1052.65	46.885
	QEEKEEVTVGSLK	2	1	38093659		705473014	53.44	2	1475.76	22.0325
	LPQQTGDHAGIK	2	1	38093659		1.80555e+08	51.47	2	1264.67	14.5546
	TSAVPSTSTmSQEPELLISGmEKPLPLR	7	1	38093659	M10(Oxidation); M21(Oxidation)	2233235424	50.95	3	3031.54	52.2304
	TSAVPSTSTMSQEPELLISGMEKPLPLR	5	1	38093659		13850456171	50.84	3	2999.55	63.5723
	FLDKLPQQTGDHAGIK	7	1	38093659		8765216438	49.63	2	1767.94	26.1861
381342476	heterogeneous nuclear ribonucleoprotein H [Homo sapiens]	1940.19	34.08	6	11	68	5.34958e+09	449	49.1984	6.30322
	Sequence	# PSMs	# Protein Groups	Protein Group Accessions	Modifications	Area	IonScore	Charge	MH+ [Da]	RT [min]
	HTGPNSPDTANDGFVR	3	2	74099697;381342476		507268728	129.85	2	1684.77	20.8368
	YVELFLNSTAGASGGAYEHR	21	1	381342476		1.56772e+09	112.24	2	2142.03	44.3353
	VTGEADVEFATHEDAVAAMSK	3	1	381342476		394172268	109.5	2	2178.01	40.5646
	EGRPSGEAFVELESEDEVK	4	1	381342476		305169090	101.92	2	2106.99	38.0973
	mLGTEGGEGFVVK	1	1	381342476	N-Term(Acetyl)	2.39842e+08	88.68	2	1365.68	60.1288
	STGEAFVQFASQEIAEK	2	2	74099697;381342476		2.88184e+09	72.74	2	1841.9	60.8576
	SNNVEmDWVLK	1	1	381342476	M6(Oxidation)	715832128	72.25	2	1350.64	38.8656
	ATENDIYNFFSPLNPVR	9	2	148470406;381342476		6.83123e+09	68.01	2	1996.98	66.6521
	mLGTEGGEGFVVK	1	1	381342476	M1(Oxidation)	78531980	61.21	2	1339.66	31.9153
	mMLGTEGGEGFVVK	3	1	381342476	N-Term(Acetyl); M1(Oxidation)	442846557	60.46	2	1512.71	55.9123
	VHIEIGPDGR	12	3	148470406;74099697;381342476		6335674452	57.98	2	1092.58	24.2398
	SNNVEMDWVLK	4	1	381342476		2.69671e+09	57.92	2	1334.65	52.0532
	mMLGTEGGEGFVVK	1	1	381342476	N-Term(Acetyl)	256819722	55.56	2	1496.72	64.2246
	mmLGTEGGEGFVVK	2	1	381342476	N-Term(Acetyl); M1(Oxidation); M2(Oxidation)	290230956	50.01	2	1528.71	44.051
	DRETmGHR	1	2	74099697;381342476	M5(Oxidation)	2.1386e+07	37.23	3	1017.46	5.8991
10863903	E3 ubiquitin-protein ligase TRIP12 [Homo sapiens]	1934.06	21.03	31	32	57	6.17531e+08	1992	220.296	8.48486
	Sequence	# PSMs	# Protein Groups	Protein Group Accessions	Modifications	Area	IonScore	Charge	MH+ [Da]	RT [min]
	NHAVSSHIASMLSSQDLK	2	1	10863903		276387572	128.25	2	1924.97	33.6072
	YFSSENMDGSNPALNVLQR	1	1	10863903		88653340	118.92	2	2142	52.5074
	LLDTNPEINQSDSQDSR	1	1	10863903		7.96753e+07	118.59	2	1931.9	25.7285
	YFSSENmDGSNPALNVLQR	1	1	10863903	M7(Oxidation)	45022008	115	2	2158	45.0992
	DIPVTIHNLEEYLR	2	1	10863903		1.90087e+08	107.65	2	1711.91	64.4217
	LVDNFQHEENLLQQVASK	3	1	10863903		5.59441e+08	97.94	2	2112.08	54.9809
	IVVGALQMAEILMQK	2	1	10863903		2.56754e+06	95.94	2	1643.93	69.8404
	LQFYIGEHLLPYNMTVYQAVR	2	1	10863903		64057174	82.71	2	2555.32	65.1975
	QAESVMQDLGSSR	1	1	10863903		75499256	82.63	2	1407.66	28.9832
	YIQNLQGLFALPFGR	2	1	10863903		6.24688e+06	78.58	2	1736.95	69.7295
	MADPESNQEAVNSSAAR	1	1	10863903		2.61891e+07	74.65	2	1776.79	19.0791
	SLNPPLTIVR	3	1	10863903		4.34152e+08	74.14	2	1109.67	40.4303
	LVDLPLGLPFYK	1	1	10863903		3.67048e+08	67.8	2	1374.81	67.2316
	LPDIFSVYFR	2	1	10863903		1.68991e+08	67.62	2	1256.67	67.9443
	ALTYMMEALPR	3	1	10863903		438178795	67	2	1295.65	54.4444
	VEPVGNAPLLALVHK	6	1	10863903		854972906	65.78	2	1556.92	53.2457
	GLPPHLFGPLGPR	4	1	10863903		1.34198e+08	61.33	3	1357.78	47.7944
	IDPLALVQAIER	1	1	10863903		1.75351e+06	60.39	2	1337.78	68.5769
	LFLQFVTGSPR	1	1	10863903		2.11053e+08	58.89	2	1264.71	60.3183
	FLFEILSSFDNEQQR	2	1	10863903		80216497	54.15	2	1872.92	69.2853
	IIYFADAELLKDVLK	1	1	10863903		5.03385e+07	52.21	3	1751.01	67.0827
	SSFLASLNPK	1	1	10863903		190622987	50.45	2	1063.58	41.306
	QLLLYLTSK	2	1	10863903		3.45373e+08	50.16	2	1078.66	50.2492
	HLAESESLLTSPPK	2	1	10863903		1.63496e+08	49.74	2	1508.8	27.0878
	TAGGSGLAR	1	1	10863903		2.33692e+07	48.13	2	789.423	9.76363
	SSAVVVDAIPVFLEK	1	1	10863903		195689296	46.8	2	1573.89	64.2558
	SVYHLEDIVR	2	1	10863903		2.38518e+08	42.42	3	1230.65	35.108
	EIIPTSEFINSK	1	1	10863903		1.78804e+08	42.15	2	1377.73	44.6865
	QETSLTSHDLFDIDPVVAR	1	1	10863903		140429237	36.63	3	2143.08	59.0861
	ADLGLWR	1	1	10863903		1.98102e+08	40.65	2	830.455	39.462
	HLDQEQQLK	1	1	10863903		3.27717e+07	55.64	2	1138.59	12.4588
	FFNTHQLK	1	1	10863903		49149451	23.83	3	1034.54	23.0417
	LLIAAR	1	2	10863903;59859885		2.54506e+08	47.06	2	656.447	25.0206
392513662	interleukin enhancer-binding factor 2 isoform 2 [Homo sapiens]	1919.98	57.1	15	15	79	4.55255e+09	352	38.8862	4.94482
	Sequence	# PSMs	# Protein Groups	Protein Group Accessions	Modifications	Area	IonScore	Charge	MH+ [Da]	RT [min]
	INNVIDNLIVAPGTFEVQIEEVR	3	1	392513662		1.18458e+08	113.22	2	2582.39	69.4539
	RNQDLAPNSAEQASILSLVTK	2	1	392513662		1.88168e+08	97.52	2	2255.21	56.5074
	VKPAPDETSFSEALLK	4	1	392513662		2.49146e+09	85.37	2	1731.92	40.4572
	AQDPSEVLTMLTNETGFEISSSDATVK	2	1	392513662		6.207e+07	85.34	3	2870.36	68.322
	GTMTTGHNVADLVVILK	9	1	392513662		2.88988e+09	79.52	2	1768.97	55.1708
	ILPTLEAVAALGNK	2	1	392513662		742167795	78.7	3	1409.84	61.7317
	NQDLAPNSAEQASILSLVTK	4	1	392513662		1790860610	77.44	2	2099.11	62.2098
	VLQSALAAIR	5	1	392513662		7033358264	69.57	2	1041.65	37.1802
	ILGQEGDASYLASEISTWDGVIVTPSEK	5	1	392513662		1.13011e+08	68.66	3	2965.48	68.2917
	QPLALNVAYR	3	1	392513662		3.73441e+09	65.82	2	1144.65	37.0778
	WFEENASQSTVK	3	1	392513662		1.32938e+09	65.63	2	1425.67	27.6549
	ILITTVPPNLR	25	1	392513662		801737412	56.75	2	1236.77	47.1672
	KLDPELHLDIK	4	1	392513662		1643410258	56.35	2	1320.76	32.543
	KGTMTTGHNVADLVVILK	3	1	392513662		5.21621e+08	51.59	3	1897.07	45.7067
	LDPELHLDIK	3	1	392513662		535968740	35.65	2	1192.66	38.3574
	GTmTTGHNVADLVVILK	2	1	392513662	M3(Oxidation)	140532866	19.45	2	1784.97	51.2315
46367787	polyadenylate-binding protein 1 [Homo sapiens]	1915.56	43.87	20	25	71	5.324e+09	636	70.6259	9.49561
	Sequence	# PSMs	# Protein Groups	Protein Group Accessions	Modifications	Area	IonScore	Charge	MH+ [Da]	RT [min]
	ITGMLLEIDNSELLHMLESPESLR	1	2	46367787;208431836		2.66529e+07	123.29	2	2740.39	70.9736
	SKVDEAVAVLQAHQAK	3	1	46367787		1929067980	100.74	2	1693.93	28.6906
	VDEAVAVLQAHQAK	1	1	46367787		93573217	83.75	2	1478.8	26.8515
	ALDTMNFDVIK	4	2	46367787;208431836		5.03156e+09	82.59	2	1266.64	53.1516
	NFGEDMDDERLKDLFGK	1	1	46367787		8.2513e+07	78.97	2	2028.94	51.9618
	SLGYAYVNFQQPADAER	6	2	46367787;208431836		2085725774	78.9	2	1928.92	46.3835
	IVATKPLYVALAQR	6	1	46367787		7162148188	73.21	2	1542.94	38.9753
	FSPAGPILSIR	10	1	46367787		3559980976	69.75	2	1157.67	49.5684
	EFSPFGTITSAK	3	1	46367787		744686192	66.74	2	1284.65	47.5614
	ITGmLLEIDNSELLHMLESPESLR	2	2	46367787;208431836	M4(Oxidation)	9.37421e+07	66.5	3	2756.39	68.8965
	LFPLIQAMHPTLAGK	5	1	46367787		6.43964e+08	65.22	2	1636.93	60.2639
	GYGFVHFETQEAAER	4	1	46367787		1.15809e+09	62.74	2	1740.81	36.4062
	SGVGNIFIK	1	1	46367787		388528204	60.48	2	934.54	37.5705
	QAHLTNQYMQR	1	1	46367787		110855645	57.65	2	1389.67	19.6022
	RSLGYAYVNFQQPADAER	2	2	46367787;208431836		236270937	56.84	2	2085.02	37.5628
	mNPSAPSYPMASLYVGDLHPDVTEAMLYEK	2	1	46367787	N-Term(Acetyl)	1.36853e+08	56.73	3	3368.55	67.5179
	NFGEDMDDERLK	2	1	46367787		1.82449e+08	56.56	2	1468.64	26.0765
	mNPSAPSYPMASLYVGDLHPDVTEAMLYEK	1	1	46367787	N-Term(Acetyl); M1(Oxidation)	6.92484e+07	45.61	3	3384.56	66.2592
	KEFSPFGTITSAK	1	1	46367787		624989118	44.8	3	1412.75	36.7043
	GFGFVSFER	2	1	46367787		3778298832	44.67	2	1045.51	53.4663
	VMTDESGK	1	1	46367787		2.70927e+07	43.46	2	866.394	8.46307
	VANTSTQTmGPRPAAAAAAATPAVR	1	1	46367787	M9(Oxidation)	1.58751e+08	39.93	3	2397.24	22.7179
	YQGVNLYVK	5	1	46367787		2603576144	34.89	2	1083.59	30.9162
	EAELGAR	1	1	46367787		9.56744e+07	52.09	2	745.386	11.877
	AVTEMNGR	1	2	46367787;208431836		9.40609e+07	38.23	2	877.423	11.953
	ALDTmNFDVIK	1	2	46367787;208431836	M5(Oxidation)	262851859	26.3	2	1282.64	41.7115
	EFSPFGTITSAkVMMEGGR	1	1	46367787	K12(GlyGly)	396375436	24.56	3	2159.03	58.6642
	SKGFGFVSFER	1	1	46367787		21516125	24.79	2	1260.64	40.4701
	LFPLIQAmHPTLAGK	1	1	46367787	M8(Oxidation)	2.37837e+08	8.16	3	1652.92	45.7222
15431290	60S ribosomal protein L11 isoform 1 [Homo sapiens]	1900.67	61.24	1	10	63	1.97942e+10	178	20.2396	9.59814
	Sequence	# PSMs	# Protein Groups	Protein Group Accessions	Modifications	Area	IonScore	Charge	MH+ [Da]	RT [min]
	NNFSDTGNFGFGIQEHIDLGIK	24	2	15431290;315221152		1.10478e+09	146.48	2	2423.17	62.1244
	KNNFSDTGNFGFGIQEHIDLGIK	11	2	15431290;315221152		2.64399e+09	136	2	2551.27	58.8793
	VLEQLTGQTPVFSK	13	2	15431290;315221152		2.83358e+10	84.78	2	1546.85	43.2448
	aQDQGEKENPMR	3	1	15431290	N-Term(Acetyl)	5.89941e+08	70.72	2	1444.65	17.5268
	YDPSIGIYGLDFYVVLGRPGFSIADK	1	2	15431290;315221152		3.93584e+07	68.06	3	2862.48	70.6844
	GAKAEEILEK	1	2	15431290;315221152		3.7113e+07	62.42	2	1087.6	18.983
	YDGIILPGK	6	2	15431290;315221152		28402863121	57.5	2	975.555	35.6004
	VREYELR	1	2	15431290;315221152		3.237e+08	48.2	2	964.525	17.7205
	AEEILEK	1	2	15431290;315221152		151182608	47.88	1	831.448	19.1578
	ISKEEAMR	2	2	15431290;315221152		4.44651e+08	37.64	2	963.497	10.3251
38327634	ATP-dependent RNA helicase DDX18 [Homo sapiens]	1896.4	44.18	24	24	75	2.36203e+09	670	75.3594	9.49561
	Sequence	# PSMs	# Protein Groups	Protein Group Accessions	Modifications	Area	IonScore	Charge	MH+ [Da]	RT [min]
	ILDVGFEEELKQIIK	2	1	38327634		6.87526e+08	96.48	2	1774.01	65.2999
	YHYELLNYIDLPVLAIHGK	4	1	38327634		9.99533e+08	91.24	3	2271.23	66.3714
	VPPFVDLNVNSNEGK	12	1	38327634		1013344736	89.79	2	1628.83	46.9114
	VPLSEFDFSWSK	4	1	38327634		2.25908e+09	84.77	2	1441.7	62.4463
	GHALLILRPEELGFLR	4	1	38327634		1.56166e+09	82.79	2	1834.08	60.859
	ELMTHHVHTYGLIMGGSNR	8	1	38327634		2.03587e+09	77	2	2153.04	27.4928
	GKSEEESAETTK	1	1	38327634		3.69018e+06	71.49	2	1295.6	7.01545
	ELMTHHVHTYGLImGGSNR	4	1	38327634	M14(Oxidation)	173217659	68.88	2	2169.04	24.2765
	ELAMQTFGVLK	2	1	38327634		2791131498	65.7	2	1236.67	54.27
	ISDIQSQLEK	1	1	38327634		7.60906e+08	65.19	2	1160.62	26.0759
	ELAmQTFGVLK	2	1	38327634	M4(Oxidation)	3.98722e+08	61.86	2	1252.67	39.8413
	LGNGINIIVATPGR	2	1	38327634		911950952	60.58	2	1394.82	45.1104
	LLDHMQNTPGFMYK	2	1	38327634		1895112862	56.27	2	1694.81	38.1156
	NGTGVLILSPTR	2	1	38327634		853054082	56.22	2	1227.71	37.8748
	QTMLFSATQTR	2	1	38327634		1286208856	55.56	2	1283.65	32.5358
	ILDVGFEEELK	2	1	38327634		7.83781e+08	55.49	2	1291.68	52.63
	SEEESAETTK	1	1	38327634		1.281e+07	54.73	2	1110.48	7.7364
	EMGFTNMTEIQHK	5	1	38327634		8.06153e+08	53.48	2	1565.71	32.8551
	QKPmNVGLSETQNGGMSQEAVGNIK	1	1	38327634	M4(Oxidation)	36953677	48.49	3	2633.27	28.3729
	SIRPLLEGR	1	1	38327634		3.6986e+08	46.76	3	1040.62	24.4978
	QKPmNVGLSETQNGGmSQEAVGNIK	1	1	38327634	M4(Oxidation); M16(Oxidation)	64687199	45.96	3	2649.27	24.2836
	LLDHMQNTPGFmYK	3	1	38327634	M12(Oxidation)	4.79781e+08	45.83	2	1710.8	33.5859
	FLLLFTFLKK	2	1	38327634		7.36404e+07	42.18	3	1269.8	68.0999
	GGGGGFGYQK	1	1	38327634		9.88355e+07	35.16	2	927.435	17.4722
	GLDIPEVDWIVQYDPPDDPKEYIHR	2	1	38327634		438025386	24.21	4	3009.48	64.3814
	DLLAAAK	2	1	38327634		1.24936e+08	49.42	1	701.422	24.0999
	SAQEAYK	1	1	38327634		22363105	40.21	2	796.385	8.3186
	mVNDAEPDTK	1	1	38327634	M1(Oxidation)	3.5584e+06	25.56	2	1135.5	10.2944
14165466	polypyrimidine tract-binding protein 1 isoform c [Homo sapiens]	1885.37	54.24	17	20	62	1.35264e+09	531	57.1856	9.17334
	Sequence	# PSMs	# Protein Groups	Protein Group Accessions	Modifications	Area	IonScore	Charge	MH+ [Da]	RT [min]
	AQAALQAVNSVQSGNLALAASAAAVDAGmAMAGQSPVLR	2	1	14165466	M29(Oxidation)	2.04198e+08	124.72	3	3696.88	69.0411
	NNQFQALLQYADPVSAQHAK	3	1	14165466		1153626428	116.38	2	2243.13	60.9359
	IAIPGLAGAGNSVLLVSNLNPER	6	1	14165466		1.29409e+09	111.73	2	2275.29	66.2147
	GKNQAFIEMNTEEAANTMVNYYTSVTPVLR	2	1	14165466		186251410	107.49	3	3391.64	66.3611
	KLPIDVTEGEVISLGLPFGK	6	1	14165466		1.61019e+09	102.49	2	2112.2	65.7478
	LPIDVTEGEVISLGLPFGK	1	1	14165466		2.3522e+06	90.29	2	1984.11	68.7223
	KmALIQMGSVEEAVQALIDLHNHDLGENHHLR	3	1	14165466	M2(Oxidation)	2.85266e+08	75.06	4	3634.84	64.891
	NQAFIEMNTEEAANTMVNYYTSVTPVLR	2	1	14165466		1.82779e+08	73.39	3	3206.51	71.134
	VTPQSLFILFGVYGDVQR	3	1	14165466		13061357	72.82	2	2039.09	71.2901
	mALIQMGSVEEAVQALIDLHNHDLGENHHLR	4	1	14165466	M1(Oxidation)	5.49597e+08	71.98	4	3506.74	67.0674
	VLFSSNGGVVK	1	1	14165466		1.73948e+08	69.39	2	1106.62	29.2208
	MALIQMGSVEEAVQALIDLHNHDLGENHHLR	3	1	14165466		1.39886e+07	63.37	5	3490.75	68.3739
	EGQEDQGLTK	1	2	14165466;255003738		6.534e+07	62.41	2	1104.52	11.6517
	VTNLLMLK	2	2	14165466;255003738		4.40411e+08	58.76	2	931.568	43.2063
	HQNVQLPR	2	1	14165466		2.21963e+08	57.92	2	991.548	17.3816
	NFQNIFPPSATLHLSNIPPSVSEEDLK	3	1	14165466		643799342	53.22	3	2994.53	62.1857
	GQPIYIQFSNHK	6	1	14165466		760479803	50.72	3	1431.74	30.5262
	mDGIVPDIAVGTKR	1	1	14165466	N-Term(Acetyl)	146240928	46.42	2	1513.81	58.4544
	VTNLLmLK	1	2	14165466;255003738	M6(Oxidation)	6.66566e+07	43.35	2	947.563	38.2595
	mDGIVPDIAVGTK	2	1	14165466	N-Term(Acetyl); M1(Oxidation)	2.70839e+08	43.1	2	1373.7	53.2904
	mDGIVPDIAVGTK	1	1	14165466	N-Term(Acetyl)	1.08311e+08	37.88	2	1357.71	63.7412
	KMALIQMGSVEEAVQALIDLHNHDLGENHHLR	1	1	14165466		3.39955e+07	28.47	5	3618.84	66.2429
	LTSLNVK	3	2	14165466;255003738		500383914	42.73	2	774.474	21.2808
	DYGNSPLHR	2	1	14165466		1.42794e+08	26.74	2	1058.51	17.3077
	mDGIVPDIAVGTKR	1	1	14165466	N-Term(Acetyl); M1(Oxidation)	126423072	16.56	2	1529.8	43.3022
39777586	putative ATP-dependent RNA helicase DHX57 [Homo sapiens]	1885.29	34.99	37	38	68	1034147363	1386	155.507	7.7085
	Sequence	# PSMs	# Protein Groups	Protein Group Accessions	Modifications	Area	IonScore	Charge	MH+ [Da]	RT [min]
	GMESLEDTFVSQANALQR	2	1	39777586		193415282	147.16	2	1995.95	61.8122
	KLEFAFANSDYLALLQAYK	2	1	39777586		1.61269e+08	134.38	2	2205.17	67.0766
	AQGGDGVLDATGEEANSNAENPK	1	1	39777586		5.69082e+07	110.14	2	2244.01	24.7267
	ILEMFSAHNLQSVFSR	2	1	39777586		498248274	93.04	3	1878.96	62.8935
	TFPVDQFFLEDAIAVTR	2	1	39777586		1.47576e+07	91.2	3	1969.01	70.3304
	HSYPPGAILVFLPGLAEIK	3	1	39777586		5.46067e+07	86.56	2	2022.15	68.8863
	MLYEQLQSNSLFNNR	2	1	39777586		172099974	81.57	2	1856.91	54.8041
	TEESDFLLLVLK	1	1	39777586		1.80862e+06	74.86	2	1406.78	68.7551
	YSDPPVNFLPVPSR	4	1	39777586		524839296	72.57	2	1587.82	55.4639
	IIISTNIAETSITIDDVVYVIDSGK	1	1	39777586		1.09838e+07	72.31	3	2679.44	71.3035
	mLYEQLQSNSLFNNR	2	1	39777586	M1(Oxidation)	8.52417e+07	69.75	2	1872.9	48.2423
	DLQEQDADAGSER	1	1	39777586		1.21526e+07	68.58	2	1433.62	15.5781
	QFTELLSDIGFAR	2	1	39777586		513092903	68.12	2	1496.78	65.3836
	NDGYVHIHPSSVNYQVR	3	1	39777586		3.75992e+08	68.05	2	1984.97	26.5761
	QFQSILQER	2	1	39777586		351212323	64.59	2	1148.61	34.3372
	SVDDSHLNAIEDASFLYELEIR	1	1	39777586		6.98673e+07	63.19	3	2536.23	66.7529
	LSLHLQDQDSVK	2	1	39777586		1.88924e+08	61.92	2	1382.73	27.1828
	GEFVVSLDDGWIR	1	1	39777586		140726678	60.84	2	1492.75	63.675
	ETILNLLR	1	1	39777586		4.87597e+08	59.75	2	971.593	60.3584
	RLEGDTALQGVSHIIVDEVHER	3	1	39777586		441762569	57.67	4	2473.29	54.546
	LMLFGSIFR	1	1	39777586		3.11852e+08	55.23	2	1083.61	66.8649
	VLQEMASLKR	1	1	39777586		7.9622e+07	55.14	3	1174.66	24.2757
	LIEPPHTDSLR	3	1	39777586		463524037	54.45	2	1277.69	25.2526
	LmLFGSIFR	1	1	39777586	M2(Oxidation)	3.22475e+07	51.99	2	1099.6	64.1979
	YVLQDGSPYMR	1	1	39777586		806312324	48.99	2	1328.64	33.9168
	LSLHLQDQDSVKDAVPDQQLDFK	2	1	39777586		2.34104e+08	44	3	2639.34	47.2477
	VLQEMASLK	1	1	39777586		125980562	42.02	2	1018.56	28.6718
	LLTNTHHK	1	1	39777586		3.57813e+07	41.2	2	963.54	7.14542
	ISAISVAER	1	2	167830433;39777586		1.29252e+08	40.82	2	945.54	25.1804
	HFDSPYLLYHEK	3	1	39777586		7.79903e+08	35.73	3	1548.75	32.023
	QSLPAWEERETILNLLR	2	1	39777586		190470290	34.07	2	2068.13	64.2995
	LHISEFLYDK	3	1	39777586		388530639	33.21	2	1264.66	42.9607
	TMSIMDFEK	1	1	39777586		158730620	31.04	2	1101.5	45.8007
	LTPLGYHLASLPVDVR	1	1	39777586		1396808589	30.9	3	1750.99	56.0047
	VPLQTLHmTSENQEK	1	1	39777586	M8(Oxidation)	2.56186e+07	26.74	3	1770.88	20.6858
	DLGALTPDER	1	1	39777586		1.02156e+08	38.81	2	1086.54	27.9874
	VGLTVGYQIR	1	1	39777586		899321176	38.81	2	1105.64	37.6192
	VPLQTLHMTSENQEK	1	1	39777586		95951636	22.82	3	1754.88	26.0618
	SPFVSPWDK	1	1	39777586		1.78438e+08	21.09	2	1062.53	39.123
	QNFLSGR	1	1	39777586		4.65532e+07	35.06	2	821.429	23.5695
	LRDLGALTPDER	2	1	39777586		217610888	37.58	2	1355.73	27.1461
4506597	60S ribosomal protein L12 [Homo sapiens]	1880.9	49.7	9	9	53	15580931106	165	17.8075	9.42236
	Sequence	# PSMs	# Protein Groups	Protein Group Accessions	Modifications	Area	IonScore	Charge	MH+ [Da]	RT [min]
	HSGNITFDEIVNIAR	37	1	4506597		14956415506	121.77	2	1685.87	59.2143
	EILGTAQSVGCNVDGR	1	1	4506597		9.44733e+07	87.37	2	1618.79	33.4014
	QAQIEVVPSASALIIK	4	1	4506597		23562588820	72.14	2	1666.98	58.4713
	IGPLGLSPK	6	1	4506597		8223788992	59.78	2	881.549	32.2776
	ATGDWKGLR	1	1	4506597		1.45772e+07	29.63	3	1003.54	21.7169
	VGDDIAK	1	1	4506597		0	34.28	2	717.38	12.0721
	ALKEPPRDR	1	1	4506597		0	20.77	3	1081.61	8.64718
	ATGDWK	1	1	4506597		8.6875e+08	40.43	2	677.327	12.4923
	KVGDDIAK	1	1	4506597		6.2515e+08	47.37	2	845.476	10.398
16507237	78 kDa glucose-regulated protein precursor [Homo sapiens]	1875.84	49.39	25	28	66	1.61232e+09	654	72.2884	5.16064
	Sequence	# PSMs	# Protein Groups	Protein Group Accessions	Modifications	Area	IonScore	Charge	MH+ [Da]	RT [min]
	IEIESFYEGEDFSETLTR	1	1	16507237		5.20764e+07	107.9	2	2165	62.5818
	KKELEEIVQPIISK	1	1	16507237		221026227	103.55	2	1653.99	35.152
	IINEPTAAAIAYGLDKR	9	1	16507237		2138578595	99.17	2	1816	46.8728
	IINEPTAAAIAYGLDK	3	2	5729877;16507237		1203504154	95.51	2	1659.9	53.2987
	IEWLESHQDADIEDFK	1	1	16507237		53893961	91.12	2	1974.91	50.2677
	KSDIDEIVLVGGSTR	2	1	16507237		228444968	87.55	2	1588.86	38.1354
	TFAPEEISAMVLTK	3	1	16507237		814056447	85.72	2	1536.81	62.6579
	SQIFSTASDNQPTVTIK	2	1	16507237		934679500	81.23	2	1836.94	37.4668
	NQLTSNPENTVFDAK	2	1	16507237		526190879	76.64	2	1677.81	34.1901
	MKETAEAYLGK	2	1	16507237		1.4854e+08	74.61	2	1240.63	22.5523
	DNHLLGTFDLTGIPPAPR	5	1	16507237		7.64924e+07	71.94	3	1934.02	60.7845
	ITPSYVAFTPEGER	3	1	16507237		1103143982	70.5	2	1566.79	40.8899
	VEIIANDQGNR	2	3	5729877;167466173;16507237		459833729	69.58	2	1228.63	21.3007
	TKPYIQVDIGGGQTK	3	1	16507237		504972111	66.81	2	1604.87	28.4653
	ALSSQHQAR	2	1	16507237		4.35807e+07	63.65	2	997.52	6.49482
	KTKPYIQVDIGGGQTK	1	1	16507237		82096041	59.01	3	1732.96	24.7057
	NELESYAYSLK	2	1	16507237		6.0909e+08	58.99	2	1316.64	42.5185
	ELEEIVQPIISK	2	1	16507237		3.57719e+08	56.95	2	1397.79	49.7097
	DAGTIAGLNVMR	3	1	16507237		46402290	55.18	2	1217.64	42.4523
	VLEDSDLK	1	1	16507237		49143448	52.99	2	918.481	20.5316
	KVTHAVVTVPAYFNDAQR	2	1	16507237		61483530	51.6	2	2016.07	33.7198
	LIGDAAK	2	3	5729877;167466173;16507237		9.70327e+07	47.73	1	687.406	13.7196
	AKFEELNmDLFR	1	1	16507237	M8(Oxidation)	99273071	40.8	2	1528.75	43.2379
	VTHAVVTVPAYFNDAQR	6	1	16507237		1494868417	40.55	3	1887.98	38.6979
	VYEGERPLTK	1	1	16507237		36611403	40.39	2	1191.64	16.534
	LYGSAGPPPTGEEDTAEKDEL	1	1	16507237		0	35.58	2	2176	33.5322
	AKFEELNMDLFR	1	1	16507237		6.73036e+08	30.63	3	1512.76	56.023
	TWNDPSVQQDIK	1	1	16507237		4.65461e+08	19.58	2	1430.7	28.74
	VMEHFIK	1	1	16507237		67433469	28.95	2	903.479	22.4414
157694492	myb-binding protein 1A isoform 2 [Homo sapiens]	1867.79	30.12	31	31	65	2.25666e+09	1328	148.762	9.27588
	Sequence	# PSMs	# Protein Groups	Protein Group Accessions	Modifications	Area	IonScore	Charge	MH+ [Da]	RT [min]
	KLVGSVNLFSDENVPR	3	1	157694492		189957729	109.83	2	1773.95	43.4652
	LLQALAQYQNHLQEQPR	6	1	157694492		1.24932e+09	102.57	2	2050.09	41.1154
	AQHQQALSSLELLNVLFR	3	1	157694492		2.94574e+08	102	2	2067.14	68.9217
	VLDLVEVLVTK	2	1	157694492		6.64445e+07	95.36	1	1227.76	66.1493
	EQLHLVMQGDVIR	5	1	157694492		2.6556e+08	90.7	2	1537.82	39.5489
	AMFLQPDLDSLVDFSTNNQK	2	1	157694492		358736711	84.24	2	2283.1	67.33
	FLSPPALQGYVAWLR	1	1	157694492		7.95686e+06	82.51	2	1717.95	68.7
	VYSTALSSFLTK	2	1	157694492		583643511	80.16	2	1316.71	56.1354
	LVGSVNLFSDENVPR	1	1	157694492		0	77.35	2	1645.86	52.7598
	EQLHLVmQGDVIR	1	1	157694492	M7(Oxidation)	63312913	75.42	2	1553.82	30.8878
	EFLDFFWDIAKPEQETR	2	1	157694492		1.2391e+07	74.83	2	2171.05	68.845
	KALVDILSEVSK	6	1	157694492		4.07261e+08	67.29	2	1301.77	51.235
	LPAIALDLLR	2	1	157694492		150211367	56.94	2	1094.7	65.4018
	EQLMTVLQAGK	1	1	157694492		0	51.02	2	1217.66	39.7871
	ALVDILSEVSK	1	1	157694492		318421505	50.8	2	1173.68	61.5274
	NSPLTVPmFLSLFSR	1	1	157694492	M8(Oxidation)	3.18463e+06	50.06	2	1724.91	71.0168
	SPSLLQSGAK	1	1	157694492		1.38026e+08	49.71	2	987.551	22.3074
	KLPAIALDLLR	2	1	157694492		491069640	44.73	3	1222.79	60.947
	HPFSFPLENQAR	3	1	157694492		9.2879e+08	43.25	2	1442.72	37.4955
	SPLSALAR	1	1	157694492		96798699	41.17	2	814.481	28.6549
	ATLQEILPEVLK	4	1	157694492		622676238	37.37	2	1353.81	64.5215
	EQLmTVLQAGK	1	1	157694492	M4(Oxidation)	4591866328	37.33	2	1233.66	28.4318
	LLGAALPLLTK	2	1	157694492		660902056	35.84	2	1109.73	60.7648
	QPDSPTALYHFNASLYLLR	1	1	157694492		3.69229e+08	35.48	3	2206.14	62.8242
	AGALHAQVER	1	1	157694492		39762438	35.19	2	1051.57	13.204
	QAPGQTQGGQPWTYHLVQFADLLLNHSHNVTTVTPFTAQQR	2	1	157694492		1.84743e+07	21.03	5	4587.3	70.2003
	TIDPQEPPWVEVLVEILLALLAQPSHLMR	1	1	157694492		7.97947e+06	19.28	3	3307.82	71.3223
	SPAPGAPTR	1	1	157694492		6.66557e+07	41.24	2	853.455	10.8856
	DPAQPMSPGEATQSGARPADR	1	1	157694492		3.85538e+07	12.55	3	2139	19.9356
	QLmGQVLAK	1	1	157694492	M3(Oxidation)	1.39196e+07	33.72	2	1003.57	20.499
	YDLHQVK	1	1	157694492		4.04758e+07	28.99	2	902.475	17.4987
	VLGEAQTK	1	1	157694492		8.69211e+07	32.14	2	845.475	12.2113
	LSLVIR	1	1	157694492		491220752	47.79	2	700.474	34.1342
	DPAQPmSPGEATQSGARPADR	1	1	157694492	M6(Oxidation)	15535108	13.41	3	2154.99	15.5203
315221152	60S ribosomal protein L11 isoform 2 [Homo sapiens]	1845.13	61.02	1	10	61	1.97942e+10	177	20.1116	9.59814
	Sequence	# PSMs	# Protein Groups	Protein Group Accessions	Modifications	Area	IonScore	Charge	MH+ [Da]	RT [min]
	NNFSDTGNFGFGIQEHIDLGIK	24	2	15431290;315221152		1.10478e+09	146.48	2	2423.17	62.1244
	KNNFSDTGNFGFGIQEHIDLGIK	11	2	15431290;315221152		2.64399e+09	136	2	2551.27	58.8793
	VLEQLTGQTPVFSK	13	2	15431290;315221152		2.83358e+10	84.78	2	1546.85	43.2448
	YDPSIGIYGLDFYVVLGRPGFSIADK	1	2	15431290;315221152		3.93584e+07	68.06	3	2862.48	70.6844
	aDQGEKENPMR	1	1	315221152	N-Term(Acetyl)	0	67.99	2	1316.6	17.7395
	GAKAEEILEK	1	2	15431290;315221152		3.7113e+07	62.42	2	1087.6	18.983
	YDGIILPGK	6	2	15431290;315221152		28402863121	57.5	2	975.555	35.6004
	VREYELR	1	2	15431290;315221152		3.237e+08	48.2	2	964.525	17.7205
	AEEILEK	1	2	15431290;315221152		151182608	47.88	1	831.448	19.1578
	ISKEEAMR	2	2	15431290;315221152		4.44651e+08	37.64	2	963.497	10.3251
4885377	histone H1.3 [Homo sapiens]	1838.15	57.01	9	21	74	43279965589	221	22.3363	11.019
	Sequence	# PSMs	# Protein Groups	Protein Group Accessions	Modifications	Area	IonScore	Charge	MH+ [Da]	RT [min]
	KALAAAGYDVEK	6	3	4885377;4885379;4885375		2.10461e+09	103.87	2	1235.67	20.6319
	ALAAAGYDVEKNNSR	3	3	4885377;4885379;4885375		1.65936e+09	96.56	2	1578.79	21.1533
	KASGPPVSELITK	8	3	4885377;4885379;4885375		7.87942e+09	90.55	2	1326.77	27.077
	SLVSKGTLVQTK	2	4	4885377;4885379;4885375;4885381		2.49367e+07	75.13	2	1260.76	22.0666
	ALAAAGYDVEK	10	3	4885377;4885379;4885375		40695354656	71.72	2	1107.57	24.3844
	SGVSLAALK	5	3	4885377;4885379;4885375		8.59063e+09	70.18	2	845.511	29.7845
	SGVSLAALKK	7	3	4885377;4885379;4885375		8359100281	69.65	2	973.607	23.9511
[truncated: 12,423 more rows]

## Sheet: STING R281Q
Accession	Description	Score	Coverage	# Unique Peptides	# Peptides	# PSMs	Area	# AAs	MW [kDa]	calc. pI
13699824	kinesin-like protein KIF11 [Homo sapiens]	6451.65	51.7	61	61	233	9.0085e+09	1056	119.085	5.64307
	Sequence	# PSMs	# Protein Groups	Protein Group Accessions	Modifications	Area	IonScore	Charge	MH+ [Da]	RT [min]
	TSIIATISPASLNLEETLSTLEYAHR	7	1	13699824		4.74727e+08	130.11	3	2830.49	69.1132
	KTYTFDMVFGASTK	19	1	13699824		2549525799	125.01	2	1595.78	50.6683
	SPNEEYTWEEDPLAGIIPR	2	1	13699824		1.93396e+08	115.62	2	2216.05	66.6274
	TDLLSSLEMILSPTVVSILK	2	1	13699824		0	109	2	2159.23	71.2102
	LQLVKEEYITSALESTEEKLHDAASK	3	1	13699824		1.09397e+08	103.76	3	2932.53	62.4107
	KTYTFDmVFGASTK	4	1	13699824	M7(Oxidation)	272153032	103.14	2	1611.78	40.3196
	TTAATLmNAYSSR	8	1	13699824	M7(Oxidation)	1.81822e+09	101.42	2	1402.67	24.8345
	LQLVKEEYITSALESTEEK	7	1	13699824		1.40416e+09	101.39	2	2210.15	57.2029
	QHNIFLDQMTIDEDKLIAQNLELNETIK	9	1	13699824		1.61566e+08	98.27	3	3326.7	65.9709
	GLEEITVHNKDEVYQILEK	6	1	13699824		7833228237	91.65	2	2257.18	51.8667
	EEYITSALESTEEKLHDAASK	1	1	13699824		93249469	89.85	2	2351.14	58.9743
	LTVQEEQIVELIEK	5	1	13699824		2.7808e+09	83.18	2	1670.93	64.7181
	TYTFDMVFGASTK	3	1	13699824		495979498	81.58	2	1467.69	59.8812
	NLNSLFNNMEELIKDGSSK	2	1	13699824		4.22148e+06	80.25	3	2153.06	65.9085
	TVYFSEQWVSSLNER	3	1	13699824		1770935519	80.23	2	1844.89	61.7378
	LIAQNLELNETIK	3	1	13699824		251641377	78.78	2	1498.85	44.7154
	AVDQHNAEAQDIFGK	3	1	13699824		3.34203e+09	77.92	2	1642.79	26.7231
	EAGNINQSLLTLGR	12	1	13699824		8.27245e+09	77.86	2	1485.81	47.4453
	NLNSLFNNMEELIK	7	1	13699824		6.0595e+07	77.55	2	1678.85	69.3156
	KAVDQHNAEAQDIFGK	2	1	13699824		6.44899e+08	77.12	2	1770.88	23.2562
	VTELFMDNK	3	1	13699824		606095246	76.79	2	1096.54	32.5805
	TTAATLMNAYSSR	4	1	13699824		3.96449e+09	75.57	2	1386.67	37.1256
	TFTmEGERSPNEEYTWEEDPLAGIIPR	1	1	13699824	M4(Oxidation)	45993733	75.39	3	3183.47	64.3206
	SHSVFSVTIHMK	24	1	13699824		1.95564e+09	74.55	2	1372.71	33.7221
	LNLVDLAGSENIGR	8	1	13699824		10919814388	73.82	3	1470.8	56.5132
	TSLTVADKIEDQKK	5	1	13699824		1.53745e+09	73.02	2	1575.87	22.4566
	IGAVEEELNR	2	1	13699824		5.68273e+09	70.94	2	1129.59	26.0903
	EEYITSALESTEEK	3	1	13699824		1.78257e+09	69.48	2	1628.76	42.615
	NLNSLFNNmEELIK	1	1	13699824	M9(Oxidation)	134409200	68.94	2	1694.85	59.3161
	LLNTVEETTKDVSGLHSK	4	1	13699824		6.06176e+09	67.29	2	1971.05	34.0253
	ILQDSLGGR	1	1	13699824		1577073818	66.81	2	958.535	23.2743
	LLNTVEETTK	1	1	13699824		1.00388e+09	64.99	2	1147.63	23.195
	LDIPTGTTPQR	4	1	13699824		248024471	64.89	2	1198.65	27.3153
	SKVEETTEHLVTK	5	1	13699824		1.45358e+09	64.27	2	1500.8	19.376
	ALIKEYTEEIER	2	1	13699824		299342470	62.58	2	1493.79	35.2019
	VITALVER	3	1	13699824		3443941448	62.26	2	900.554	28.4302
	SVVCPILDEVImGYNCTIFAYGQTGTGK	1	1	13699824	M12(Oxidation)	0	58.75	3	2995.42	69.6268
	TGGLADK	1	1	13699824		2.03709e+08	56.13	2	661.353	8.2584
	VTELFmDNK	1	1	13699824	M6(Oxidation)	4.13534e+07	55.94	2	1112.53	26.7469
	LVEESVK	2	1	13699824		9.40693e+08	54.99	2	803.454	15.2476
	GKNIQVVVR	2	1	13699824		9.23978e+07	53.85	2	1012.63	18.8255
	KSYLYPSTLVR	5	1	13699824		5.90212e+08	51.85	3	1326.75	34.4845
	AREAGNINQSLLTLGR	1	1	13699824		37266772	49.26	2	1712.95	39.6803
	RTTAATLMNAYSSR	2	1	13699824		2.45625e+08	47.96	2	1542.77	29.0282
	NGVYISEENFR	3	1	13699824		1258178847	44.4	2	1327.63	35.9658
	NILNKPEVNQK	2	1	13699824		730699040	43.53	2	1296.73	19.4101
	SHSVFSVTIHmK	3	1	13699824	M11(Oxidation)	2.1294e+08	42.33	2	1388.7	24.2024
	NFNQEGTK	2	1	13699824		2.66161e+08	42.27	2	937.44	10.2363
	EKNGVYISEENFR	1	1	13699824		331804721	41.91	2	1584.77	28.0759
	RTTAATLmNAYSSR	2	1	13699824	M8(Oxidation)	9.40786e+07	41.55	3	1558.77	22.5033
	GLEEITVHNK	2	1	13699824		2.89863e+07	41.12	2	1139.61	22.3185
	TQELETTQK	1	1	13699824		4.64314e+08	40.72	2	1077.55	11.8782
	QHNIFLDQMTIDEDK	1	1	13699824		3.90655e+07	39.56	2	1846.87	46.5994
	QHNIFLDQmTIDEDKLIAQNLELNETIK	1	1	13699824	M9(Oxidation)	3.24823e+07	34.32	3	3342.72	62.3984
	SYLYPSTLVR	4	1	13699824		6551548876	30.77	3	1198.65	43.54
	EHLLDQLKR	2	1	13699824		1.09134e+09	30.28	3	1151.66	23.558
	TSLTVADKIEDQK	2	1	13699824		6.27861e+08	23.27	2	1447.77	25.4194
	KkAVDQHNAEAQDIFGK	1	1	13699824	K2(GlyGly)	19497095	21.38	3	2013.01	26.8018
	TYTFDmVFGASTK	1	1	13699824	M6(Oxidation)	31601143	18.04	2	1483.68	50.9082
	DEVYQILEK	1	1	13699824		3.90057e+07	30.5	2	1136.59	42.2114
	SGAVDKR	1	1	13699824		6.44608e+07	46.98	2	732.402	5.55327
	EQSLAAESK	1	1	13699824		2.15059e+08	50.85	2	962.483	11.6583
	LMNLWTER	1	1	13699824		5887188354	38.5	2	1062.54	46.6169
	LDIPTGTTPQRK	1	1	13699824		1.23914e+08	33.37	2	1326.74	23.2192
	MTFHSQK	1	1	13699824		2.49487e+08	24.49	2	878.422	11.241
	ETTIDGEELVK	1	1	13699824		1.85245e+08	10.49	2	1233.62	27.9395
	TFTmEGER	1	1	13699824	M4(Oxidation)	58061014	34.7	2	986.428	14.3704
	LmNLWTER	1	1	13699824	M2(Oxidation)	999892876	46.56	2	1078.54	36.7988
	NIQVVVR	1	1	13699824		1457802970	39.01	2	827.512	24.2702
	AMLEVHK	1	1	13699824		4.64562e+08	31.4	2	827.448	17.188
4506649	60S ribosomal protein L3 isoform a [Homo sapiens]	5670.61	58.81	26	26	191	5.57188e+09	403	46.0798	10.1841
	Sequence	# PSMs	# Protein Groups	Protein Group Accessions	Modifications	Area	IonScore	Charge	MH+ [Da]	RT [min]
	EVVEAVTIVETPPMVVVGIVGYVETPR	75	1	4506649		1.31218e+08	124.04	3	2882.57	72.1177
	AHLmEIQVNGGTVAEK	5	1	4506649	M4(Oxidation)	1159693278	108.13	2	1712.87	25.24
	KAHLMEIQVNGGTVAEK	3	1	4506649		1021518542	100.84	2	1824.97	26.9264
	SFPKDDPSKPVHLTAFLGYK	21	1	4506649		6803513513	94.29	2	2247.19	43.9567
	EVVEAVTIVETPPmVVVGIVGYVETPR	15	1	4506649	M14(Oxidation)	3.15912e+06	89.22	3	2898.56	71.2775
	KEVVEAVTIVETPPMVVVGIVGYVETPR	3	1	4506649		6.79843e+06	87.28	3	3010.65	71.3622
	SINPLGGFVHYGEVTNDFVmLK	4	1	4506649	M20(Oxidation)	4.3109e+09	86.25	2	2453.22	64.3388
	AHLMEIQVNGGTVAEK	8	1	4506649		4.72353e+09	83.36	2	1696.88	32.7388
	SINPLGGFVHYGEVTNDFVMLK	5	1	4506649		3.86484e+08	82.51	2	2437.23	66.0584
	NNASTDYDLSDK	3	1	4506649		1.13482e+09	79.35	2	1342.58	20.7926
	LEQQVPVNQVFGQDEmIDVIGVTK	3	1	4506649	M16(Oxidation)	1.07931e+09	77.58	2	2702.38	61.0442
	AGMTHIVR	2	1	4506649		684163006	69.81	2	884.481	15.7021
	IGQGYLIKDGK	2	1	4506649		2.46582e+08	69.51	2	1191.68	23.2366
	ERLEQQVPVNQVFGQDEmIDVIGVTK	2	1	4506649	M18(Oxidation)	2.02747e+09	68.03	3	2987.53	58.9573
	QLEKDFSSMK	2	1	4506649		1.41693e+08	67.23	2	1212.6	22.985
	KSLLVQTK	3	1	4506649		467746814	66.67	2	916.585	16.4265
	ERLEQQVPVNQVFGQDEMIDVIGVTK	4	1	4506649		1452891041	62.33	3	2971.54	62.476
	LEQQVPVNQVFGQDEMIDVIGVTK	2	1	4506649		1238095173	62.11	2	2686.39	64.5643
	IGQGYLIK	2	1	4506649		3.07766e+09	58.92	1	891.533	28.2823
	TVFAEHISDECK	2	1	4506649		4.75674e+08	55.65	2	1378.64	27.0624
	KAHLmEIQVNGGTVAEK	2	1	4506649	M5(Oxidation)	3.24752e+08	55.02	3	1840.97	22.4309
	HGSLGFLPR	2	1	4506649		2.14347e+09	54.92	2	983.546	29.6793
	AGmTHIVR	1	1	4506649	M3(Oxidation)	3.7266e+08	51.66	2	900.475	8.99002
	FIDTTSK	2	1	4506649		2.78584e+09	47.72	2	811.423	15.5633
	DDPSKPVHLTAFLGYK	5	1	4506649		5188608258	38.1	3	1787.94	44.2842
	NNASTDYDLSDKSINPLGGFVHYGEVTNDFVMLK	1	1	4506649		912239	30.74	4	3760.79	65.2645
	EVDRPGSK	3	1	4506649		1.93947e+08	45.33	2	887.461	7.08114
	VIAHTQMR	2	1	4506649		1.54565e+09	38.17	3	955.518	11.3871
	VAFSVAR	1	1	4506649		3047484666	49.14	2	749.432	24.3704
	AFmGPLK	1	1	4506649	M3(Oxidation)	1.17285e+08	43.14	2	779.414	23.9279
	FQTMEEKK	1	1	4506649		1.53419e+07	32.23	2	1040.51	12.7613
	VIAHTQmR	1	1	4506649	M7(Oxidation)	1.06188e+09	31.62	3	971.512	7.3567
	KWQDEDGKK	1	1	4506649		1.93218e+07	63.22	2	1133.56	7.63106
	WQDEDGKK	2	1	4506649		9.54545e+07	34.5	2	1005.47	8.33259
116063573	filamin-A isoform 1 [Homo sapiens]	4898.12	45.02	78	84	204	1.30562e+09	2639	279.843	6.04932
	Sequence	# PSMs	# Protein Groups	Protein Group Accessions	Modifications	Area	IonScore	Charge	MH+ [Da]	RT [min]
	VSGQGLHEGHTFEPAEFIIDTR	3	1	116063573		516657912	113.73	2	2440.2	51.7985
	DAGEGGLSLAIEGPSK	2	1	116063573		264033067	112.23	2	1500.76	43.0892
	VANPSGNLTETYVQDR	5	1	116063573		727040452	112.06	2	1763.86	31.3857
	QMQLENVSVALEFLDR	2	2	116063573;256222415		3.00914e+06	110	2	1891.96	68.4191
	GAGSYTIMVLFADQATPTSPIR	2	1	116063573		7.82816e+06	109.99	2	2296.17	67.1258
	THIQDNHDGTYTVAYVPDVTGR	3	1	116063573		9.18507e+07	107.88	2	2459.17	35.3546
	KTHIQDNHDGTYTVAYVPDVTGR	3	1	116063573		2.38417e+08	106.4	2	2587.26	29.635
	DAGEGLLAVQITDPEGKPK	2	1	116063573		3.76891e+08	103.89	2	1938.03	46.3554
	IANLQTDLSDGLR	5	1	116063573		1078752632	100.66	2	1415.76	39.626
	NGQHVASSPIPVVISQSEIGDASR	2	1	116063573		133379198	90.32	2	2448.26	46.5261
	VDVGKDQEFTVK	1	1	116063573		136104279	90.11	2	1364.71	23.8652
	LVSNHSLHETSSVFVDSLTK	6	1	116063573		1.28227e+09	82.41	3	2200.13	40.6507
	FVPAEMGTHTVSVK	2	1	116063573		289409223	81.23	2	1502.77	27.9207
	GLVEPVDVVDNADGTQTVNYVPSR	1	1	116063573		362796335	80.22	3	2544.27	53.4697
	ANLPQSFQVDTSK	3	1	116063573		924142772	76.59	2	1434.73	33.8733
	NDNDTFTVK	1	1	116063573		27695823	75.83	2	1053.49	21.8098
	IPEISIQDMTAQVTSPSGK	2	1	116063573		9.79833e+07	75.43	2	2002.02	59.9845
	HTAMVSWGGVSIPNSPFR	2	1	116063573		3.24514e+08	75.36	2	1942.97	59.6983
	AWGPGLEGGVVGK	1	1	116063573		9.38028e+08	74.97	2	1226.66	39.3461
	DVDIIDHHDNTYTVK	3	1	116063573		308073713	74.64	2	1784.85	26.9201
	TGVAVNKPAEFTVDAK	2	1	116063573		675520877	74.31	2	1646.88	27.6785
	EGPYSISVLYGDEEVPR	1	1	116063573		3.89945e+08	71.54	2	1909.92	56.971
	FNEEHIPDSPFVVPVASPSGDAR	5	1	116063573		6.65145e+08	70.14	2	2467.2	56.408
	KGEITGEVR	2	1	116063573		24428594	68.61	2	988.546	12.8605
	LIALLEVLSQK	2	2	116063573;256222415		5.30545e+06	68.27	2	1226.77	67.9441
	RLTVSSLQESGLK	3	1	116063573		221360483	68.23	2	1417.81	29.0289
	LTVSSLQESGLK	2	1	116063573		6.52331e+08	67.63	2	1261.7	35.8588
	DAGYGGLSLSIEGPSK	2	1	116063573		161454905	67.37	2	1550.78	49.8015
	EAGAGGLAIAVEGPSK	2	1	116063573		594612000	66.75	2	1426.76	35.9907
	YTPVQQGPVGVNVTYGGDPIPK	4	1	116063573		9.30806e+08	66.58	2	2286.19	47.9998
	ASGPGLNTTGVPASLPVEFTIDAK	1	1	116063573		388121529	66.58	2	2342.24	62.7304
	TGVELGKPTHFTVNAK	3	1	116063573		5.95384e+08	66.53	2	1698.92	26.2491
	VTVLFAGQHIAK	9	1	116063573		9.03042e+08	65.48	1	1283.75	31.1026
	LLGWIQNK	4	2	116063573;256222415		9.82008e+08	64.15	1	971.57	42.6586
	YGGDEIPFSPYR	3	1	116063573		558775436	62.9	2	1400.65	46.4641
	VEPGLGADNSVVR	2	1	116063573		3.62853e+08	62.86	2	1312.69	26.68
	VNQPASFAVSLNGAK	1	1	116063573		1.98504e+08	61.29	2	1502.8	39.1449
	FVPAEmGTHTVSVK	1	1	116063573	M6(Oxidation)	3.96598e+07	61.2	2	1518.77	22.0655
	SPFEVYVDK	1	1	116063573		0	61.16	2	1083.54	37.6114
	VPVHDVTDASK	3	1	116063573		1.00136e+08	61.1	2	1167.6	13.9767
	AGNNMLLVGVHGPR	7	1	116063573		1.13015e+08	60.72	2	1434.77	33.0647
	GAGTGGLGLAVEGPSEAK	3	1	116063573		9.63057e+08	55.88	2	1570.81	35.3973
	YGGPYHIGGSPFK	3	1	116063573		934226315	55.33	2	1379.68	34.165
	TFSVWYVPEVTGTHK	1	1	116063573		441913514	55.33	2	1750.89	55.9071
	VKVEPSHDASK	1	1	116063573		6.39855e+06	54.28	2	1196.63	7.49419
	GKLDVQFSGLTK	4	1	116063573		5.10733e+08	54.22	2	1292.73	36.4679
	AEFTVETR	1	1	116063573		1.93619e+08	51.34	2	952.476	23.5818
	AEAGVPAEFSIWTR	1	1	116063573		4.30636e+07	50.44	3	1533.78	60.6494
	VTYTPMAPGSYLISIK	2	1	116063573		371220992	50.19	3	1740.93	61.3676
	FADQHVPGSPFSVK	8	1	116063573		1.08243e+09	49.99	2	1515.76	34.7918
	VAQPTITDNKDGTVTVR	2	1	116063573		1.36787e+08	49.54	3	1814.97	23.1018
	LYSVSYLLK	2	1	116063573		599690163	47.85	2	1085.63	54.0033
	VKETADFK	1	1	116063573		1.65429e+07	47.47	2	937.501	13.0286
	VTAQGPGLEPSGNIANK	3	1	116063573		935299231	46.02	2	1652.87	25.0688
	VYGPGVAK	1	1	116063573		1.01031e+08	45.81	2	790.449	16.8229
	YKGQHVPGSPFQFTVGPLGEGGAHK	1	1	116063573		1.10887e+08	45.77	3	2595.32	43.5755
	AFGPGLQGGSAGSPAR	3	1	116063573		1.28297e+09	45.54	2	1429.72	25.8398
	WGDEHIPGSPYR	2	1	116063573		96642122	45.04	2	1413.66	30.134
	VNVGAGSHPNK	2	1	116063573		1.95505e+07	44.25	2	1079.56	8.93157
	LSPFmADIR	1	1	116063573	M5(Oxidation)	191074511	44.24	2	1065.54	38.1091
	SPFSVAVSPSLDLSK	7	1	116063573		1351615092	43.89	3	1533.82	55.9186
	AGQSAAGAAPGGGVDTR	1	1	116063573		9.95574e+06	43.64	2	1442.7	14.8186
	YNEQHVPGSPFTAR	3	1	116063573		9.05679e+08	43.52	3	1602.77	26.6238
	FGGEHVPNSPFQVTALAGDQPSVQPPLR	4	1	116063573		8.77382e+08	43.32	4	2945.51	59.2347
	VGSAADIPINISETDLSLLTATVVPPSGR	1	1	116063573		9.84768e+06	43.22	3	2893.56	70.9271
	AGNNmLLVGVHGPR	1	1	116063573	M5(Oxidation)	83368303	41.39	3	1450.76	26.799
	YGGQPVPNFPSK	3	1	116063573		1125447152	39.68	2	1290.66	29.2545
	SAGQGEVLVYVEDPAGHQEEAK	1	1	116063573		2.31072e+08	35.94	3	2313.11	38.9691
	LPQLPITNFSR	7	1	116063573		1019684385	35.82	3	1285.73	56.2815
	VTYTPmAPGSYLISIK	1	1	116063573	M6(Oxidation)	1.67555e+08	35.38	2	1756.93	56.8106
	LIALLEVLSQKK	1	1	116063573		6.96868e+07	34.66	3	1354.87	63.1305
	EEGPYEVEVTYDGVPVPGSPFPLEAVAPTKPSK	2	1	116063573		1.20257e+08	33.46	3	3485.76	63.3405
	VHGPGIQSGTTNKPNK	1	1	116063573		3.55921e+07	32.52	4	1634.87	11.1402
	VLPTHDASK	1	1	116063573		49898796	31.98	3	967.522	9.74901
	AYGPGIEPTGNmVK	1	1	116063573	M12(Oxidation)	128283074	31.69	2	1449.71	24.9326
	DAPQDFHPDR	1	1	116063573		3.17396e+07	29.69	3	1197.53	17.6957
	AYGPGIEPTGNMVK	1	1	116063573		8.41279e+08	24.72	2	1433.71	32.0147
	GQHVPGSPFQFTVGPLGEGGAHK	1	1	116063573		1.427e+08	24.58	4	2304.16	48.8926
	FNGTHIPGSPFK	1	1	116063573		130655958	22.22	2	1301.67	33.482
	NGHVGISFVPK	2	1	116063573		69573175	29.38	3	1154.64	28.0578
	IQQNTFTR	1	2	116063573;256222415		8.08019e+07	44.7	2	1007.53	18.2355
	AIVDGNLK	1	2	116063573;256222415		55706611	33.87	2	829.481	21.9815
	ALTQTGGPHVK	1	1	116063573		1.29326e+08	22.97	3	1108.62	13.5271
	AGGPGLER	1	2	116063573;256222415		6.67314e+07	55.22	2	756.402	13.2018
	AVPTGDASK	1	1	116063573		26850388	38.29	2	845.439	8.9113
	YAPSEAGLHEMDIR	2	1	116063573		614232040	24.33	3	1588.75	32.7693
	DKGEYTLVVK	1	1	116063573		7.83764e+07	15.35	3	1151.63	25.3383
	YAPSEAGLHEmDIR	1	1	116063573	M11(Oxidation)	5.07299e+07	21.47	3	1604.74	23.5202
	AEGPGLSR	1	1	116063573		0	37.11	2	786.414	13.5708
15208660	E3 ubiquitin-protein ligase TRIM21 [Homo sapiens]	3429.08	46.11	27	27	177	1.74265e+10	475	54.1351	6.37939
	Sequence	# PSMs	# Protein Groups	Protein Group Accessions	Modifications	Area	IonScore	Charge	MH+ [Da]	RT [min]
	KQELAEKLEVEIAIK	5	1	15208660		1.02177e+09	142.68	2	1741.02	43.3542
	LAQQSQALQELISELDR	3	1	15208660		3.04932e+07	118.48	2	1942.03	67.8774
	SESWNLKDLDITSPELR	3	1	15208660		2.04554e+09	102.7	2	2003.02	59.561
	HRDHAmVPLEEAAQEYQEK	5	1	15208660	M6(Oxidation)	282051664	84.59	3	2297.07	26.2852
	HYWEVDVTGK	13	1	15208660		1.13955e+10	81.77	1	1233.59	29.5192
	DHAmVPLEEAAQEYQEK	14	1	15208660	M4(Oxidation)	1168730081	77.33	2	2003.91	35.9748
	DHAMVPLEEAAQEYQEK	8	1	15208660		1.03453e+09	75.96	2	1987.91	43.5908
	FDSYPmVLGAQHFHSGK	13	1	15208660	M6(Oxidation)	387302431	74.13	2	1936.91	34.3706
	QLQELEKDER	4	1	15208660		5.36221e+08	73.61	2	1287.66	18.469
	FDSYPMVLGAQHFHSGK	7	1	15208660		7093685642	70.77	2	1920.91	39.4402
	LQVALGELR	6	1	15208660		23713369969	68.86	2	998.603	42.1114
	QLANMVNNLK	9	1	15208660		12719812800	65.26	1	1144.62	33.7679
	LEVEIAIK	14	1	15208660		1477977800	65.24	2	914.559	42.7655
	HRDHAMVPLEEAAQEYQEK	4	1	15208660		1.39654e+08	61.93	3	2281.08	32.6761
	DLDITSPELR	7	1	15208660		10978549239	61.46	2	1158.6	40.0871
	LEVEIAIKR	23	1	15208660		254894474	57.66	2	1070.66	29.9953
	EAWDLGVCR	1	1	15208660		2.32466e+08	56.46	2	1048.49	43.3719
	KGHFLLSSK	3	1	15208660		1.23288e+09	55.24	2	1016.59	18.4785
	NFLVEEEQR	3	1	15208660		7.26802e+09	55.12	2	1163.57	29.5112
	LGDTQQSIPGNEERFDSYPMVLGAQHFHSGK	9	1	15208660		1126783296	54.84	3	3445.63	47.6502
	LQVALGELRR	4	1	15208660		1.4955e+08	52.41	2	1154.7	33.6831
	SGFWTIWLWNK	1	1	15208660		2.72297e+07	50.62	2	1437.73	70.8973
	IHAEFVQQK	1	1	15208660		1.79407e+09	48.56	2	1099.59	19.1656
	QLANmVNNLK	3	1	15208660	M5(Oxidation)	7.58847e+08	48.06	2	1160.61	22.4977
	LAQQSQALQELISELDRR	4	1	15208660		15846444975	47.44	2	2098.13	64.8027
	LGDTQQSIPGNEER	1	1	15208660		8.12963e+09	45.99	2	1543.74	21.2646
	QELAEKLEVEIAIK	2	1	15208660		55690204	44.83	3	1612.92	52.2887
	LGDTQQSIPGNEERFDSYPmVLGAQHFHSGK	1	1	15208660	M20(Oxidation)	309689407	26.26	4	3461.63	42.2467
	TCAVHITLDPDTANPWLILSEDRR	2	1	15208660		89346250	12.41	4	2736.39	63.5233
	GHFLLSSK	1	1	15208660		744103844	45.27	2	888.496	23.2717
	RKQELAEK	2	1	15208660		5.41837e+07	28.55	2	1001.58	6.18958
	EISQEAR	1	1	15208660		3.80068e+08	41.54	2	832.419	8.98465
71361682	nuclear mitotic apparatus protein 1 [Homo sapiens]	3126.55	40.33	68	68	112	551466076	2115	238.115	5.78271
	Sequence	# PSMs	# Protein Groups	Protein Group Accessions	Modifications	Area	IonScore	Charge	MH+ [Da]	RT [min]
	GEVLGDVLQLETLKQEAATLAANNTQLQAR	2	1	71361682		2.64027e+06	123.08	3	3194.71	66.1344
	AALMESQGQQQEER	1	1	71361682		3.3816e+07	111.18	2	1604.74	18.6621
	LQQLGEAHQAETEVLR	2	1	71361682		200676794	108.69	2	1821.95	31.9411
	QAQLAQTLQQQEQASQGLR	3	1	71361682		1.51395e+08	104.28	2	2126.1	39.1413
	VAQEKDQLQEQLQALK	2	1	71361682		182592959	99.4	2	1869.01	38.4604
	VEFATLQEALAHALTEK	2	1	71361682		3.42466e+07	98.47	3	1870.99	66.5966
	VAGIESHSELQISR	2	1	71361682		3.79395e+08	98.41	2	1525.8	26.4245
	QEQHEAQAQVAELELQLR	1	1	71361682		4.65478e+07	94.85	2	2120.08	46.4862
	KQQNQELQEQLR	2	1	71361682		2.34043e+07	94.31	2	1541.81	19.2183
	LPPKVESLESLYFTPIPAR	2	1	71361682		1.72494e+08	91.22	2	2157.2	61.574
	FVLDHEDGLNLNEDLENFLQK	1	1	71361682		4.02605e+06	90.12	2	2502.22	66.4514
	LQAQLNELQAQLSQK	2	1	71361682		518248576	89.75	2	1711.94	49.1649
	IATTTASAATAAAIGATPR	5	1	71361682		638287211	89.18	2	1715.93	36.8177
	LEILQQQLQVANEAR	4	1	71361682		398714490	88.38	2	1752.97	50.7462
	EQALSTLQLEHTSTQALVSELLPAK	3	1	71361682		2.37332e+08	83.69	2	2707.47	64.7863
	QQNELAELHANLAR	2	1	71361682		476163759	78.65	2	1606.84	36.4501
	ATSSTQSLAR	1	1	71361682		3.9475e+07	77.85	2	1021.53	11.8184
	ASmQPIQIAEGTGITTR	2	1	71361682	M3(Oxidation)	335501532	77.38	2	1789.92	37.8718
	SLEAQVAHADQQLR	2	1	71361682		4.51762e+08	76.97	2	1565.81	32.2343
	KLDVEEPDSANSSFYSTR	5	1	71361682		138210151	75.96	2	2044.95	31.8976
	ASYAEQLSMLK	1	1	71361682		1.70459e+08	70.82	2	1240.63	43.7789
	DSAQTSVTQAQR	1	1	71361682		2.28452e+07	70.18	2	1291.63	12.8185
	QFLEVELDQAR	1	1	71361682		1.71164e+08	70.17	2	1347.7	47.4571
	AVQAQGGESQQEAQR	2	1	71361682		1.35325e+07	67.31	2	1586.76	10.1732
	LTAQVEQLEVFQR	2	1	71361682		149078074	66.32	2	1560.84	51.8877
	KINQLSEENGDLSFK	2	1	71361682		33597560	66.26	2	1721.88	32.1362
	LLQAETASNSAR	1	1	71361682		8.98582e+07	65.48	2	1260.66	18.5085
	EFASHLQQLQDALNELTEEHSK	2	1	71361682		89001708	64.37	3	2567.25	63.5403
	AADALEEQQR	1	1	71361682		2.09643e+07	63.88	2	1130.55	15.467
	EAEQMGNELER	1	1	71361682		6.32076e+07	61.47	2	1305.58	22.3533
	TTQIINITMTK	2	1	71361682		199719502	61.42	2	1263.7	40.7431
	LQNALNEQR	1	1	71361682		5.73697e+07	59.34	2	1085.57	17.5853
	YVQELAAVR	2	1	71361682		340173556	58.28	2	1048.58	27.4219
	TTQIINITmTK	1	1	71361682	M9(Oxidation)	5.13558e+07	57.79	2	1279.69	29.9254
	QEAATLAANNTQLQAR	1	1	71361682		7.57966e+07	57.46	3	1699.88	24.699
	ELSAALQDKK	2	1	71361682		1.79668e+07	56.95	2	1102.62	17.6016
	DSALETLQGQLEEK	1	1	71361682		110968250	56.59	2	1560.78	52.8464
	AQELGHSQSALASAQR	2	1	71361682		153545159	56.4	3	1653.84	18.781
	QDHAQQLATAAEER	4	1	71361682		1.55199e+08	56	2	1567.75	21.1293
	DAQIAMMQQR	1	1	71361682		1.18636e+08	55.32	2	1191.57	26.3105
	LADSDQASK	1	1	71361682		3.94229e+06	54.85	2	934.451	7.68299
	AQADLALEK	1	1	71361682		60158712	53.39	2	958.524	22.6432
	SSALREEVQSLR	1	1	71361682		3.3273e+07	52.25	2	1374.74	26.9519
	IAELQQR	2	1	71361682		6.75613e+07	51.9	2	857.487	17.1029
	QSmAFSILNTPK	1	1	71361682	M3(Oxidation)	3.56485e+08	51.7	2	1352.69	41.9434
	SLVEQHKR	2	1	71361682		1.81717e+07	48.47	2	996.561	7.47574
	QPEWLEEQQGR	1	1	71361682		6.44573e+07	47.21	2	1399.67	29.3901
	LGHELQQAGLK	1	1	71361682		5.82246e+07	46.44	2	1193.67	21.6555
	EEVQSLREEAEK	2	1	71361682		3.79703e+07	44.57	2	1446.71	20.5626
	IQAELAVILK	1	1	71361682		2.61647e+08	43.65	2	1097.7	54.0611
	ASYAEQLSMLKK	1	1	71361682		1.05291e+08	40.59	2	1368.72	34.4537
	TQPDGTSVPGEPASPISQR	1	1	71361682		7.45706e+07	40.07	2	1923.94	27.216
	ELEELRDKNESLTMR	1	1	71361682		8.08608e+07	32.97	3	1862.93	26.586
	LSQLEEHLSQLQDNPPQEK	1	1	71361682		58360864	31.81	3	2233.12	38.5002
	SNRDELELELAENRK	1	1	71361682		45321641	22.65	4	1815.92	27.2687
	LREFASHLQQLQDALNELTEEHSK	1	1	71361682		7.99858e+07	13.87	4	2836.44	62.7749
	ELGELIPLR	2	1	71361682		4.96559e+08	41.02	2	1039.62	53.1949
	QELTSQAER	1	1	71361682		1.89952e+07	35.63	2	1061.53	13.2594
	VLEGSELELAK	1	1	71361682		4.39029e+08	34.49	2	1187.66	35.2573
	SSALREEVQSLREEAEK	1	1	71361682		88830456	20.35	3	1961	37.5145
	HQVEQLSSSLK	2	1	71361682		6.07014e+07	44.46	2	1255.67	20.6172
	AHGLLAEENR	1	1	71361682		3.20503e+07	27.8	3	1109.57	18.1884
	LGSPDYGNSALLSLPGYRPTTR	1	1	71361682		497862441	7.07	3	2335.22	53.2339
	TQPDGTSVPGEPAsPISQR	1	1	71361682	S14(Phospho)	3.13251e+07	21.34	2	2003.91	26.8764
	FQVATDALK	1	1	71361682		317725014	36.75	2	992.545	29.6619
	ELEVMTAK	1	1	71361682		24161400	30.7	2	920.479	24.465
	ALQQVQEK	1	1	71361682		4.30259e+07	25.82	2	943.525	12.6103
	QQEQADSLER	1	1	71361682		11803035	31.2	2	1203.57	14.6003
	LETLVR	1	1	71361682		1.29112e+07	38.99	2	730.448	23.5008
	LALLNEK	1	1	71361682		45729901	28.37	2	800.491	28.4633
119395750	keratin, type II cytoskeletal 1 [Homo sapiens]	3121.82	58.07	36	42	100	5.13046e+09	644	65.999	8.11865
	Sequence	# PSMs	# Protein Groups	Protein Group Accessions	Modifications	Area	IonScore	Charge	MH+ [Da]	RT [min]
	GGGGGGYGSGGSSYGSGGGSYGSGGGGGGGR	2	1	119395750		5.36448e+08	148.45	2	2383.96	18.6992
	QISNLQQSISDAEQRGENALK	1	1	119395750		2.87321e+07	117.14	2	2329.18	56.444
	LNDLEDALQQAKEDLAR	2	1	119395750		9.71331e+07	110.7	2	1942	62.7483
	SLNNQFASFIDKVR	2	1	119395750		335788798	102.27	2	1638.87	59.6738
	NKLNDLEDALQQAK	3	1	119395750		8.33764e+08	98.64	2	1599.84	45.6655
	GSYGSGGSSYGSGGGSYGSGGGGGGHGSYGSGSSSGGYR	2	1	119395750		5.76997e+08	95.81	3	3312.32	21.2157
	THNLEPYFESFINNLR	4	1	119395750		5.90432e+07	92.82	2	1993.99	65.8728
	NKLNDLEDALQQAKEDLAR	2	1	119395750		475245030	84.85	3	2184.13	62.1842
	GSGGGSSGGSIGGR	1	1	119395750		6.6617e+07	84.76	2	1092.51	8.61166
	KQISNLQQSISDAEQR	1	1	119395750		65301685	82.96	2	1844.95	28.2772
	SLDLDSIIAEVK	4	1	119395750		25354351	81.64	2	1302.72	54.2888
	WELLQQVDTSTR	8	1	119395750		4452548096	79.71	2	1475.76	52.1756
	QISNLQQSISDAEQR	3	1	119395750		1533705993	76.71	2	1716.86	37.3447
	SGGGFSSGSAGIINYQR	2	1	119395750		3.80427e+08	76.2	2	1657.8	35.955
	FLEQQNQVLQTK	3	2	47132620;119395750		8293394484	75.93	2	1475.79	28.4365
	TNAENEFVTIK	6	1	119395750		724712460	74.15	2	1265.64	31.4466
	DVDGAYMTKVDLQAK	2	1	119395750		55551695	73.5	2	1653.82	34.9257
	YEELQITAGR	4	1	119395750		2159684957	72.46	2	1179.61	29.4009
	LALDLEIATYR	3	2	119395750;372466577		1281070201	70.23	2	1277.71	60.0923
	LNDLEDALQQAK	3	1	119395750		8.6741e+08	70.08	2	1357.7	42.4847
	NmQDMVEDYR	3	1	119395750	M2(Oxidation)	1.24408e+08	67.72	2	1316.53	23.7792
	TNAENEFVTIKKDVDGAYMTK	1	1	119395750		50891319	66.31	3	2374.17	50.1773
	AEAESLYQSK	1	1	119395750		7.27637e+07	63.57	2	1125.55	20.0046
	NMQDMVEDYR	2	1	119395750		8.45872e+08	62.87	2	1300.53	36.5367
	SKAEAESLYQSK	2	1	119395750		1.65732e+08	58.2	2	1340.67	17.4633
	SLVNLGGSK	4	1	119395750		4.06109e+08	58	2	874.503	26.0513
	TNAENEFVTIKK	2	1	119395750		268114840	57.93	3	1393.74	25.1342
	GGSGGGGGGSSGGR	3	1	119395750		4.92175e+07	57.7	2	1006.43	1.79739
	AQYEDIAQK	1	1	119395750		2.60433e+08	57.41	2	1065.53	19.0834
	YEDEINKR	1	5	47132620;119395750;155969697;119395754;372466577		7989375	56.61	2	1066.52	12.5885
	NmQDmVEDYR	1	1	119395750	M2(Oxidation); M5(Oxidation)	1.2673e+07	55.27	2	1332.52	19.9204
	NKYEDEINKR	2	4	119395750;155969697;119395754;372466577		1.18799e+08	53.1	2	1308.66	15.7887
	IEISELNR	1	2	47132620;119395750		2.64545e+09	49.83	2	973.535	28.7427
	GENALKDAK	2	1	119395750		3.27813e+07	48.38	2	945.503	8.90897
	DYQELmNTK	2	1	119395750	M6(Oxidation)	2.40467e+07	46.71	2	1157.52	20.0829
	TLLEGEESR	1	1	119395750		381221566	46.47	2	1033.52	22.0187
	DYQELMNTK	2	1	119395750		7.57801e+08	39.69	2	1141.52	28.8384
	DVDGAYMTK	1	1	119395750		1.74782e+08	33.73	2	999.449	20.7794
	LLRDYQELMNTK	2	1	119395750		599408533	26.71	2	1523.79	37.7381
	QISNLQQSISDAEQRGENALKDAK	1	1	119395750		1.45769e+08	26.33	4	2643.34	58.6706
	THNLEPYFESFINNLRR	1	1	119395750		4.33936e+08	15.4	3	2150.08	63.7101
	NSKIEISELNRVIQR	1	1	119395750		4.99317e+07	8.46	3	1799.02	38.8006
	TTSSSTR	1	1	119395750		50821826	43.38	2	739.36	2.89411
	DVDGAYmTK	1	1	119395750	M7(Oxidation)	1.74638e+07	37.77	2	1015.44	14.3404
	IEISELNRVIQR	2	2	47132620;119395750		1.7815e+08	28.58	3	1469.85	43.9857
	SEIDNVKK	1	1	119395750		3.2989e+07	21.97	3	932.508	10.6277
16579885	60S ribosomal protein L4 [Homo sapiens]	3024.39	42.86	26	26	140	2.27027e+10	427	47.6674	11.063
	Sequence	# PSMs	# Protein Groups	Protein Group Accessions	Modifications	Area	IonScore	Charge	MH+ [Da]	RT [min]
	QPYAVSELAGHQTSAESWGTGR	18	1	16579885		1.20941e+10	112.48	2	2332.1	39.0649
	NNRQPYAVSELAGHQTSAESWGTGR	5	1	16579885		1893740360	96.36	3	2716.29	34.8728
	IEEVPELPLVVEDKVEGYKK	19	1	16579885		2602917206	80.04	2	2313.27	56.9045
	AAAAAAALQAK	8	1	16579885		5.04494e+09	71.82	2	956.556	18.5685
	NIPGITLLNVSK	9	1	16579885		20178206858	68.69	2	1268.76	57.9005
	mINTDLSR	5	1	16579885	M1(Oxidation)	1020883416	68.06	2	965.475	19.5984
	NIPGITLLNVSKLNILK	2	1	16579885		9.38666e+06	67.68	3	1850.15	65.7131
	GHRIEEVPELPLVVEDKVEGYK	4	1	16579885		1122879055	66.35	4	2535.36	52.7618
	APIRPDIVNFVHTNLR	6	1	16579885		2.6358e+10	64.83	3	1862.05	49.6127
	GHRIEEVPELPLVVEDK	8	1	16579885		3.11106e+08	63.03	2	1959.06	45.1981
	KLDELYGTWR	5	1	16579885		1.38964e+10	62.6	2	1280.67	37.5891
	IEEVPELPLVVEDKVEGYK	2	1	16579885		2.15908e+09	61.07	2	2185.17	61.0992
	LAPGGHVGR	2	1	16579885		7.44586e+08	59.18	2	863.487	10.5801
	VDKAAAAAAALQAK	2	1	16579885		2721609165	56.06	2	1298.75	22.6426
	MINTDLSR	1	1	16579885		0	54.77	2	949.481	23.1971
	LKAWNDIK	1	1	16579885		86197474	54.49	2	987.566	24.1608
	NVTLPAVFK	17	1	16579885		2.15717e+10	53.69	2	988.587	48.89
	EAVLLLK	4	1	16579885		4.52945e+09	53.26	2	785.515	35.8131
	TKEAVLLLK	2	1	16579885		4.57136e+08	53.11	2	1014.66	27.3843
	LDELYGTWR	3	1	16579885		1.57709e+09	50.46	2	1152.57	42.2751
	RGPCIIYNEDNGIIK	1	1	16579885		9.16829e+07	42.17	3	1704.88	38.6924
	APIRPDIVNFVHTNLRK	5	1	16579885		2.02961e+09	42.13	3	1990.14	42.956
	ILKSPEIQR	4	1	16579885		308463078	41.03	3	1083.66	20.3478
	IEEVPELPLVVEDK	4	1	16579885		1148277146	39.02	2	1608.88	60.408
	SNYNLPmHK	1	1	16579885	M7(Oxidation)	2.02147e+08	30.05	2	1119.53	16.7812
	AWNDIKK	1	1	16579885		2.96048e+08	34.63	2	874.482	17.3156
	LKAWNDIKK	1	1	16579885		1.03339e+08	39.93	2	1115.66	19.4302
157412270	heterogeneous nuclear ribonucleoprotein M isoform b [Homo sapiens]	3007.78	63.39	36	36	135	2.42257e+09	691	73.5724	8.82178
	Sequence	# PSMs	# Protein Groups	Protein Group Accessions	Modifications	Area	IonScore	Charge	MH+ [Da]	RT [min]
	GNFGGSFAGSFGGAGGHAPGVAR	4	1	157412270		2315690077	167.17	2	2034.96	39.3523
	mGPLGLDHMASSIER	6	1	157412270	M1(Oxidation)	1.16394e+09	110.17	2	1629.78	39.4777
	aAGVEAAAEVAATEIK	2	1	157412270	N-Term(Acetyl)	3.78269e+07	91.89	2	1542.8	66.6216
	GIGmGNIGPAGMGMEGIGFGINK	6	1	157412270	M4(Oxidation)	166545616	83.3	2	2194.05	61.3419
	mGPAmGPALGAGIER	2	1	157412270	M1(Oxidation); M5(Oxidation)	9.20174e+08	81.61	2	1459.71	27.3242
	LGSTVFVANLDYK	5	1	157412270		2224349130	80.05	2	1426.76	51.9214
	EKVGEVTYVELLMDAEGK	1	1	157412270		51808151	79.83	2	2010.02	62.9162
	MGAGMGFGLER	2	1	157412270		1254257411	77.57	2	1125.52	40.1457
	MGPLGLDHMASSIER	10	1	157412270		9.43359e+08	77.46	2	1613.78	45.2473
	mGAGMGFGLER	3	1	157412270	M1(Oxidation)	2.35824e+08	75.04	2	1141.52	35.5424
	GIGmGNIGPAGMGmEGIGFGINK	11	1	157412270	M4(Oxidation); M14(Oxidation)	1.8554e+08	72.86	2	2210.05	55.3986
	mGLAMGGGGGASFDR	2	1	157412270	M1(Oxidation)	4.29283e+08	67.81	2	1399.61	29.2185
	INEILSNALK	3	1	157412270		2.72767e+09	67.8	2	1114.65	41.0906
	LKEVFSMAGVVVR	9	1	157412270		286447746	64.05	3	1434.82	48.1658
	VGEVTYVELLMDAEGK	2	1	157412270		4.93236e+06	63.89	3	1752.88	66.0183
	mGPLGLDHmASSIER	1	1	157412270	M1(Oxidation); M9(Oxidation)	1.08676e+08	63.28	2	1645.77	26.494
	FESPEVAER	1	1	157412270		2.08933e+08	63.11	2	1063.51	22.7396
	mGGmEGPFGGGMENmGR	3	1	157412270	M1(Oxidation); M4(Oxidation); M15(Oxidation)	7.89611e+07	60.72	2	1762.67	26.8058
	EVFSMAGVVVR	3	1	157412270		353879755	60.61	2	1193.64	50.7296
	MGPAmGPALGAGIER	7	1	157412270	M5(Oxidation)	1075652874	58.51	2	1443.71	32.9052
	MGPGIDR	1	1	157412270		8.23979e+07	56.86	2	745.369	17.7323
	MAAPIDR	1	1	157412270		1.77239e+08	55.32	2	773.4	18.5268
	mGPVMDR	1	1	157412270	M1(Oxidation)	8.5194e+07	55.31	2	821.367	13.6725
	AFITNIPFDVK	3	1	157412270		1768899157	54.78	1	1264.7	60.8448
	mGPGIDR	2	1	157412270	M1(Oxidation)	5.12515e+07	54.29	2	761.364	12.4939
	MGANSLER	1	1	157412270		1.09232e+08	53.88	2	877.423	17.6447
	MGLAMGGGGGASFDR	1	1	157412270		1.77983e+08	49.57	2	1383.62	37.8545
	FGSGmNMGR	1	1	157412270	M5(Oxidation)	3.54215e+07	49.1	2	972.406	16.07
	MGAGLGHGMDR	2	1	157412270		1.24101e+07	48.76	2	1101.5	18.7015
	mGGMEGPFGGGmENMGR	2	1	157412270	M1(Oxidation); M12(Oxidation)	5.12818e+07	48.51	2	1746.68	33.5141
	EVFSmAGVVVR	1	1	157412270	M5(Oxidation)	34814576	47.53	2	1209.63	34.5533
	LKEVFSmAGVVVR	2	1	157412270	M7(Oxidation)	1.55399e+08	46.99	2	1450.81	34.8885
	VKEDPDGEHAR	2	1	157412270		1.40129e+07	46.29	2	1252.6	7.19122
	MVPAGmGAGLER	2	1	157412270	M6(Oxidation)	2.88269e+08	43.4	2	1204.59	22.1006
	mGAGLGHGmDR	2	1	157412270	M1(Oxidation); M9(Oxidation)	5.28068e+07	43.03	2	1133.49	8.59282
	NLPFDFTWK	2	1	157412270		7.70067e+08	41.15	2	1167.59	64.4092
	MEEESGAPGVPSGNGAPGPK	1	1	157412270		3.17158e+07	39.39	3	1867.86	22.9339
	QGGGGGGGSVPGIER	1	1	157412270		0	37.77	2	1284.63	20.8706
	GDFFPPERPQQLPHGLGGIGMGLGPGGQPIDANHLNK	2	1	157412270		248669595	37.76	4	3818.93	57.7467
	ADILEDKDGK	2	1	157412270		6.15294e+07	36.33	3	1103.56	16.9329
	MGGmEGPFGGGMENMGR	1	1	157412270	M4(Oxidation)	6.7465e+07	35.38	2	1730.68	39.4635
	MVPAGMGAGLER	2	1	157412270		8.43994e+08	35.18	2	1188.59	29.4759
	mGGmEGPFGGGmENmGR	1	1	157412270	M1(Oxidation); M4(Oxidation); M12(Oxidation); M15(Oxidation)	1.16764e+08	33.38	2	1778.67	21.8824
	MGPAMGPALGAGIER	2	1	157412270		691368644	33.26	2	1427.72	41.0625
	mGAGLGHGMDR	1	1	157412270	M1(Oxidation)	9.97447e+06	29.27	2	1117.49	14.3207
	mGLAmGGGGGASFDR	2	1	157412270	M1(Oxidation); M5(Oxidation)	6.98585e+08	27.8	2	1415.61	23.0041
	FEPYANPTKR	1	1	157412270		1.84226e+07	42.76	2	1222.63	20.6602
	LGGAGMER	1	1	157412270		3.51305e+07	38.51	2	790.39	14.2171
	LGGAGmER	1	1	157412270	M6(Oxidation)	6.89032e+07	35.16	2	806.385	8.61447
	WQSLKDLVK	1	1	157412270		1.73771e+08	31.82	3	1116.65	39.0447
	mGANSLER	1	1	157412270	M1(Oxidation)	1.36948e+08	44.24	2	893.418	11.8492
	MGANNLER	1	1	157412270		4.8883e+07	41.51	2	904.434	16.7818
	HSLSGRPLK	1	1	157412270		29613780	30.84	2	994.582	9.74983
	AAEVLNK	1	1	157412270		3.58864e+07	52.18	1	744.428	12.6124
	MGLVMDR	1	1	157412270		4.77324e+07	41.13	2	821.403	27.8556
	mGAGmGFGLER	1	1	157412270	M1(Oxidation); M5(Oxidation)	7.0365e+08	27.06	2	1157.53	26.2433
	FGSGmNmGR	1	1	157412270	M5(Oxidation); M7(Oxidation)	5.04925e+07	47.63	2	988.401	9.94519
55956788	nucleolin [Homo sapiens]	2865.15	40.14	37	37	100	5.581e+09	710	76.5684	4.70361
	Sequence	# PSMs	# Protein Groups	Protein Group Accessions	Modifications	Area	IonScore	Charge	MH+ [Da]	RT [min]
	GLSEDTTEETLKESFDGSVR	6	1	55956788		1857069786	135.43	2	2200.03	46.2418
	TLVLSNLSYSATEETLQEVFEK	4	1	55956788		1.02938e+08	112.92	2	2501.27	69.6045
	QKVEGTEPTTAFNLFVGNLNFNK	2	1	55956788		1.74717e+07	111.7	2	2568.32	65.145
	VEGTEPTTAFNLFVGNLNFNK	3	1	55956788		1.95031e+08	106.92	2	2312.16	67.9892
	KFGYVDFESAEDLEK	5	1	55956788		1817838808	99.23	2	1776.84	48.9678
	VTQDELKEVFEDAAEIR	4	1	55956788		1381776738	95.58	2	1992	62.6329
	GYAFIEFASFEDAK	4	1	55956788		901410374	87.38	2	1594.75	64.7826
	GLSEDTTEETLK	1	1	55956788		2.46189e+08	84.66	2	1322.64	23.7687
	GFGFVDFNSEEDAK	3	1	55956788		2412225922	81.43	2	1561.69	53.9443
	EAMEDGEIDGNKVTLDWAKPK	7	1	55956788		1221956992	76.89	2	2346.14	41.7606
	SKGYAFIEFASFEDAK	2	1	55956788		3.74651e+08	74.83	2	1809.88	59.9007
	KVVVSPTK	1	1	55956788		2.24291e+07	69.01	2	857.548	9.80993
	NDLAVVDVR	1	1	55956788		0	66.11	2	1000.55	29.6786
	FGYVDFESAEDLEK	5	1	55956788		1172955949	63.55	2	1648.74	57.1195
	EVFEDAAEIR	5	1	55956788		1.0609e+09	62.04	2	1178.57	34.407
	VAVATPAK	3	1	55956788		445070056	60.75	2	756.464	13.8331
	NSTWSGESK	1	1	55956788		1.68619e+08	58.25	2	995.446	13.2004
	ALELTGLK	3	1	55956788		1.49913e+09	58.23	2	844.517	35.2163
	AAATSAK	3	1	55956788		5.56492e+07	58	2	619.343	2.34018
	SISLYYTGEK	5	1	55956788		6.09455e+09	57.98	2	1160.59	35.3842
	TGISDVFAK	3	1	55956788		6856298674	53.3	2	937.502	36.8711
	ALVATPGK	2	1	55956788		328130745	51.25	2	756.464	18.2133
	ESFDGSVR	1	1	55956788		4.51798e+07	50.45	2	896.414	18.989
	VTLDWAKPK	4	1	55956788		3.72818e+08	49.69	2	1057.61	28.1108
	LELQGPR	1	1	55956788		8.58063e+08	48.9	2	812.465	23.0028
	TEADAEKTFEEK	1	1	55956788		35343418	48.53	2	1397.65	18.9308
	KAAATSAK	1	1	55956788		1.56136e+07	47.7	2	747.439	0.463341
	SKGIAYIEFK	4	1	55956788		2.78164e+08	43.8	2	1155.65	35.0031
	EAmEDGEIDGNKVTLDWAKPK	2	1	55956788	M3(Oxidation)	1.43528e+08	41.87	4	2362.13	37.4667
	VAVATPAKK	2	1	55956788		73218519	37.06	2	884.559	10.2075
	GIAYIEFK	3	1	55956788		3.79216e+09	52.26	2	940.518	44.0021
	VTQDELK	1	1	55956788		1.65424e+08	30.65	2	832.444	13.3158
	VFGNEIKLEKPK	2	1	55956788		7.88645e+07	18.9	4	1401.82	26.3025
	QGTEIDGR	1	1	55956788		196890419	42.29	2	875.424	11.7131
	AAVTPGKK	1	1	55956788		7.95669e+07	39.54	2	771.474	6.25282
	ALVATPGKK	1	1	55956788		2.129e+08	39.44	2	884.56	13.3049
	VVVsPTKK	1	1	55956788	S4(Phospho)	19844717	36.31	3	937.515	11.1656
	GIAYIEFKTEADAEK	1	1	55956788		10947042	17.74	2	1684.85	38.7281
100913206	ATP-dependent RNA helicase A [Homo sapiens]	2861.59	36.61	37	37	108	1.88659e+09	1270	140.869	6.84424
	Sequence	# PSMs	# Protein Groups	Protein Group Accessions	Modifications	Area	IonScore	Charge	MH+ [Da]	RT [min]
	KEEQEVQATLESEEVDLNAGLHGNWTLENAK	2	1	100913206		181113377	151.56	3	3481.69	61.4797
	KFESEILEAISQNSVVIIR	1	1	100913206		8.20676e+06	119.04	2	2175.21	65.8635
	NELMYQLEQDHDLQAILQER	2	1	100913206		233917431	117.98	2	2486.21	63.3041
	QLYHLGVVEAYSGLTK	7	1	100913206		1.37722e+09	94.28	2	1777.95	50.9563
	AIEPPPLDAVIEAEHTLR	4	1	100913206		1.20026e+09	91.97	2	1971.06	63.1567
	GISHVIVDEIHER	7	1	100913206		494429216	91.06	2	1503.8	29.6504
	YPSPFFVFGEK	2	1	100913206		3.88015e+08	87.72	2	1317.66	63.8681
	LFTAHNNMTNYATVWASK	2	1	100913206		381793774	84.22	2	2069	49.3013
	KVQSDGQIVLVDDWIK	2	1	100913206		265880570	79.59	2	1843	57.2681
	AENNSEVGASGYGVPGPTWDR	2	1	100913206		410709436	78.41	2	2162.98	41.4747
	KVFDPVPVGVTK	7	1	100913206		2.80593e+08	76.37	2	1285.76	30.478
	DVVQAYPEVR	2	1	100913206		850474950	72.89	2	1175.61	27.602
	MGGEEAEIR	2	1	100913206		6.04741e+07	72.41	2	991.456	18.7079
	TTQVPQFILDDFIQNDR	2	1	100913206		1.10197e+07	70.32	2	2050.03	66.9254
	VQSDGQIVLVDDWIK	1	1	100913206		159281320	69.95	2	1714.91	62.8457
	LFTAHNNmTNYATVWASK	2	1	100913206	M8(Oxidation)	849167024	65.92	2	2084.99	39.4601
	AAMEALVVEVTK	3	1	100913206		1.17203e+09	65.54	2	1260.69	53.6823
	LGGIGQFLAK	8	1	100913206		1494835128	63.53	2	1003.6	48.3935
	FSDHVALLSVFQAWDDAR	1	1	100913206		1.01344e+07	63.26	3	2077.02	67.8333
	LETHmTPEMFR	5	1	100913206	M5(Oxidation)	1.50109e+08	63.08	2	1407.65	25.8223
	ISAVSVAER	1	1	100913206		1.23371e+08	62.77	2	931.525	22.429
	TPLHEIALSIK	3	1	100913206		1899186506	62.27	2	1221.72	39.4976
	HLEMNPHFGSHR	2	1	100913206		1.73098e+08	61.16	2	1461.69	20.0175
	QPAIISQLDPVNER	4	1	100913206		829552238	58.3	2	1579.85	47.3661
	LAQFEPSQR	1	1	100913206		2.44491e+08	51.43	2	1075.56	22.8892
	YQILPLHSQIPR	12	1	100913206		2235137264	47.13	3	1464.84	41.2263
	YDNGSGYR	1	1	100913206		1.00291e+07	46.41	2	931.394	11.793
	ETPFELIEALLKYIETLNVPGAVLVFLPGWNLIYTMQK	1	1	100913206		1.42351e+07	44.78	4	4363.38	71.3175
	YTQVGPDHNR	1	1	100913206		8.32507e+07	43.11	3	1186.56	10.8725
	RLNMATLR	1	1	100913206		1.48083e+07	42.56	2	974.56	23.4725
	LETHMTPEMFR	4	1	100913206		766504602	42.56	2	1391.65	35.5878
	YGDGPRPPK	1	1	100913206		1.58646e+07	39.72	2	986.51	11.9898
	HLEmNPHFGSHR	5	1	100913206	M4(Oxidation)	6.75121e+07	34.56	4	1477.68	12.6454
	ELDALDANDELTPLGR	1	1	100913206		111945995	30.73	3	1741.87	53.5163
	RISAVSVAER	1	1	100913206		7.82076e+07	27.89	3	1087.63	19.1034
	VFDPVPVGVTK	1	1	100913206		1.52543e+09	19.18	2	1157.66	40.5503
	GANLKDYYSR	1	1	100913206		3.96798e+07	43.81	3	1186.59	22.3525
	DFVNYLVR	1	1	100913206		1298910005	43.2	2	1025.55	53.5522
	LNMATLR	1	1	100913206		1.03365e+08	52.81	2	818.458	27.7726
	mTPSYEIR	1	1	100913206	M1(Oxidation)	1.75276e+07	35.41	2	1012.48	22.7614
4504301	histone H4 [Homo sapiens]	2656.81	57.28	11	11	94	4.10183e+10	103	11.3604	11.356
	Sequence	# PSMs	# Protein Groups	Protein Group Accessions	Modifications	Area	IonScore	Charge	MH+ [Da]	RT [min]
	KTVTAmDVVYALK	8	1	4504301	M6(Oxidation)	1013551896	109.1	2	1454.8	39.4069
	TVTAmDVVYALK	17	1	4504301	M5(Oxidation)	10343601144	104.89	2	1326.7	49.0562
	KTVTAmDVVYALKR	3	1	4504301	M6(Oxidation)	1.88671e+08	98.53	2	1610.9	36.2409
	KTVTAMDVVYALKR	9	1	4504301		1.2259e+09	90.89	2	1594.9	44.8681
	DNIQGITKPAIR	8	1	4504301		2.69131e+10	89.29	2	1325.76	25.1438
	TVTAmDVVYALKR	9	1	4504301	M5(Oxidation)	3.4982e+09	87.59	2	1482.8	43.6742
	ISGLIYEETR	13	1	4504301		4.24595e+10	83.03	2	1180.63	34.7322
	TVTAMDVVYALKR	4	1	4504301		8320773398	81.15	2	1466.81	54.1694
	TVTAMDVVYALK	4	1	4504301		1.2087e+10	72.15	2	1310.71	61.0792
	KTVTAMDVVYALK	5	1	4504301		3.46002e+09	72	2	1438.8	52.6891
	DAVTYTEHAK	2	1	4504301		1386199115	52.31	2	1134.55	14.2336
	VFLENVIR	4	1	4504301		53682345088	49.91	2	989.582	46.896
	RISGLIYEETR	5	1	4504301		2336838691	46.98	2	1336.73	28.1541
	VFLENVIRDAVTYTEHAK	2	1	4504301		271348253	22.62	3	2105.11	48.6309
	ISGLIYEETRGVLK	1	1	4504301		1.72083e+08	19.74	3	1577.9	46.427
47604944	SCY1-like protein 2 [Homo sapiens]	2582.92	40.58	36	36	106	2.43078e+09	929	103.642	8.22119
	Sequence	# PSMs	# Protein Groups	Protein Group Accessions	Modifications	Area	IonScore	Charge	MH+ [Da]	RT [min]
	DLTDTLMDNMSSLTSLSVSTPK	2	1	47604944		1.33515e+07	149.99	2	2356.13	69.2727
	VFNNIGADLLTGSESENKEDGLQNK	4	1	47604944		1.63433e+09	137.72	2	2692.32	52.7258
	VTADVTSAVMGNPVTR	4	1	47604944		2733741210	101.12	2	1617.83	38.253
	YGLLQVSEGLSFLHSSVK	4	1	47604944		2005906826	100.02	2	1964.06	64.78
	SLDIGNQMNVSEEMK	2	1	47604944		7.36565e+08	83.92	2	1694.78	42.542
	LGSSSLTNIPEEVR	4	1	47604944		1476690100	80.07	2	1501.79	41.3775
	SLDIGNQmNVSEEMK	2	1	47604944	M8(Oxidation)	2.01577e+08	77.43	2	1710.77	32.137
	LLLNVTPTVRPDADQMTK	2	1	47604944		6.68734e+08	76.71	2	2012.09	43.9682
	EPAVLMGILGIYK	1	1	47604944		2.0835e+06	76.08	2	1403.8	68.2535
	QEVAVFVFDKK	6	1	47604944		1.48497e+09	74.06	2	1309.72	40.7051
	TPPDEIKNSVLPMVYR	5	1	47604944		1.09845e+09	73.06	2	1858.98	48.5732
	FEKDQIIDSLKR	9	1	47604944		221114308	70.17	3	1491.82	30.3758
	VTNIGNQQIDK	1	1	47604944		306685090	69.02	2	1229.65	19.3626
	VTADVTSAVmGNPVTR	3	1	47604944	M10(Oxidation)	1175427723	68	2	1633.83	29.0665
	LEQLHIMQEQQK	1	1	47604944		226788735	67.61	2	1524.79	27.3432
	QTQQRPTDmSALNNLFGPQKPK	1	1	47604944	M9(Oxidation)	2.80524e+08	63.19	3	2515.28	35.7176
	QEVAVFVFDK	2	1	47604944		1.489e+08	61.91	2	1181.63	52.426
	LILPELGPVFK	3	1	47604944		2.98571e+06	61.79	2	1225.76	65.3997
	GKPIFEVNKQDIYK	2	1	47604944		436485429	59.24	2	1678.92	28.7646
	LLLNVTPTVRPDADQmTK	4	1	47604944	M16(Oxidation)	2.02241e+09	58.19	2	2028.09	39.3831
	TKLEQLHIMQEQQK	2	1	47604944		402644164	56.8	2	1753.93	25.8412
	LLTVQHPLEESR	2	1	47604944		9.61826e+08	54.02	3	1421.78	26.3768
	MDLLLTK	3	1	47604944		1.76925e+09	50.04	2	833.483	40.0891
	LGSSSLTNIPEEVREHVK	3	1	47604944		694915643	48.4	2	1995.06	46.1677
	SQQPLKPQVHTPVATVK	2	1	47604944		1.09511e+09	47.98	2	1858.06	22.7146
	GVQQLTR	1	1	47604944		3.15972e+08	45.27	2	801.461	16.089
	LEQLHImQEQQK	1	1	47604944	M7(Oxidation)	3.98802e+07	43.36	2	1540.79	22.414
	LYDVETK	2	1	47604944		2.37597e+08	41.9	1	867.45	20.8025
	NSVLPmVYR	3	1	47604944	M6(Oxidation)	27018780	40.73	2	1094.57	31.597
	MVHGNITPENIILNK	3	1	47604944		2536172496	37.98	2	1692.92	41.8129
	FEKDQIIDSLK	1	1	47604944		1.40533e+08	36.66	3	1335.72	36.3972
	MTLGTPPTLPNFNALSVPPAGAK	2	1	47604944		135389532	36.42	3	2294.23	63.5716
	mVHGNITPENIILNK	3	1	47604944	M1(Oxidation)	728389054	35.84	2	1708.91	39.1094
	QQEPIQILLIFLQK	2	1	47604944		3.86841e+06	33.83	3	1711.02	71.2498
	mTLGTPPTLPNFNALSVPPAGAK	1	1	47604944	M1(Oxidation)	1.06745e+08	31.76	2	2310.23	61.5145
	TKLEQLHImQEQQK	2	1	47604944	M9(Oxidation)	168317467	25.76	3	1769.93	21.729
	STKQEVAVFVFDKK	1	1	47604944		12671418	19.98	4	1625.9	33.3214
	ASLTLEEK	1	1	47604944		7.49948e+08	37.45	2	890.487	22.8139
	GKPIFEVNK	1	1	47604944		4.25595e+07	32.65	2	1031.59	23.3301
	NSVLPMVYR	3	1	47604944		1.40627e+09	22.71	2	1078.58	41.1927
	LIDKYQK	1	1	47604944		4.72272e+07	42.58	2	907.528	12.8178
	QTQQRPTDMSALNNLFGPQKPK	1	1	47604944		317483324	39.29	3	2499.28	44.1574
	DQIIDSLKR	1	1	47604944		4.04917e+08	41.5	3	1087.61	26.6251
	DQIIDSLK	1	1	47604944		47543911	32.17	2	931.512	30.5652
	RASLTLEEK	1	1	47604944		2.28113e+07	30.42	2	1046.59	19.0288
93141020	core histone macro-H2A.1 isoform 2 [Homo sapiens]	2493.79	64.96	17	19	97	7178924442	371	39.4644	9.77393
	Sequence	# PSMs	# Protein Groups	Protein Group Accessions	Modifications	Area	IonScore	Charge	MH+ [Da]	RT [min]
	NGPLEVAGAAVSAGHGLPAK	18	1	93141020		5274397498	104.54	2	1815.98	41.4341
	HILLAVANDEELNQLLK	4	2	8923920;93141020		2.00049e+09	104.05	2	1933.08	61.5885
	IGVGAPVYMAAVLEYLTAEILELAGNAAR	2	1	93141020		5.4213e+07	103.77	3	2975.6	71.2733
	AASADSTTEGTPADGFTVLSTK	8	1	93141020		2.49622e+09	101.34	2	2127.01	42.8517
	GKLEAIITPPPAK	8	1	93141020		1.49084e+09	92.91	2	1334.81	29.4002
	AISSYFVSTMSSSIK	4	1	93141020		1.42762e+09	84.54	2	1607.81	59.221
	LEAIITPPPAK	9	1	93141020		8.24325e+06	74.81	2	1149.69	31.3185
	KGGKEFVEAVLELR	3	1	93141020		3.62769e+08	71.29	3	1574.9	53.1641
	GGKEFVEAVLELR	2	1	93141020		2.81572e+08	71.08	2	1446.8	61.1032
	LNLIHSEISNLAGFEVEAIINPTNADIDLKDDLGNTLEK	2	1	93141020		3.15788e+07	70.95	5	4249.19	69.8754
	TVYFVLFDSESIGIYVQEMAK	9	1	93141020		7.96634e+06	65.59	2	2439.22	71.5515
	KNGPLEVAGAAVSAGHGLPAK	2	1	93141020		1.8612e+08	64.64	3	1944.07	35.4873
	AISSYFVSTmSSSIK	3	1	93141020	M10(Oxidation)	9.26789e+08	63.46	2	1623.8	42.4094
	QTAAQLILK	5	1	93141020		2627724396	63.33	1	985.607	32.1158
	EFVEAVLELR	4	1	93141020		1.52722e+09	57.94	2	1204.66	62.1625
	SIAFPSIGSGR	6	1	93141020		5618377490	54.66	2	1091.59	42.112
	GVTIASGGVLPNIHPELLAK	5	1	93141020		6811874797	54.35	2	1986.15	59.0661
	AGVIFPVGR	1	2	8923920;93141020		9106521039	39.53	2	915.544	39.168
	DDLGNTLEK	1	1	93141020		55533386	38.06	2	1004.49	22.7438
	GVTIASGGVLPNIHPELLAkK	1	1	93141020	K20(GlyGly)	6.09454e+07	10.97	4	2228.28	52.3089
38093659	stimulator of interferon genes protein [Homo sapiens]	2491.64	56.2	20	20	117	2.25938e+10	379	42.1658	7.04932
	Sequence	# PSMs	# Protein Groups	Protein Group Accessions	Modifications	Area	IonScore	Charge	MH+ [Da]	RT [min]
	LIAYQEPADDSSFSLSQEVLR	11	1	38093659		12343947071	125.74	2	2368.18	60.2081
	GNFNVAHGLAWSYYIGYLR	6	1	38093659		6.47242e+07	106.3	2	2201.1	65.4174
	HLRQEEKEEVTVGSLK	8	1	38093659		7936860334	91.61	2	1882.01	19.9963
	LYILLPLDCGVPDNLSMADPNIR	1	1	38093659		3.81278e+06	81.91	2	2542.31	71.0743
	TSAVPSTSTmSQEPELLISGMEKPLPLR	9	1	38093659	M10(Oxidation)	5.93203e+09	81.12	3	3015.55	61.0999
	VYSNSIYELLENGQR	4	1	38093659		6991711118	76.81	2	1784.89	60.3711
	QEEKEEVTVGSLK	2	1	38093659		2358060549	76.26	2	1475.76	22.4676
	TYNQHYNNLLR	4	1	38093659		11119777918	73.53	2	1435.71	25.1624
	LPQQTGDHAGIKDR	3	1	38093659		6.01286e+08	72.41	2	1535.8	13.0516
	FLDKLPQQTGDHAGIKDR	11	1	38093659		1.337e+10	69.84	2	2039.08	23.741
	GLAPAEISAVCEK	2	1	38093659		1231742766	65.49	2	1287.67	41.7265
	TSAVPSTSTMSQEPELLISGMEKPLPLR	5	1	38093659		1.03527e+10	65.08	3	2999.56	63.9667
	LILPELQAR	17	1	38093659		42067549679	63.81	2	1052.65	48.0711
	LPQQTGDHAGIK	4	1	38093659		267684519	60.99	2	1264.67	14.6908
	TLEDILADAPESQNNCR	3	1	38093659		357109609	50.45	3	1888.88	51.4224
	TSAVPStSTMSQEPELLISGMEKPLPLR	7	1	38093659	T7(Phospho)	4650639	49.36	3	3079.52	65.5323
	DRVYSNSIYELLENGQR	1	1	38093659		4.8094e+07	47.47	3	2056.02	58.2227
	EEVTVGSLK	1	1	38093659		97659810	45.75	2	961.524	24.2419
	PHSSLHPSIPCPR	3	1	38093659		2.02879e+08	39.47	4	1427.73	23.4832
	TSAVPSTSTmSQEPELLISGmEKPLPLR	4	1	38093659	M10(Oxidation); M21(Oxidation)	4150444278	38.35	3	3031.54	52.8575
	FLDKLPQQTGDHAGIK	5	1	38093659		7.58391e+09	37.09	3	1767.94	26.4369
	IRTYNQHYNNLLR	1	1	38093659		1.13111e+08	36.28	3	1704.9	24.9394
	FLDKLPQQTGDHAGIkDR	1	1	38093659	K16(GlyGly)	0	30.85	4	2153.12	24.2813
	HLRQEEKEEVTVGsLK	2	1	38093659	S14(Phospho)	62934814	24.2	4	1961.98	21.0484
	LYILLPLDCGVPDNLSmADPNIR	1	1	38093659	M17(Oxidation)	1.06096e+07	11.4	2	2558.3	69.632
	EDRLEQAK	1	1	38093659		1.77182e+07	36.1	2	988.509	9.12095
74136883	heterogeneous nuclear ribonucleoprotein U isoform a [Homo sapiens]	2167.06	43.52	32	32	108	8.43806e+09	825	90.528	5.99854
	Sequence	# PSMs	# Protein Groups	Protein Group Accessions	Modifications	Area	IonScore	Charge	MH+ [Da]	RT [min]
	NFILDQTNVSAAAQR	6	1	74136883		9381014673	110.33	2	1647.85	42.0726
	QmADTGKLNTLLQR	2	1	74136883	M2(Oxidation)	1.11544e+08	96.51	2	1604.85	29.6122
	DRLSASSLTmESFAFLWAGGR	2	1	74136883	M10(Oxidation)	7.85562e+06	80.9	3	2318.13	67.1717
	EKPYFPIPEEYTFIQNVPLEDR	8	1	74136883		4246133244	78.95	2	2724.37	64.43
	NGQDLGVAFK	3	1	74136883		1.52084e+09	77.68	1	1048.55	29.1114
	HAAENPGKYNILGTNTImDK	3	1	74136883	M18(Oxidation)	186800219	75.42	2	2203.09	28.3585
	GYFEYIEENKYSR	5	1	74136883		2976550784	74.68	2	1697.79	41.6392
	LSASSLTmESFAFLWAGGR	7	1	74136883	M8(Oxidation)	4.47034e+06	72.62	3	2047	69.1593
	SSGPTSLFAVTVAPPGAR	5	1	74136883		9185646704	70.57	2	1714.92	57.0637
	IGWSLTTSGMLLGEEEFSYGYSLK	24	1	74136883		8.03292e+06	69.35	2	2668.3	71.4999
	VSELKEELKK	3	1	74136883		7.52653e+07	69.06	2	1202.7	15.9371
	HAAENPGKYNILGTNTIMDK	1	1	74136883		111828946	64.96	2	2187.09	37.1745
	QGQQQAGGK	1	1	74136883		4.55345e+07	64.06	2	901.451	3.56048
	LLEQYKEESK	1	1	74136883		1.57151e+08	60.16	2	1266.66	18.6267
	LNTLLQR	2	1	74136883		8.24445e+08	59.15	2	857.523	26.0703
	YNILGTNTIMDK	1	1	74136883		2345752139	57.64	2	1382.7	47.1869
	LQAALDDEEAGGRPAMEPGNGSLDLGGDSAGR	3	1	74136883		1166160087	57.55	4	3126.45	42.1351
	KAEVEGK	2	1	74136883		1.66672e+07	56.19	2	760.421	5.98128
	GYFEYIEENK	4	1	74136883		769013098	53.81	2	1291.59	43.6833
	AEGGGGGGRPGAPAAGDGK	2	1	74136883		3.7164e+07	49.43	2	1538.73	9.11945
	VSELKEELK	2	1	74136883		1.64059e+08	49.28	2	1074.61	19.4501
	NQSQGYNQWQQGQFWGQKPWSQHYHQGYY	3	1	74136883		5213999887	43.99	3	3658.62	52.648
	IGWSLTTSGmLLGEEEFSYGYSLK	1	1	74136883	M10(Oxidation)	660706	31.62	3	2684.3	71.9864
	LQAALDDEEAGGRPAmEPGNGSLDLGGDSAGR	1	1	74136883	M16(Oxidation)	3.46477e+08	28.8	3	3142.44	36.5574
	DIDIHEVR	2	1	74136883		575608368	27.59	3	996.515	23.1585
	YNILGTNTImDK	3	1	74136883	M10(Oxidation)	6747517886	27.15	2	1398.7	38.7191
	KDCEVVmmIGLPGAGK	1	1	74136883	M7(Oxidation); M8(Oxidation)	6.26606e+07	22.3	2	1679.82	57.536
	FIEIAAR	2	1	74136883		3630479789	47.38	2	819.475	28.8557
	ASYGVSK	1	1	74136883		3.84999e+08	41.97	2	711.37	11.6373
	GLKAELMER	1	1	74136883		16525382	43.14	2	1046.57	24.1442
	QmADTGK	1	1	74136883	M2(Oxidation)	3.79136e+07	43.05	2	766.342	3.75066
	sSSPVNVKK	1	1	74136883	N-Term(Acetyl)	1.08028e+07	41.67	2	987.55	14.6655
	VTEKIPVR	1	1	74136883		7.77702e+07	42.12	2	941.581	17.9329
	mmVAGFK	1	1	74136883	M1(Oxidation); M2(Oxidation)	1.62353e+08	43.85	2	815.382	18.4475
	TTWVTK	1	1	74136883		4.6563e+08	41.19	2	735.406	19.4467
	DLPEHAVLK	1	1	74136883		7.37276e+08	35.05	2	1021.57	23.4038
67189747	60S ribosomal protein L6 [Homo sapiens]	2147.31	52.78	20	20	71	9.58195e+09	288	32.7076	10.5796
	Sequence	# PSMs	# Protein Groups	Protein Group Accessions	Modifications	Area	IonScore	Charge	MH+ [Da]	RT [min]
	QLASGLLLVTGPLVLNR	5	1	67189747		2.26746e+08	127.07	2	1764.08	67.542
	HQEGEIFDTEKEKYEITEQR	8	1	67189747		3723443115	123.63	2	2509.19	28.425
	ASITPGTILIILTGR	4	1	67189747		3.07469e+07	89.18	2	1525.94	71.4268
	EKVLATVTKPVGGDK	3	1	67189747		2.28561e+08	70.98	2	1541.9	20.6994
	HQEGEIFDTEK	2	1	67189747		2.14199e+08	67.9	2	1332.61	22.2945
	KVDAGGK	3	1	67189747		4.77738e+08	62.63	2	674.385	1.91151
	AIPQLQGYLR	17	1	67189747		1.01425e+10	61.68	3	1158.67	48.4532
	VLATVTKPVGGDK	6	1	67189747		4350335106	60.41	2	1284.76	19.9044
	SVFALTNGIYPHK	3	1	67189747		6.59915e+09	59.71	2	1446.79	46.4713
	YYPTEDVPRK	3	1	67189747		1084024680	57	2	1267.64	20.6192
	YYPTEDVPR	3	1	67189747		12004169315	51.33	2	1139.54	25.8752
	FVIATSTK	3	1	67189747		3.16706e+09	49.24	2	866.501	24.3881
	IDISNVKIPK	2	1	67189747		7.62624e+08	47.67	2	1126.69	35.3946
	EKYEITEQR	1	1	67189747		86782575	42.22	2	1195.6	17.4833
	HQEGEIFDTEKEK	2	1	67189747		4.20948e+08	40.98	3	1589.75	18.8967
	KPFSQHVR	1	1	67189747		1217980086	40.93	3	998.556	9.08001
	QLASGLLLVTGPLVLNRVPLR	2	1	67189747		9.9183e+06	33.89	3	2229.39	67.1232
	YEITEQR	1	1	67189747		419218095	51.13	2	938.462	18.9488
	KYSAAK	1	1	67189747		1.41454e+08	52.63	2	667.379	5.50421
	AVDSQILPK	1	1	67189747		3.9263e+09	32.24	2	970.561	26.5074
55956899	keratin, type I cytoskeletal 9 [Homo sapiens]	2105.99	61.16	26	26	59	1.87413e+09	623	62.0268	5.23682
	Sequence	# PSMs	# Protein Groups	Protein Group Accessions	Modifications	Area	IonScore	Charge	MH+ [Da]	RT [min]
	GGGGSFGYSYGGGSGGGFSASSLGGGFGGGSR	2	1	55956899		1.98994e+08	171.22	2	2705.17	55.4721
	EIETYHNLLEGGQEDFESSGAGK	3	1	55956899		6.15599e+08	124.06	2	2510.14	46.9283
	HGVQELEIELQSQLSK	3	1	55956899		1131481492	108.24	2	1837.97	56.8401
	GGSGGSHGGGSGFGGESGGSYGGGEEASGSGGGYGGGSGK	2	1	55956899		2.62557e+08	107.74	3	3223.29	20.9901
	LASYLDKVQALEEANNDLENK	2	1	55956899		4.94903e+08	101.42	2	2377.2	55.2719
	NHKEEMSQLTGQNSGDVNVEINVAPGK	2	1	55956899		293581191	93.15	3	2895.4	35.2437
	NYSPYYNTIDDLKDQIVDLTVGNNK	1	1	55956899		4.56713e+07	89.97	3	2902.41	67.8537
	NHKEEMSQLTGQNSGDVNVEINVAPGKDLTK	2	1	55956899		239725557	86.57	3	3352.66	37.4235
	SDLEMQYETLQEELMALKK	2	1	55956899		265621590	85.73	2	2299.13	64.6823
	FSSSSGYGGGSSR	1	1	55956899		1.70361e+08	82.77	2	1235.53	14.6144
	QGVDADINGLR	1	1	55956899		895974062	80.8	2	1157.6	28.7819
	VQALEEANNDLENK	3	1	55956899		4.39768e+08	80.8	2	1586.77	27.3453
	SGGGGGGGLGSGGSIR	1	1	55956899		1.90774e+08	75.39	2	1232.6	17.9152
	DIENQYETQITQIEHEVSSSGQEVQSSAK	1	1	55956899		366384870	74.77	3	3264.52	63.0784
	FSSSGGGGGGGR	1	1	55956899		4.54921e+07	71.49	2	982.436	7.85091
	HGVQELEIELQSQLSKK	2	1	55956899		247822334	65.88	3	1966.07	52.0421
	TLLDIDNTR	5	1	55956899		2538942544	65.32	2	1060.57	34.7705
	GGSGGSYGGGGSGGGYGGGSGSR	2	1	55956899		7.15932e+07	60.57	3	1791.73	13.7027
	QVLDNLTmEK	2	1	55956899	M8(Oxidation)	418525347	55.18	2	1206.61	27.3901
	IKFEmEQNLR	2	1	55956899	M5(Oxidation)	9.95947e+07	54.73	2	1323.68	23.6018
	QVLDNLTMEK	3	1	55956899		1166436044	54.14	2	1190.61	33.9508
	TLNDMRQEYEQLIAK	1	1	55956899		395204723	49.79	2	1851.93	53.0462
	STmQELNSR	1	1	55956899	M3(Oxidation)	2.36597e+07	49.06	2	1081.5	11.318
	MTLDDFR	3	1	55956899		1545146368	46.24	2	897.417	37.8125
	QEYEQLIAK	1	1	55956899		642461270	45.9	2	1121.59	27.7064
	IKFEMEQNLR	3	1	55956899		1538296431	45.64	3	1307.68	34.3388
	STMQELNSR	1	1	55956899		1.99277e+08	45.24	2	1065.5	18.5253
	FEMEQNLR	1	1	55956899		61436298	43.79	2	1066.5	27.7249
	GGSGGSYGR	2	1	55956899		3.46106e+07	36.2	2	797.356	7.49742
	SDLEmQYETLQEELMALKK	1	1	55956899	M5(Oxidation)	2.97283e+07	25.91	3	2315.13	64.4355
	mTLDDFR	1	1	55956899	M1(Oxidation)	8.09955e+07	46.9	2	913.412	26.2552
	TLNDmRQEYEQLIAK	1	1	55956899	M5(Oxidation)	8.26205e+07	10.44	3	1867.93	37.4443
4506723	40S ribosomal protein S3a isoform 1 [Homo sapiens]	2085.92	63.64	24	24	86	5.62291e+09	264	29.9257	9.72998
	Sequence	# PSMs	# Protein Groups	Protein Group Accessions	Modifications	Area	IonScore	Charge	MH+ [Da]	RT [min]
	VFEVSLADLQNDEVAFR	9	1	4506723		8.40325e+08	111.76	2	1951.99	65.0066
	KWQTmIEAHVDVK	3	1	4506723	M5(Oxidation)	288464245	95.41	2	1600.82	27.0284
	WQTmIEAHVDVK	5	1	4506723	M4(Oxidation)	1.44444e+08	90.63	2	1472.73	30.3424
	KTSYAQHQQVR	2	1	4506723		8.93988e+07	88.04	2	1345.7	7.67991
	VFEVSLADLQNDEVAFRK	3	1	4506723		1.75757e+09	87.86	2	2080.08	61.3995
	LmELHGEGSSSGK	5	1	4506723	M2(Oxidation)	7.02401e+08	86.67	2	1347.63	12.7212
	LMELHGEGSSSGK	4	1	4506723		6.83753e+08	82.11	2	1331.63	18.6022
	ACQsIYPLHDVFVR	1	1	4506723	S4(Phospho)	4.2767e+07	75.08	2	1727.8	59.8074
	EVQTNDLKEVVNK	1	1	4506723		8.54674e+08	70.56	2	1515.81	23.8263
	NCLTNFHGmDLTR	1	1	4506723	M9(Oxidation)	5.13059e+07	69.57	2	1537.69	29.3623
	TSYAQHQQVR	2	1	4506723		273728632	68.89	2	1217.61	9.88844
	LIPDSIGKDIEK	7	1	4506723		1.04896e+10	66.96	2	1327.75	32.6044
	KWQTMIEAHVDVK	4	1	4506723		1467098593	66.63	2	1584.83	36.1452
	WQTMIEAHVDVK	12	1	4506723		2207797102	65.12	2	1456.73	38.0832
	LITEDVQGK	1	1	4506723		2.16262e+09	64.05	2	1002.55	20.7982
	TTDGYLLR	3	1	4506723		1619840534	58.83	2	938.498	27.5841
	APAMFNIR	5	1	4506723		4171321200	55.46	2	919.486	38.3047
	VVDPFSK	2	1	4506723		8.65073e+08	54.47	2	791.433	28.2008
	IASDGLKGR	1	1	4506723		6.8442e+06	51.81	3	916.524	11.4106
	GRVFEVSLADLQNDEVAFRK	1	1	4506723		0	41.87	3	2293.2	58.9608
	LFCVGFTK	1	1	4506723		7.05923e+07	37.17	2	914.484	46.9206
	NCLtNFHGmDLTR	1	1	4506723	T4(Phospho); M9(Oxidation)	3.72624e+07	33.31	2	1617.65	37.5436
	KMmEIMTR	1	1	4506723	M3(Oxidation)	2.04654e+07	57.2	2	1055.51	17.8292
	IASDGLK	3	1	4506723		1.33319e+09	52.3	2	703.401	12.6273
	MMEImTR	2	1	4506723	M5(Oxidation)	1.37893e+08	38.84	2	927.413	23.1997
	mmEIMTR	1	1	4506723	M1(Oxidation); M2(Oxidation)	7.20956e+07	38.6	2	943.408	16.6424
	FKLITEDVQGK	1	1	4506723		7.06984e+07	35.8	3	1277.71	29.707
	MMEIMTR	2	1	4506723		906332322	44.46	2	911.418	28.9128
	KVVDPFSKK	1	1	4506723		1.43792e+07	44.79	2	1047.62	19.2377
	VVDPFSKK	1	1	4506723		657739792	24.24	3	919.527	23.2319
50659095	nucleolar RNA helicase 2 isoform 1 [Homo sapiens]	2055.24	44.44	34	36	103	2.64975e+09	783	87.2904	9.27588
	Sequence	# PSMs	# Protein Groups	Protein Group Accessions	Modifications	Area	IonScore	Charge	MH+ [Da]	RT [min]
	GAVEALAAALAHISGATSVDQR	3	1	50659095		4.89722e+07	117.68	2	2108.11	67.9883
	AEPSEVDMNSPK	1	1	50659095		1.88692e+07	88.61	2	1303.58	20.1372
	WQLSVATEQPELEGPR	2	1	50659095		1.78345e+09	87.68	2	1839.93	52.9305
	GLDIPEVDLVIQSSPPK	2	1	50659095		240178130	78.83	2	1806.99	63.3791
	SDAGLESDTAMK	1	1	50659095		4.63116e+07	72.35	2	1224.54	21.215
	NGIDILVGTPGR	5	2	13129006;50659095		1.6939e+09	70.12	2	1211.68	45.1883
	NEEPSEEEIDAPKPK	4	1	50659095		6.65066e+08	70.12	2	1711.81	20.7359
	ELKEQLGEEIDSK	2	1	50659095		4.11634e+08	67	2	1517.78	26.2254
	LLDSVPPTAISHFK	20	1	50659095		1.84636e+09	64.5	2	1524.85	42.2682
	NGSFGVLVATNVAAR	5	1	50659095		579283678	63.77	2	1475.8	48.4039
	IKDHIQNGK	1	1	50659095		7.31661e+06	62.31	2	1052.59	7.21033
	VYSGHQGR	2	1	50659095		7.48801e+07	59.9	2	903.446	6.29149
	GRAPQVLVLAPTR	3	1	50659095		664566630	58.73	2	1377.84	29.8059
	AAVIGDVIR	5	1	50659095		2.41387e+09	57.63	2	913.55	31.3369
	APQVLVLAPTR	4	1	50659095		2406700168	57.55	2	1164.71	39.4669
	EGAFSNFPISEETIK	1	2	13129006;50659095		2.07825e+09	57.09	2	1668.82	53.9296
	ELANQVSK	1	1	50659095		2.16007e+08	56.13	2	888.482	12.5459
	STYEQVDLIGK	2	1	50659095		1237932967	54.02	2	1252.65	35.1797
	LRSDAGLESDTAMK	2	1	50659095		2.62808e+07	53.96	3	1493.73	21.6327
	TAITVEHLAIK	1	1	50659095		562786919	53.17	2	1195.71	29.7696
	KEAQELSQNSAIK	1	1	50659095		25874744	52.18	3	1445.76	16.5641
	EEYQLVQVEQK	1	1	50659095		2.98101e+08	51.45	2	1392.71	29.5354
	RWQLSVATEQPELEGPR	2	1	50659095		200794914	49.19	3	1996.03	44.0879
	EQLGEEIDSK	1	1	50659095		1.14293e+08	47.73	2	1147.55	22.6805
	NEEPsEEEIDAPKPK	3	1	50659095	S5(Phospho)	1.28206e+08	47.24	2	1791.77	21.4999
	RIGVPSATEIIK	4	1	50659095		2.03676e+08	46.62	2	1283.77	35.7841
	EAQELSQNSAIK	2	1	50659095		193956175	42.5	2	1317.67	19.8184
	SDKTEEIAEEEETVFPK	2	1	50659095		490682576	42.05	3	1980.94	41.4918
	QDAQSLHGDIPQK	1	1	50659095		9.68741e+07	41.71	2	1436.72	18.8216
	SDAGLESDTAmK	1	1	50659095	M11(Oxidation)	4.60624e+07	40.55	2	1240.54	14.5355
	GVTFLFPIQAK	2	1	50659095		9.18781e+08	38.74	2	1220.71	62.4332
	TFSFAIPLIEK	2	1	50659095		2.63375e+07	37.32	1	1265.72	65.7139
	GLDIPEVDLVIQSSPPKDVESYIHR	5	1	50659095		1.05945e+09	35.96	4	2806.47	63.0122
	LRSDAGLESDTAmK	1	1	50659095	M13(Oxidation)	9.84727e+06	31.91	3	1509.73	16.5577
	EAQELSQNSAIKQDAQSLHGDIPQK	2	1	50659095		8.97548e+07	29.91	3	2735.37	33.1725
	IGVPSATEIIK	3	1	50659095		3.12867e+09	28.67	2	1127.67	42.0785
	TFHHVYSGK	1	1	50659095		0	16.45	3	1075.53	10.3137
	DVESYIHR	1	1	50659095		176100816	32.34	3	1018.5	24.0305
	DFSDITKK	1	1	50659095		5.6513e+07	38.85	2	953.498	20.7534
17105394	60S ribosomal protein L23a [Homo sapiens]	2049.54	51.28	12	12	88	6.80023e+09	156	17.6841	10.4478
	Sequence	# PSMs	# Protein Groups	Protein Group Accessions	Modifications	Area	IonScore	Charge	MH+ [Da]	RT [min]
	IEDNNTLVFIVDVK	6	1	17105394		770797541	124.53	2	1618.88	62.5452
	LAPDYDALDVANK	11	1	17105394		14861150578	87.88	2	1404.71	39.0052
	LDHYAIIKFPLTTESAMK	3	1	17105394		401253425	83.6	2	2078.11	53.4218
	KIEDNNTLVFIVDVK	26	1	17105394		1836213912	77.34	2	1746.97	55.5042
	FPLTTESAMK	22	1	17105394		1.00415e+08	75.61	2	1124.57	33.8548
	VNTLIRPDGEK	2	1	17105394		8.3392e+08	61.9	2	1241.69	20.2924
	KEAPAPPK	1	1	17105394		3.89415e+07	59.76	2	837.485	7.84821
	FPLTTESAmKK	3	1	17105394	M9(Oxidation)	8.78875e+07	46.79	3	1268.66	22.0214
	LDHYAIIKFPLTTESAmK	1	1	17105394	M17(Oxidation)	58032103	45.1	3	2094.11	47.1621
	LYDIDVAK	1	1	17105394		3703336135	45.06	2	936.507	29.6967
	FPLTTESAmK	2	1	17105394	M9(Oxidation)	484149812	44.85	2	1140.57	26.0889
	NKLDHYAIIKFPLTTESAMK	4	1	17105394		6.01362e+08	41.27	3	2320.25	49.1171
	EAPAPPKAEAK	4	1	17105394		1.29697e+08	39.53	2	1108.6	10.8515
	RNKLDHYAIIK	1	1	17105394		46384062	27.35	3	1370.79	20.5824
	FPLTTESAMKK	1	1	17105394		4.24534e+07	27.57	3	1252.67	25.7141
316659409	actin, cytoplasmic 2 [Homo sapiens]	2030.5	50.4	6	16	85	4.90382e+09	375	41.7658	5.47803
	Sequence	# PSMs	# Protein Groups	Protein Group Accessions	Modifications	Area	IonScore	Charge	MH+ [Da]	RT [min]
	DLYANTVLSGGTTMYPGIADR	2	1	316659409		381981527	123.36	2	2215.08	60.3161
	KDLYANTVLSGGTTMYPGIADR	6	1	316659409		3.81194e+08	111.1	2	2343.17	51.3886
	QEYDESGPSIVHR	3	1	316659409		1.49093e+09	100.67	2	1516.71	22.1606
	KDLYANTVLSGGTTmYPGIADR	2	1	316659409	M15(Oxidation)	330399753	96.84	2	2359.17	43.7046
	SYELPDGQVITIGNER	10	3	316659409;4501881;63055057		1885495853	86.28	2	1790.9	55.8492
	HQGVMVGMGQK	2	3	316659409;4501881;63055057		1.00974e+08	85.05	2	1171.58	18.9591
	TTGIVmDSGDGVTHTVPIYEGYALPHAILR	3	1	316659409	M6(Oxidation)	645096154	81.41	3	3199.62	58.9961
	TTGIVMDSGDGVTHTVPIYEGYALPHAILR	8	1	316659409		2088356006	62.71	4	3183.62	60.4557
	DLTDYLMK	3	3	316659409;4501881;63055057		2.95946e+09	61.22	1	998.49	51.9473
	VAPEEHPVLLTEAPLNPK	8	1	316659409		9298243354	60.77	2	1954.07	40.6204
	AVFPSIVGRPR	10	2	316659409;4501881		2041936956	60.75	2	1198.71	34.4838
	AGFAGDDAPR	1	2	316659409;4501881		321104858	60.7	2	976.452	18.9579
	EITALAPSTmK	1	2	316659409;4501881	M10(Oxidation)	2.82785e+08	57.51	2	1177.62	24.067
	GYSFTTTAER	2	1	316659409		1924053814	54.76	2	1132.53	25.6438
	DSYVGDEAQSKR	2	2	316659409;4501881		2.97478e+07	52.77	2	1354.63	13.9204
	HQGVMVGmGQK	4	3	316659409;4501881;63055057	M8(Oxidation)	9.23295e+07	51.83	2	1187.57	11.7958
	DSYVGDEAQSK	1	2	316659409;4501881		1.23938e+08	50.83	2	1198.53	15.5467
	IWHHTFYNELR	6	2	316659409;4501881		2453767796	47.5	3	1515.76	28.604
	DLYANTVLSGGTTmYPGIADR	2	1	316659409	M14(Oxidation)	6.77325e+08	43.63	2	2231.08	55.5802
	EITALAPSTMK	1	2	316659409;4501881		4.77395e+07	42.99	3	1161.62	29.7133
	HQGVmVGmGQK	5	3	316659409;4501881;63055057	M5(Oxidation); M8(Oxidation)	8.55329e+07	30.55	3	1203.56	9.29833
	DLTDYLmK	2	3	316659409;4501881;63055057	M7(Oxidation)	447682726	36.42	2	1014.48	39.987
	LDLAGR	1	4	316659409;4501881;5031571;63055057		428957928	49.43	2	644.375	20.3666
301171467	ATP-dependent RNA helicase DDX3X isoform 2 [Homo sapiens]	1988.47	44.02	7	25	70	2.49319e+09	661	73.111	7.18115
	Sequence	# PSMs	# Protein Groups	Protein Group Accessions	Modifications	Area	IonScore	Charge	MH+ [Da]	RT [min]
	sHVAVENALGLDQQFAGLDLNSSDNQSGGSTASK	1	1	301171467	N-Term(Acetyl)	1.05701e+08	138.67	3	3459.64	62.7088
	HVINFDLPSDIEEYVHR	2	2	301171467;169881239		727124414	121.49	2	2083.03	61.1942
	VGSTSENITQK	1	2	301171467;169881239		2.01936e+08	103.3	2	1163.6	13.5877
	LEQELFSGGNTGINFEK	3	2	301171467;169881239		6.10529e+08	103.05	2	1882.93	53.2236
	QEVPSWLENMAYEHHYK	5	2	301171467;169881239		894421310	80.49	2	2160.99	51.7161
	QYPISLVLAPTR	8	2	301171467;169881239		1.14874e+09	79.59	2	1357.79	58.4914
	QSSGASSSSFSSSR	1	1	301171467		6.06725e+07	79.19	2	1361.6	13.0104
	DLLDLLVEAK	2	2	301171467;169881239		4.05649e+06	77.27	1	1128.65	68.5278
	VGNLGLATSFFNER	2	1	301171467		1108514689	73.7	2	1524.79	61.5024
	MLDMGFEPQIR	3	4	4758138;301171467;169881239;38201710		2.64444e+09	72.88	2	1336.64	53.6674
	GFYDKDSSGWSSSK	2	1	301171467		109064088	72.27	2	1550.68	24.2392
	ELAVQIYEEARK	2	2	301171467;169881239		311895847	70.07	2	1448.78	37.7586
	ELAVQIYEEAR	2	2	301171467;169881239		6.17727e+08	67.56	2	1320.68	43.3915
	MLDmGFEPQIR	6	4	4758138;301171467;169881239;38201710	M4(Oxidation)	1605238954	66.6	2	1352.64	40.5157
	YLVLDEADR	2	2	301171467;169881239		1306728625	65.21	2	1093.56	34.0834
	SFLLDLLNATGK	2	1	301171467		1.06879e+07	63.85	1	1291.73	68.5004
	SPILVATAVAAR	4	2	301171467;169881239		3528410476	61.93	2	1168.71	39.8817
	DREEALHQFR	2	2	301171467;169881239		135568977	54.68	2	1300.64	19.785
	KQYPISLVLAPTR	3	2	301171467;169881239		429978940	53.86	3	1485.88	45.6553
	mLDmGFEPQIR	1	4	4758138;301171467;169881239;38201710	M1(Oxidation); M4(Oxidation)	2.49195e+08	50.6	2	1368.63	36.2757
	HTMMFSATFPK	2	2	301171467;169881239		629923110	49.2	3	1297.61	39.6789
	SDYDGIGSR	1	1	301171467		5.04794e+07	48.28	2	969.431	19.0683
	DKDAYSSFGSR	2	2	301171467;169881239		4.59321e+07	45.98	2	1232.56	20.2531
	IVEQDTMPPK	1	2	301171467;169881239		1.50402e+07	44.72	2	1157.59	19.0487
	HTmMFSATFPK	3	2	301171467;169881239	M3(Oxidation)	63473460	43.07	2	1313.61	34.646
	IVEQDTmPPK	2	2	301171467;169881239	M7(Oxidation)	2.00741e+07	42.36	2	1173.59	15.1726
	QEVPSWLENmAYEHHYK	2	2	301171467;169881239	M10(Oxidation)	1.38119e+08	29.56	3	2176.98	39.1955
	GLDISNVK	1	1	301171467		190097004	40.41	2	845.476	25.0572
	IGLDFCK	1	2	301171467;169881239		2.3624e+07	35.56	2	795.41	41.607
	FSGGFGAR	1	2	301171467;169881239		1.89399e+08	38.61	2	798.392	22.6467
17158044	40S ribosomal protein S6 [Homo sapiens]	1897.39	40.96	17	17	67	7.26208e+09	249	28.663	10.8433
	Sequence	# PSMs	# Protein Groups	Protein Group Accessions	Modifications	Area	IonScore	Charge	MH+ [Da]	RT [min]
	KLFNLSKEDDVR	3	1	17158044		888144451	99.68	2	1463.79	25.8041
	MATEVAADALGEEWKGYVVR	1	1	17158044		69577588	96.59	2	2195.09	59.542
	RMATEVAADALGEEWK	2	1	17158044		69207722	94.27	2	1776.87	45.9961
	KNKEEAAEYAK	2	1	17158044		1.76568e+07	93.18	2	1280.65	7.92712
	mATEVAADALGEEWKGYVVR	2	1	17158044	M1(Oxidation)	607777560	89.73	2	2211.09	56.4363
	DIPGLTDTTVPR	16	1	17158044		1.57242e+10	88.77	3	1284.68	41.2058
	mATEVAADALGEEWK	11	1	17158044	M1(Oxidation)	2191936194	86.03	2	1636.76	44.3344
	KGEKDIPGLTDTTVPR	5	1	17158044		1.95731e+09	69.64	2	1726.94	26.6633
	GEKDIPGLTDTTVPR	8	1	17158044		113955263	68.61	3	1598.85	31.5593
	LNISFPATGCQK	2	1	17158044		141214495	66.89	2	1278.66	43.0123
	QGVLTHGR	2	1	17158044		7.11039e+08	66.14	2	867.481	9.84658
	MATEVAADALGEEWK	2	1	17158044		1.5018e+09	62.9	2	1620.76	51.8459
	RmATEVAADALGEEWK	2	1	17158044	M2(Oxidation)	4.90257e+08	54.38	2	1792.86	39.3845
	NKEEAAEYAK	2	1	17158044		3.22937e+08	52.44	2	1152.56	10.1556
	EEAAEYAK	1	1	17158044		1.41691e+07	46.39	2	910.419	11.9652
	LFNLSKEDDVR	2	1	17158044		3870139065	35.92	3	1335.7	29.6413
	LIEVDDERK	1	1	17158044		303040219	28.43	3	1116.59	18.5607
	RmATEVAADALGEEWKGYVVR	1	1	17158044	M2(Oxidation)	0	20.51	4	2367.18	52.0083
	ISGGNDKQGFPmK	1	1	17158044	M12(Oxidation)	4.62836e+07	13.92	3	1394.68	15.1497
	KLFNLSK	1	1	17158044		0	46.25	2	849.522	25.1028
4505995	protein phosphatase 1B isoform 1 [Homo sapiens]	1889.72	50.94	18	21	99	7244472901	479	52.6094	5.04639
	Sequence	# PSMs	# Protein Groups	Protein Group Accessions	Modifications	Area	IonScore	Charge	MH+ [Da]	RT [min]
	VEmEDAHTAVVGIPHGLEDWSFFAVYDGHAGSR	6	1	4505995	M3(Oxidation)	998603347	110.66	3	3615.68	63.3005
	IQNAGGSVMIQR	3	2	10337595;4505995		4148616229	85.79	2	1273.67	23.2165
	SGSTAVGVMISPK	5	1	4505995		7782347803	85.58	2	1233.65	29.3156
	ESDGASDEAEESGSQGK	1	1	4505995		6.33541e+07	83.8	2	1682.67	9.79115
	SGEEGmPDLAHVMR	7	1	4505995	M6(Oxidation)	7.02401e+08	82.05	2	1544.69	27.0386
	VEMEDAHTAVVGIPHGLEDWSFFAVYDGHAGSR	7	1	4505995		3007616280	81.1	3	3599.68	63.7239
	YGLSSMQGWR	2	2	10337595;4505995		4.54618e+09	77.84	2	1184.56	43.3308
	QLLEEMLTSYR	2	1	4505995		3341655380	74.13	2	1382.71	61.6066
	DSELDKHLESR	1	1	4505995		7.8176e+07	73.21	2	1328.65	17.8353
	IQNAGGSVmIQR	5	2	10337595;4505995	M9(Oxidation)	1138608349	71.81	2	1289.67	20.203
	SGEEGMPDLAHVMR	4	1	4505995		4.99377e+09	70.67	2	1528.69	39.479
	VNGSLAVSR	1	2	10337595;4505995		7.89501e+08	68.83	2	902.508	17.7805
	GPTEQLVSPEPEVYEILR	3	1	4505995		2.49401e+09	64.16	2	2056.07	62.784
	QLLEEmLTSYR	1	1	4505995	M6(Oxidation)	285878463	63.94	2	1398.7	43.07
	RNVIEAVYSR	1	1	4505995		2.54744e+08	58.15	3	1206.66	27.3983
	SGSALELSVENVK	6	1	4505995		8494137332	57.82	2	1332.71	39.3688
	SGSTAVGVmISPK	2	1	4505995	M9(Oxidation)	498269424	51.48	1	1249.65	24.0189
	HNAHGAGNGLR	2	1	4505995		162075695	49.36	2	1103.55	6.28178
	ILSAENIPNLPPGGGLAGK	26	1	4505995		2.08994e+09	49.1	2	1818.02	54.0162
	YGLSSmQGWR	1	2	10337595;4505995	M6(Oxidation)	690601880	46.35	2	1200.55	29.0372
	VANYCSTHLLEHITTNEDFR	3	1	4505995		299236578	44.19	2	2363.11	47.8841
	KDSELDKHLESR	2	1	4505995		3.4949e+07	40.02	3	1456.74	13.2692
	SGEEGmPDLAHVmR	1	1	4505995	M6(Oxidation); M13(Oxidation)	0	39.13	3	1560.68	20.7723
	VSDEAVK	1	1	4505995		9.32565e+07	46.92	2	747.391	9.00397
	ALGDYDYK	1	1	4505995		3.27912e+08	34.37	2	944.44	23.7681
	NVIEAVYSR	1	1	4505995		5456933568	28.83	2	1050.56	30.1463
	ILSAENIPNLPPGGGLAGKR	2	1	4505995		1.85589e+07	6.11	3	1974.12	45.5094
	VEEIMEK	2	1	4505995		4.66443e+08	46.07	2	877.437	19.301
16933546	60S acidic ribosomal protein P0 [Homo sapiens]	1888.95	42.27	16	16	74	6.53248e+09	317	34.2518	5.97314
	Sequence	# PSMs	# Protein Groups	Protein Group Accessions	Modifications	Area	IonScore	Charge	MH+ [Da]	RT [min]
	AFLADPSAFVAAAPVAAATTAAPAAAAAPAK	6	1	16933546		3.28555e+09	110.39	2	2752.48	63.5312
	GNVGFVFTKEDLTEIR	4	1	16933546		2146296477	106.67	2	1824.95	55.8796
	VLALSVETDYTFPLAEK	10	1	16933546		2.65969e+09	100.52	2	1896.01	63.7907
	AFLADPSAFVAAAPVAAATTAAPAAAAAPAKVEAK	1	1	16933546		1.30925e+08	79.14	3	3179.72	61.8008
	IIQLLDDYPK	10	1	16933546		1.04293e+10	78.3	2	1217.68	51.5973
	EDLTEIR	1	1	16933546		1.57163e+08	61.99	2	875.45	24.0874
	DMLLANKVPAAAR	18	1	16933546		1653460073	61.99	2	1369.77	32.5267
	TSFFQALGITTK	4	1	16933546		3548367520	57.67	2	1313.72	63.4219
	DMLLANK	1	1	16933546		9.00757e+07	55.26	1	804.432	24.816
	DmLLANKVPAAAR	1	1	16933546	M2(Oxidation)	1.24932e+08	54.77	2	1385.76	25.8028
	GTIEILSDVQLIK	4	1	16933546		3.49364e+09	52.15	2	1428.84	63.4806
	GNVGFVFTKEDLTEIRDMLLANK	2	1	16933546		9.13787e+06	51.55	3	2610.36	67.3233
	GNVGFVFTK	3	1	16933546		5619822346	51.13	2	968.524	39.0434
	EDLTEIRDMLLANK	1	1	16933546		3.46576e+08	50.92	2	1660.87	60.8355
	GHLENNPALEK	4	1	16933546		5.91063e+08	38.08	3	1221.63	15.9448
	EDLTEIRDMLLANKVPAAAR	1	1	16933546		3.70895e+08	14.86	4	2226.2	59.7919
	GNVGFVFTKEDLTEIRDmLLANK	1	1	16933546	M18(Oxidation)	3.09413e+07	14.07	3	2626.37	64.6048
	AVVLmGK	1	1	16933546	M5(Oxidation)	8.8831e+07	42.19	2	733.43	15.9545
	AVVLMGK	1	1	16933546		5.38808e+08	52.38	1	717.435	23.9253
4506607	60S ribosomal protein L18 isoform 1 [Homo sapiens]	1856.32	48.4	11	11	68	1.50168e+10	188	21.6211	11.7222
	Sequence	# PSMs	# Protein Groups	Protein Group Accessions	Modifications	Area	IonScore	Charge	MH+ [Da]	RT [min]
	ILTFDQLALDSPK	8	1	4506607		15744301375	112.38	2	1460.81	60.3732
	TNSTFNQVVLKR	2	1	4506607		1.12243e+09	101.11	2	1406.78	26.7601
	TAVVVGTITDDVR	24	1	4506607		2.42598e+10	100.19	2	1345.74	32.4145
	TNSTFNQVVLK	13	1	4506607		5046347468	73.27	2	1250.68	30.5278
	APGTPHSHTKPYVR	14	1	4506607		9.61785e+08	66.24	2	1547.81	9.45236
	RTNSTFNQVVLK	2	1	4506607		1.97941e+08	59.34	2	1406.78	26.3585
	AGGKILTFDQLALDSPK	1	1	4506607		123029340	42.76	3	1773.98	52.8855
	TNRPPLSLSR	1	1	4506607		3.06007e+09	37.09	3	1140.65	22.6745
	GCGTVLLSGPR	1	1	4506607		45759306	32.2	2	1059.57	29.725
	TAVVVGTITDDVRVQEVPK	1	1	4506607		146873277	13.16	3	2026.13	44.0053
	SQDIYLR	1	1	4506607		1959762628	51.25	2	894.471	23.9836
20336752	histone H2B type 1-D [Homo sapiens]	1806.41	55.56	0	9	55	3.78447e+10	126	13.9276	10.3159
	Sequence	# PSMs	# Protein Groups	Protein Group Accessions	Modifications	Area	IonScore	Charge	MH+ [Da]	RT [min]
	AMGIMNSFVNDIFER	11	3	20336752;10800140;18105048		1.34786e+09	137.43	2	1743.82	69.1146
	AmGIMNSFVNDIFER	8	3	20336752;10800140;18105048	M2(Oxidation)	2033263404	115.37	2	1759.82	67.124
	AmGImNSFVNDIFER	2	3	20336752;10800140;18105048	M2(Oxidation); M5(Oxidation)	1793706075	95.41	2	1775.82	61.7002
	QVHPDTGISSK	8	3	20336752;10800140;18105048		5398200432	62.16	2	1168.6	12.4779
	KESYSVYVYK	3	2	20336752;18105048		4.99942e+09	55.56	2	1265.65	25.5066
	RSTITSR	1	3	20336752;10800140;18105048		3.53797e+07	54.28	2	820.466	7.16853
	ESYSVYVYK	12	2	20336752;18105048		9.35603e+07	45.68	2	1137.55	32.0503
	LLLPGELAK	5	3	20336752;10800140;18105048		103136529030	44.79	2	953.607	43.9838
	VLKQVHPDTGISSK	1	3	20336752;10800140;18105048		2.51235e+07	38.18	3	1508.85	16.6568
	LAHYNKR	2	3	20336752;10800140;18105048		1.93029e+09	36	3	901.502	6.31065
	AVTkYTSSK	2	2	20336752;10800140	K4(GlyGly)	2.81589e+07	27.41	3	1098.58	9.39554
4758012	clathrin heavy chain 1 [Homo sapiens]	1801.33	27.46	38	38	58	4.01766e+08	1675	191.493	5.69385
	Sequence	# PSMs	# Protein Groups	Protein Group Accessions	Modifications	Area	IonScore	Charge	MH+ [Da]	RT [min]
	SVNESLNNLFITEEDYQALR	1	1	4758012		3.72684e+07	120.04	2	2355.16	63.8416
	TSIDAYDNFDNISLAQR	1	1	4758012		47940703	112.85	2	1942.92	53.796
	KFNALFAQGNYSEAAK	3	1	4758012		1.96373e+08	98.47	2	1758.89	36.4859
	LHIIEVGTPPTGNQPFPK	3	1	4758012		297981470	97.59	2	1945.06	44.0677
	GQFSTDELVAEVEKR	1	1	4758012		1.83175e+07	94.91	2	1707.86	50.7669
	IVLDNSVFSEHR	5	1	4758012		452214689	92.85	2	1415.74	37.5507
	ISGETIFVTAPHEATAGIIGVNR	2	1	4758012		345303298	89.16	2	2353.26	56.8436
	SVDPTLALSVYLR	1	1	4758012		7.49313e+07	88.7	2	1433.81	64.0275
	IYIDSNNNPER	1	1	4758012		1.79949e+07	79.74	2	1334.64	22.1654
	VSQPIEGHAASFAQFK	2	1	4758012		3.32428e+08	73.9	2	1716.88	35.2554
	VANVELYYR	3	1	4758012		3.32243e+08	71.19	2	1126.59	34.2941
	WLLLTGISAQQNR	1	1	4758012		96763630	71.1	2	1499.84	61.2478
	LLLPWLEAR	1	1	4758012		537209	67.73	2	1110.67	66.4201
	NLQNLLILTAIK	1	1	4758012		7.81411e+06	66.06	2	1353.85	66.5723
	YHEQLSTQSLIELFESFK	1	1	4758012		610239	63.56	3	2199.1	70.63
	LASTLVHLGEYQAAVDGAR	3	1	4758012		4.0778e+08	62.85	2	1971.04	46.3891
	NNLAGAEELFAR	1	1	4758012		58681225	60.58	2	1304.66	48.4593
	VVGAMQLYSVDR	2	1	4758012		233622073	59.53	2	1337.69	40.5356
	ALEHFTDLYDIKR	1	1	4758012		137587350	58.02	3	1620.84	39.3507
	RPISADSAIMNPASK	2	1	4758012		1.24614e+08	57.96	2	1557.81	25.1067
	VGYTPDWIFLLR	1	1	4758012		670648	56.47	2	1479.8	69.8737
	RKDPELWGSVLLESNPYR	2	1	4758012		117568667	53.14	3	2159.13	56.9002
	LAELEEFINGPNNAHIQQVGDR	1	1	4758012		110655039	52.51	3	2464.23	53.4768
	AHMGMFTELAILYSK	1	1	4758012		5.70493e+07	50.39	3	1711.86	64.394
	VVGAMQLYSVDRK	1	1	4758012		66180057	47.28	3	1465.79	30.1429
	IAAYLFK	1	1	4758012		118408410	43.48	2	825.49	39.5128
	KVGYTPDWIFLLR	1	1	4758012		666397	42.96	3	1607.9	65.7786
	LLYNNVSNFGR	1	1	4758012		2.45376e+08	42.63	2	1296.67	39.4845
	QLPLVKPYLR	2	1	4758012		1.97267e+08	41.54	3	1226.77	39.2531
	TLQIFNIEMK	1	1	4758012		70193343	40.32	2	1236.67	61.1999
	ALEHFTDLYDIK	1	1	4758012		129325866	40.23	3	1464.74	46.5055
	TLQIFNIEmK	1	1	4758012	M9(Oxidation)	24318345	38.75	2	1252.67	52.1166
	YIEIYVQK	1	1	4758012		3.24862e+08	38.04	2	1055.58	35.0889
	VDKLDASESLR	1	1	4758012		2.33418e+07	33.63	3	1232.65	21.4781
	AHTMTDDVTFWK	2	1	4758012		121030129	27.04	3	1451.67	41.5856
	NNRPSEGPLQTR	1	1	4758012		1.75848e+07	17.23	3	1368.7	15.4193
	aQILPIR	1	1	4758012	N-Term(Acetyl)	102378653	30.99	2	852.534	54.1206
	KVSQPIEGHAASFAQFK	1	1	4758012		21352996	17.44	4	1844.97	28.319
	DAMQYASESK	1	1	4758012		0	25.33	2	1129.5	19.6078
18105048	histone H2B type 1-K [Homo sapiens]	1792.61	55.56	1	9	54	3.78447e+10	126	13.8816	10.3159
	Sequence	# PSMs	# Protein Groups	Protein Group Accessions	Modifications	Area	IonScore	Charge	MH+ [Da]	RT [min]
	AMGIMNSFVNDIFER	11	3	20336752;10800140;18105048		1.34786e+09	137.43	2	1743.82	69.1146
	AmGIMNSFVNDIFER	8	3	20336752;10800140;18105048	M2(Oxidation)	2033263404	115.37	2	1759.82	67.124
	AmGImNSFVNDIFER	2	3	20336752;10800140;18105048	M2(Oxidation); M5(Oxidation)	1793706075	95.41	2	1775.82	61.7002
	QVHPDTGISSK	8	3	20336752;10800140;18105048		5398200432	62.16	2	1168.6	12.4779
	KESYSVYVYK	3	2	20336752;18105048		4.99942e+09	55.56	2	1265.65	25.5066
	RSTITSR	1	3	20336752;10800140;18105048		3.53797e+07	54.28	2	820.466	7.16853
	ESYSVYVYK	12	2	20336752;18105048		9.35603e+07	45.68	2	1137.55	32.0503
	LLLPGELAK	5	3	20336752;10800140;18105048		103136529030	44.79	2	953.607	43.9838
	VLKQVHPDTGISSK	1	3	20336752;10800140;18105048		2.51235e+07	38.18	3	1508.85	16.6568
	LAHYNKR	2	3	20336752;10800140;18105048		1.93029e+09	36	3	901.502	6.31065
	AVTkYTSAK	1	1	18105048	K4(GlyGly)	1.76144e+07	14.26	3	1082.59	10.5659
14389309	tubulin alpha-1C chain [Homo sapiens]	1765.75	45.88	4	19	59	1.576e+09	449	49.8635	5.09717
	Sequence	# PSMs	# Protein Groups	Protein Group Accessions	Modifications	Area	IonScore	Charge	MH+ [Da]	RT [min]
	FDGALNVDLTEFQTNLVPYPR	2	2	514052659;14389309		1.58627e+07	138.44	2	2409.22	66.9908
	TIGGGDDSFNTFFSETGAGK	1	1	14389309		792252440	96.67	2	2007.9	59.5977
	LISQIVSSITASLR	2	2	514052659;14389309		2.67791e+07	91.79	2	1487.88	69.0065
	DVNAAIATIK	8	1	14389309		5.63714e+08	82.87	2	1015.58	31.9141
	QLFHPEQLITGKEDAANNYAR	3	2	514052659;14389309		722878548	80.55	2	2415.21	41.9639
	IHFPLATYAPVISAEK	17	2	514052659;14389309		7.77468e+08	77.66	2	1756.97	58.3563
	AVFVDLEPTVIDEVR	2	1	14389309		1199092104	76.29	2	1701.91	63.0151
	AFVHWYVGEGmEEGEFSEAR	1	2	514052659;14389309	M11(Oxidation)	6.27427e+07	68.04	2	2346.02	50.3308
	RAFVHWYVGEGmEEGEFSEAR	1	2	514052659;14389309	M12(Oxidation)	4.89797e+07	60.88	3	2502.12	42.2804
	EIIDLVLDR	2	1	14389309		816394476	60.32	2	1085.62	60.0314
	QLFHPEQLITGK	6	2	514052659;14389309		1441989454	60.12	2	1410.78	43.3355
	VGINYQPPTVVPGGDLAK	2	2	514052659;14389309		1.11799e+09	51.69	3	1824.99	48.7279
	EDAANNYAR	2	2	514052659;14389309		3.63744e+07	50.09	2	1023.45	11.8205
	LDHKFDLmYAK	2	2	514052659;14389309	M8(Oxidation)	1.84564e+08	42.57	2	1396.7	26.0946
	AFVHWYVGEGMEEGEFSEAR	1	2	514052659;14389309		71577150	37.83	3	2330.03	57.8472
	NLDIERPTYTNLNR	1	2	514052659;14389309		2.08692e+09	28.35	3	1718.89	33.5597
	AFVHWYVGEGmEEGEFSEAREDMAALEK	1	2	514052659;14389309	M11(Oxidation)	0	21.67	4	3233.43	60.6472
	FDLMYAK	1	2	514052659;14389309		455960186	45.77	2	887.436	39.5655
	LSVDYGKK	2	2	514052659;14389309		1.21063e+08	44.04	2	909.508	17.0333
	LSVDYGK	1	2	514052659;14389309		96884304	46.29	2	781.412	21.2247
	FDLmYAK	1	2	514052659;14389309	M4(Oxidation)	3.19383e+08	41.31	2	903.432	29.6625
4506725	40S ribosomal protein S4, X isoform X isoform [Homo sapiens]	1731.97	67.68	23	23	73	7.2342e+09	263	29.5791	10.1548
	Sequence	# PSMs	# Protein Groups	Protein Group Accessions	Modifications	Area	IonScore	Charge	MH+ [Da]	RT [min]
	TDITYPAGFMDVISIDKTGENFR	2	1	4506725		3.42187e+08	98.61	2	2590.26	64.4154
	FDTGNLCMVTGGANLGR	2	1	4506725		233576416	93.73	2	1725.81	53.666
	VNDTIQIDLETGKITDFIK	2	1	4506725		603293369	78.86	2	2163.17	62.9251
	VNDTIQIDLETGK	8	1	4506725		657071142	78.56	2	1445.75	40.7727
	DANGNSFATR	1	1	4506725		1.62384e+08	76.38	2	1052.48	15.3678
	VRTDITYPAGFMDVISIDK	3	1	4506725		5.27498e+08	75.27	2	2141.1	63.0712
	TDITYPAGFMDVISIDK	3	1	4506725		1.32592e+08	72.89	3	1885.93	65.939
	GIPHLVTHDAR	7	1	4506725		1571763269	64.64	2	1215.66	20.6166
	LSNIFVIGK	12	1	4506725		12134336690	57.64	2	990.602	48.1282
	YPDPLIK	2	1	4506725		209921016	51.6	2	845.48	30.6629
	GNKPWISLPR	5	1	4506725		7.05846e+09	49.21	3	1167.67	37.5729
	ERHPGSFDVVHVK	4	1	4506725		1.39346e+09	47.04	3	1506.79	21.2253
	YALTGDEVK	1	1	4506725		4.46594e+08	46.77	2	995.509	23.7216
	YALTGDEVKK	2	1	4506725		3.74758e+08	44.75	2	1123.6	19.295
	IGVITNR	6	1	4506725		1.91418e+09	42.66	2	772.471	20.1439
	LKYALTGDEVK	1	1	4506725		40501281	42.53	2	1236.69	25.7687
	LTGVFAPRPSTGPHK	1	1	4506725		131104523	21.79	2	1564.87	22.9653
	TIRYPDPLIK	5	1	4506725		2509803120	36.09	2	1215.71	36.351
	ITPEEAK	1	1	4506725		458696302	35.38	2	787.422	10.9563
	HPGSFDVVHVK	1	1	4506725		317737292	32.89	2	1221.64	23.0531
	LKYALTGDEVKK	2	1	4506725		2.29571e+07	28.84	2	1364.79	21.8685
	KIFVGTK	1	1	4506725		4.5398e+08	53.97	2	792.501	15.5436
	LIYDTK	1	1	4506725		1094491724	41.84	2	752.422	20.0236
20336290	putative ATP-dependent RNA helicase DHX30 isoform 2 [Homo sapiens]	1716.49	39.65	37	37	75	8.8466e+08	1155	129.357	8.52881
	Sequence	# PSMs	# Protein Groups	Protein Group Accessions	Modifications	Area	IonScore	Charge	MH+ [Da]	RT [min]
	ALLSHDSGSDHLAFVR	9	1	20336290		4.81466e+08	92.49	2	1724.88	34.0174
	ENYLEENLLYAPSLR	2	1	20336290		174682401	87.98	2	1823.93	62.745
	NNEPLTHAMYNLASLR	3	1	20336290		85391553	85.7	3	1843.92	54.0944
	DSGPLSDPITGKPYVPLLEAEEVR	2	1	20336290		2.18799e+08	81.2	2	2582.34	62.9464
	ATISLSDSDLLR	2	1	20336290		4.58083e+08	80.63	2	1290.69	49.4661
	TPLENLVLQAK	6	1	20336290		587393238	72.08	2	1225.72	50.5131
	NNEPLTHAmYNLASLR	1	1	20336290	M9(Oxidation)	9.40423e+07	71.48	2	1859.91	39.5024
	LVLmSATGDNER	1	1	20336290	M4(Oxidation)	1.43839e+07	67.04	2	1321.65	23.071
	GSSFEmTDDDSAIR	1	1	20336290	M6(Oxidation)	89872387	62.67	2	1546.64	23.7522
	KIETFLNHYPVESSWIAPELR	2	1	20336290		2.52844e+08	60.82	3	2529.33	60.8234
	NLLNSVIGR	3	1	20336290		496923360	59.46	2	985.582	47.387
	DSSQVHPLAVLLLTDGDVHIR	2	1	20336290		2.98153e+08	58.1	4	2285.23	63.1532
	DPFSSSLQNR	1	1	20336290		1.08158e+08	57.88	2	1150.55	28.0143
	AVAGWEEVLR	2	1	20336290		487085671	57.28	2	1129.6	49.8551
	ISAVSVAQR	1	1	20336290		6.50295e+07	56.3	2	930.541	20.8166
	SVEVEGYGSK	1	1	20336290		4.53783e+07	53.19	2	1054.51	20.4651
	ALTQFPLPK	2	1	20336290		65435908	52.02	2	1014.6	42.8464
	KLQSNPSLEGVSHVIVDEVHER	1	1	20336290		123218858	50.47	3	2472.3	46.4263
	KIVLATNIAETSITINDIVHVVDSGLHKEER	1	1	20336290		3.05886e+06	50.35	5	3414.86	68.3647
	RISAVSVAQR	1	1	20336290		2.10638e+07	47.72	3	1086.64	17.9491
	IPQLLLER	4	1	20336290		1051260390	47.36	2	981.613	46.0106
	GSSFEMTDDDSAIR	1	1	20336290		2.02053e+07	47.31	2	1530.64	32.7814
	GVLMAGLYPNLIQVR	1	1	20336290		7.36426e+07	45.7	3	1643.94	64.9496
	VPGFMYPVK	3	1	20336290		383217777	44.84	2	1037.55	42.4285
	VSHELGPSLR	1	1	20336290		9.164e+07	44.53	3	1094.6	21.1474
	AIFQQPPVGVR	2	1	20336290		1.01533e+09	43.51	2	1211.69	36.7426
	LQEALGMHESK	1	1	20336290		1.58511e+07	41.81	2	1242.62	20.1984
	YLILPVHSNIPMMDQK	1	1	20336290		8.06427e+07	41.36	3	1899	56.9907
	EYLTTLGQR	2	1	20336290		1.93302e+08	40.86	2	1080.57	28.7831
	EHYLEDILAK	2	1	20336290		216887606	37.65	3	1230.64	41.7189
	RGPVWQEAPQLPVDPHR	1	1	20336290		90252318	35.62	4	1982.04	38.7247
	GVLmAGLYPNLIQVR	1	1	20336290	M4(Oxidation)	12218598	33.91	2	1659.93	61.6149
	AIVLAAIFR	1	1	20336290		1.14019e+08	33.84	2	973.624	63.3224
	LVYVHTNGPK	1	1	20336290		1.4672e+07	33.05	3	1127.63	18.9135
	LQEALGmHESK	2	1	20336290	M7(Oxidation)	2.74551e+07	30.23	2	1258.61	14.1264
	WLTYFMAVK	1	1	20336290		140316624	24.02	2	1158.61	62.7173
	AVDSPNIK	1	1	20336290		4.36322e+07	39.84	2	843.46	16.1294
	NELFDAAK	1	1	20336290		3.34467e+07	34.63	2	907.455	26.5919
	LNPALR	1	1	20336290		8.92987e+07	50.06	2	683.422	18.3193
	GWGLLGPR	1	1	20336290		541297516	42.76	2	855.487	45.8376
	LQSDDILPLGK	1	1	20336290		489906547	25.03	2	1198.67	43.0328
	LVLMSATGDNER	1	1	20336290		3.36101e+07	16.75	3	1305.65	29.6095
68509926	putative pre-mRNA-splicing factor ATP-dependent RNA helicase DHX15 [Homo sapiens]	1715.15	40	27	28	81	8.90487e+08	795	90.8752	7.45947
	Sequence	# PSMs	# Protein Groups	Protein Group Accessions	Modifications	Area	IonScore	Charge	MH+ [Da]	RT [min]
	ALVTGYFMQVAHLER	2	1	68509926		358577258	100.91	2	1734.91	61.1419
	TLATDILMGVLK	2	1	68509926		5.46164e+06	96.03	2	1274.74	69.2262
	KALVTGYFMQVAHLER	2	1	68509926		140498703	93.6	2	1863	53.3837
	DNQVVQLHPSTVLDHKPEWVLYNEFVLTTK	2	1	68509926		1.74458e+08	85.41	3	3549.85	63.2826
	TEMQDNTYPEILR	3	1	68509926		3.76836e+08	77.18	2	1609.76	41.7367
	VIVMSATLDAGK	3	1	68509926		550952668	74.04	2	1204.66	36.56
	HQSFVLVGETGSGK	2	1	68509926		3.30328e+08	73.35	2	1445.74	27.4515
	LDLGEDYPSGK	1	1	68509926		5.76601e+07	70.17	2	1193.57	28.8227
	SNLGSVVLQLK	2	1	68509926		840342676	68.61	2	1157.69	49.7828
	ASTNAmLISAGLPPLK	4	1	68509926	M6(Oxidation)	3.91711e+07	65	2	1599.88	50.3879
	YGVIILDEAHER	4	1	68509926		814725032	62.62	2	1414.74	38.0196
	EVDDLGPEVGDIK	2	1	68509926		3.67266e+08	56.85	2	1385.69	37.5395
	IIPLYSTLPPQQQQR	13	1	68509926		1.18844e+08	56.76	2	1782	44.8523
	IRVESLLVTAISK	8	1	68509926		9.2478e+08	53.23	3	1428.88	55.3865
	VAAmSVAQR	1	1	68509926	M4(Oxidation)	6.19307e+06	53.19	2	948.497	11.4305
	THPVEIFYTPEPER	1	1	68509926		3.89183e+07	53	2	1714.85	38.1407
	FAHIDGDHLTLLNVYHAFK	4	1	68509926		736188596	52.43	3	2211.14	58.7349
	VAAMSVAQR	1	1	68509926		7.92076e+07	51.74	2	932.502	18.9501
	LQLPVWEYKDR	4	1	68509926		4.0927e+08	48.24	3	1446.78	45.8578
	SLMSADNVR	1	1	68509926		8.7969e+07	47.27	2	992.486	23.3104
	EAMNDPLLER	1	1	68509926		333308165	45.82	2	1187.58	35.1054
	HRLDLGEDYPSGK	3	1	68509926		2.00722e+08	43.62	2	1486.74	22.4163
	FTDILVR	2	1	68509926		906338093	38.66	2	863.502	37.9651
	IFEPPPPK	1	1	68509926		217961151	38.18	2	924.522	23.6256
	RVAAMSVAQR	2	1	68509926		2.44591e+07	37.93	3	1088.6	16.5602
	KLGIDDLVHFDFMDPPAPETLMR	1	1	68509926		1.57784e+07	28.27	4	2657.31	66.5308
	THPVEIFYTPEPERDYLEAAIR	4	1	68509926		2.28427e+08	22.3	3	2646.33	59.2949
	YmTDGMLLR	1	2	68509926;256000749	M2(Oxidation)	28910291	36.99	2	1115.52	34.3164
	SNLGSVVLQLKK	1	1	68509926		1.68156e+07	11.24	3	1285.79	39.4839
	SLmSADNVR	2	1	68509926	M3(Oxidation)	1.20412e+07	35.78	2	1008.48	15.448
	YMTDGMLLR	1	2	68509926;256000749		6.95085e+08	28.17	2	1099.53	41.8005
195972866	keratin, type I cytoskeletal 10 [Homo sapiens]	1711.93	44.86	24	27	55	1.96298e+09	584	58.7656	5.21143
	Sequence	# PSMs	# Protein Groups	Protein Group Accessions	Modifications	Area	IonScore	Charge	MH+ [Da]	RT [min]
	NQILNLTTDNANILLQIDNAR	3	1	195972866		1.20538e+07	160.16	2	2367.27	65.7744
	TIDDLKNQILNLTTDNANILLQIDNAR	3	1	195972866		2.33446e+07	122.5	3	3052.64	70.2054
	SKELTTEIDNNIEQISSYK	2	1	195972866		281180371	118.46	2	2212.11	53.2911
	GSLGGGFSSGGFSGGSFSR	2	1	195972866		1035515006	110.64	2	1707.78	43.8562
	ADLEMQIESLTEELAYLKK	2	1	195972866		8.55928e+06	87.22	3	2224.15	69.1376
	IRLENEIQTYR	7	1	195972866		832720863	83.54	2	1434.77	30.9217
	VTMQNLNDR	1	3	24430192;195972866;15431310		6.16501e+08	78.95	2	1090.54	21.6186
	SLLEGEGSSGGGGR	1	1	195972866		133640860	78.61	2	1262.6	21.1468
	QSLEASLAETEGR	1	1	195972866		614698699	75.09	2	1390.69	35.2701
	ALEESNYELEGK	4	1	195972866		1.49606e+09	74.31	2	1381.65	26.0909
	ADLEmQIESLTEELAYLKK	2	1	195972866	M5(Oxidation)	2.66461e+06	72.72	3	2240.14	69.6721
	RVLDELTLTK	3	1	195972866		27234990	62.42	2	1187.71	31.3064
	SQYEQLAEQNRK	2	1	195972866		3.78852e+08	62.14	2	1493.74	18.4697
	SQYEQLAEQNR	1	1	195972866		208868870	61.88	2	1365.64	22.0111
	VLDELTLTK	2	1	195972866		3072949743	58.83	2	1031.6	37.8495
	YENEVALR	1	1	195972866		40302064	58.16	2	993.504	22.8733
	LASYLDKVR	2	4	15431310;24430192;195972866;24234699		1.98701e+08	53.05	2	1064.61	25.4143
	LAADDFRLKYENEVALR	1	1	195972866		8.35675e+07	47.09	4	2023.07	43.5387
	LKYENEVALR	3	1	195972866		1.31993e+09	42.94	2	1234.68	25.5973
	NHEEEMKDLR	1	1	195972866		1.06618e+08	42.62	3	1300.6	14.1058
	NVQALEIELQSQLALK	1	1	195972866		356548681	36.75	3	1797.02	64.8779
	QSVEADINGLRR	1	1	195972866		748638516	16.88	3	1357.72	28.0195
	LAADDFR	1	5	15431310;40354195;195972866;24430192;24234699		390769455	40.69	2	807.402	23.6507
	DAEAWFNEK	2	1	195972866		851134878	38.76	2	1109.49	38.9468
	LAADDFRLK	1	1	195972866		30782710	23.52	3	1048.58	29.5919
	IKEWYEK	1	1	195972866		65614892	31.78	2	995.523	22.5524
	HGNSHQGEPR	2	1	195972866		7.84975e+06	30.07	3	1118.51	5.71971
	ELTTEIDNNIEQISSYKSEITELRR	1	1	195972866		2.68608e+08	16.27	4	2981.52	60.9286
	VTmQNLNDR	1	3	24430192;195972866;15431310	M3(Oxidation)	6.31415e+07	36.18	2	1106.53	12.5686
169881239	ATP-dependent RNA helicase DDX3Y [Homo sapiens]	1657.27	33.03	3	21	64	2.49319e+09	660	73.1081	7.54736
	Sequence	# PSMs	# Protein Groups	Protein Group Accessions	Modifications	Area	IonScore	Charge	MH+ [Da]	RT [min]
	HVINFDLPSDIEEYVHR	2	2	301171467;169881239		727124414	121.49	2	2083.03	61.1942
	VGSTSENITQK	1	2	301171467;169881239		2.01936e+08	103.3	2	1163.6	13.5877
	LEQELFSGGNTGINFEK	3	2	301171467;169881239		6.10529e+08	103.05	2	1882.93	53.2236
	QEVPSWLENMAYEHHYK	5	2	301171467;169881239		894421310	80.49	2	2160.99	51.7161
	QYPISLVLAPTR	8	2	301171467;169881239		1.14874e+09	79.59	2	1357.79	58.4914
	DLLDLLVEAK	2	2	301171467;169881239		4.05649e+06	77.27	1	1128.65	68.5278
	MLDMGFEPQIR	3	4	4758138;301171467;169881239;38201710		2.64444e+09	72.88	2	1336.64	53.6674
	ELAVQIYEEARK	2	2	301171467;169881239		311895847	70.07	2	1448.78	37.7586
	ELAVQIYEEAR	2	2	301171467;169881239		6.17727e+08	67.56	2	1320.68	43.3915
	MLDmGFEPQIR	6	4	4758138;301171467;169881239;38201710	M4(Oxidation)	1605238954	66.6	2	1352.64	40.5157
	YLVLDEADR	2	2	301171467;169881239		1306728625	65.21	2	1093.56	34.0834
	SPILVATAVAAR	4	2	301171467;169881239		3528410476	61.93	2	1168.71	39.8817
	DREEALHQFR	2	2	301171467;169881239		135568977	54.68	2	1300.64	19.785
	KQYPISLVLAPTR	3	2	301171467;169881239		429978940	53.86	3	1485.88	45.6553
	VGNLGLATSFFNEK	2	1	169881239		1.56797e+08	53.48	2	1496.78	60.9099
	mLDmGFEPQIR	1	4	4758138;301171467;169881239;38201710	M1(Oxidation); M4(Oxidation)	2.49195e+08	50.6	2	1368.63	36.2757
	HTMMFSATFPK	2	2	301171467;169881239		629923110	49.2	3	1297.61	39.6789
	VVWVEDLDKR	1	1	169881239		2.34257e+08	47.14	3	1258.68	37.6543
	DKDAYSSFGSR	2	2	301171467;169881239		4.59321e+07	45.98	2	1232.56	20.2531
	IVEQDTMPPK	1	2	301171467;169881239		1.50402e+07	44.72	2	1157.59	19.0487
	HTmMFSATFPK	3	2	301171467;169881239	M3(Oxidation)	63473460	43.07	2	1313.61	34.646
	IVEQDTmPPK	2	2	301171467;169881239	M7(Oxidation)	2.00741e+07	42.36	2	1173.59	15.1726
	QEVPSWLENmAYEHHYK	2	2	301171467;169881239	M10(Oxidation)	1.38119e+08	29.56	3	2176.98	39.1955
	IGLDFCK	1	2	301171467;169881239		2.3624e+07	35.56	2	795.41	41.607
	GLDISNVR	1	1	169881239		24377689	33.97	2	873.482	26.7668
	FSGGFGAR	1	2	301171467;169881239		1.89399e+08	38.61	2	798.392	22.6467
10800140	histone H2B type 1-B [Homo sapiens]	1647.81	55.56	2	9	42	3.70732e+10	126	13.9416	10.3159
	Sequence	# PSMs	# Protein Groups	Protein Group Accessions	Modifications	Area	IonScore	Charge	MH+ [Da]	RT [min]
	AMGIMNSFVNDIFER	11	3	20336752;10800140;18105048		1.34786e+09	137.43	2	1743.82	69.1146
	AmGIMNSFVNDIFER	8	3	20336752;10800140;18105048	M2(Oxidation)	2033263404	115.37	2	1759.82	67.124
	AmGImNSFVNDIFER	2	3	20336752;10800140;18105048	M2(Oxidation); M5(Oxidation)	1793706075	95.41	2	1775.82	61.7002
	QVHPDTGISSK	8	3	20336752;10800140;18105048		5398200432	62.16	2	1168.6	12.4779
	RSTITSR	1	3	20336752;10800140;18105048		3.53797e+07	54.28	2	820.466	7.16853
	KESYSIYVYK	1	1	10800140		2.68495e+09	50.29	2	1279.66	27.7444
	LLLPGELAK	5	3	20336752;10800140;18105048		103136529030	44.79	2	953.607	43.9838
	VLKQVHPDTGISSK	1	3	20336752;10800140;18105048		2.51235e+07	38.18	3	1508.85	16.6568
	LAHYNKR	2	3	20336752;10800140;18105048		1.93029e+09	36	3	901.502	6.31065
	ESYSIYVYK	1	1	10800140		2494933371	30.56	1	1151.57	36.648
	AVTkYTSSK	2	2	20336752;10800140	K4(GlyGly)	2.81589e+07	27.41	3	1098.58	9.39554
14165439	heterogeneous nuclear ribonucleoprotein K isoform a [Homo sapiens]	1644.1	46.55	18	18	67	1.78027e+09	464	50.9964	5.32568
	Sequence	# PSMs	# Protein Groups	Protein Group Accessions	Modifications	Area	IonScore	Charge	MH+ [Da]	RT [min]
	IITITGTQDQIQNAQYLLQNSVK	3	1	14165439		1.17637e+09	136.11	2	2589.4	63.8579
	IILDLISESPIK	3	1	14165439		1.15651e+09	101.17	2	1340.81	63.5897
	LLIHQSLAGGIIGVK	8	1	14165439		2.5197e+09	78.99	2	1518.94	47.1412
	ILSISADIETIGEILKK	2	1	14165439		1.84337e+07	67.22	2	1843.08	69.7642
	NLPLPPPPPPR	26	1	14165439		403762352	62.99	2	1194.7	36.2051
	IDEPLEGSEDR	2	1	14165439		4.98827e+08	57.85	2	1259.58	22.9681
	RPAEDMEEEQAFKR	3	1	14165439		2.62376e+08	54.18	3	1735.81	20.8727
	TDYNASVSVPDSSGPER	3	1	14165439		7.94866e+08	53.89	2	1780.8	26.3019
	NTDEMVELR	1	1	14165439		348545030	51.51	2	1106.52	27.5743
	VVLIGGKPDR	3	1	14165439		5.54265e+08	51.5	2	1053.65	21.2043
	NTDEmVELR	1	1	14165439	M5(Oxidation)	0	51.23	2	1122.51	20.7934
	NAGAVIGK	2	1	14165439		2.22018e+08	48.84	2	729.428	13.2477
	DYDDMSPR	1	1	14165439		5.46263e+07	44.97	2	998.392	20.2518
	ENTQTTIK	1	1	14165439		5.18841e+07	44.82	2	934.485	9.72635
	QYADVEGF	1	1	14165439		1.21505e+08	43.73	1	928.409	41.8483
	RPAEDmEEEQAFKR	2	1	14165439	M6(Oxidation)	1.95481e+07	41.94	3	1751.81	17.0913
	DLAGSIIGK	1	1	14165439		693111280	40.96	1	873.508	36.3248
	GSYGDLGGPIITTQVTIPK	2	1	14165439		1644744977	38.59	2	1917.04	58.5492
	HESGASIK	1	1	14165439		7.1925e+07	37.9	2	828.424	6.58043
	GGDLmAYDR	1	1	14165439	M5(Oxidation)	3.77649e+07	41.25	2	1013.44	20.2055
5729877	heat shock cognate 71 kDa protein isoform 1 [Homo sapiens]	1635.22	47.37	22	28	83	1.3931e+09	646	70.8542	5.51611
	Sequence	# PSMs	# Protein Groups	Protein Group Accessions	Modifications	Area	IonScore	Charge	MH+ [Da]	RT [min]
	SINPDEAVAYGAAVQAAILSGDK	2	1	5729877		7.14135e+06	121.93	3	2260.15	67.2391
	IINEPTAAAIAYGLDK	2	2	5729877;16507237		595809078	88.95	2	1659.9	53.8153
	LDKSQIHDIVLVGGSTR	3	1	5729877		425431560	84.19	2	1838.02	35.467
	NQVAMNPTNTVFDAK	2	1	5729877		5.18865e+08	83.1	2	1649.8	37.9495
	NSLESYAFNMK	5	1	5729877		7.97106e+08	74.11	2	1303.6	45.1788
	STAGDTHLGGEDFDNR	6	1	5729877		3.54828e+08	70.21	2	1691.73	22.5257
	VEIIANDQGNR	4	3	5729877;167466173;16507237		483795746	70.19	2	1228.63	21.5424
	MKEIAEAYLGK	3	1	5729877		6.50063e+08	65.84	2	1252.66	28.8563
	DAGTIAGLNVLR	7	1	5729877		1513227888	62.63	2	1199.68	49.935
	SQIHDIVLVGGSTR	2	1	5729877		545483786	62.03	2	1481.81	29.6851
	TTPSYVAFTDTER	5	2	5729877;167466173		1063756715	61.61	2	1487.71	37.125
	RFDDAVVQSDMK	2	1	5729877		1.66315e+08	58.02	2	1410.67	25.6309
	MVNHFIAEFK	3	1	5729877		1.48146e+09	55.87	2	1235.63	38.7939
	ARFEELNADLFR	1	1	5729877		899587096	51.17	2	1480.76	49.2483
	QTQTFTTYSDNQPGVLIQVYEGER	1	1	5729877		90930262	48.68	3	2774.34	60.4109
	LSKEDIER	1	1	5729877		2.64011e+07	48.59	2	989.529	14.5137
	NQVAmNPTNTVFDAK	1	1	5729877	M5(Oxidation)	1184600598	47.5	2	1665.8	28.7338
	TVTNAVVTVPAYFNDSQR	7	1	5729877		1.1724e+09	45.52	2	1982.01	52.4197
	SFYPEEVSSMVLTK	3	1	5729877		664577951	45.29	2	1616.79	59.7859
	ITITNDK	1	2	5729877;167466173		121652472	44.5	2	804.449	16.0038
	YKAEDEK	1	1	5729877		7.52059e+06	44.48	2	882.423	6.45107
	HWPFmVVNDAGRPK	1	1	5729877	M5(Oxidation)	137965615	43.29	3	1669.83	35.4841
	ITITNDKGR	1	2	5729877;167466173		2.57226e+07	41.67	2	1017.57	12.9152
	EIAEAYLGK	1	1	5729877		1.7894e+08	41.5	2	993.529	27.8008
	HWPFMVVNDAGRPK	11	1	5729877		536463774	41.45	3	1653.84	39.9577
	LLQDFFNGK	2	1	5729877		5.93643e+08	31.56	2	1081.57	49.9118
	VQVEYKGETK	1	1	5729877		3.0022e+07	41.75	2	1180.62	14.5936
	ATVEDEK	1	1	5729877		3.35647e+06	34.48	2	791.38	7.72052
	mVNHFIAEFK	1	1	5729877	M1(Oxidation)	0	19.01	3	1251.62	32.3479
	VQVEYK	1	1	5729877		6.31686e+07	39.14	2	765.417	16.9143
	MVQEAEK	1	2	5729877;167466173		3.22077e+07	36.93	2	834.405	8.88625
325651836	SWI/SNF-related matrix-associated actin-dependent regulator of chromatin subfamily A member 5 [Homo sapiens]	1634.3	38.4	39	39	86	9.12514e+08	1052	121.828	8.08936
	Sequence	# PSMs	# Protein Groups	Protein Group Accessions	Modifications	Area	IonScore	Charge	MH+ [Da]	RT [min]
	LGFDKENVYDELR	2	1	325651836		2.74908e+08	82.5	2	1597.79	42.977
	FITDNTVEER	2	1	325651836		461224755	75.17	2	1223.59	24.7829
	LLTQGFTNWNKR	2	1	325651836		306630285	73.63	2	1477.8	38.5024
	TLQTISLLGYMK	1	1	325651836		3.01978e+08	73.36	2	1367.77	62.1581
	IDEAESLNDEELEEKEK	1	1	325651836		1.5841e+07	71.51	2	2019.93	26.4044
	TPEEVIEYSAVFWER	1	1	325651836		1.6116e+07	70.37	2	1854.9	66.7778
	TEQEEDEELLTESSK	1	1	325651836		99844585	70.12	2	1766.79	28.9798
	ESEITDEDIDGILER	1	1	325651836		1.05679e+08	64.76	2	1733.82	54.0739
	RTEQEEDEELLTESSK	2	1	325651836		4.24129e+07	64.47	2	1922.89	26.0931
	LDSIVIQQGR	1	1	325651836		2.96153e+08	63.65	2	1128.64	27.7023
	QTELFAHFIQPAAQK	3	1	325651836		7.28827e+08	62.36	2	1728.91	47.152
	NPELPNAAQAQK	2	1	325651836		1.34733e+08	62.03	2	1280.66	21.5708
	LFELLEK	4	1	325651836		7.88576e+08	57.8	1	891.522	49.5866
	QDSINAYNEPNSTK	1	1	325651836		58972357	57.52	2	1580.72	20.0061
	TLQTISLLGYmK	3	1	325651836	M11(Oxidation)	3.33847e+08	57.14	2	1383.76	52.4961
	YLVIDEAHR	2	1	325651836		290477495	56.94	2	1115.59	25.2843
	LLNILMQLR	1	1	325651836		7.91501e+07	56.6	2	1113.69	64.49
	WGRDDIENIAR	3	1	325651836		5.32909e+08	56.12	2	1344.67	33.2788
	NPELPNAAQAQKEEQLK	2	1	325651836		2.49936e+08	56	3	1907.99	26.1067
	IGKDEMLQMIR	7	1	325651836		920354308	55.76	3	1333.7	39.8374
	LRLDSIVIQQGR	2	1	325651836		5.36383e+08	55.72	3	1397.83	39.5303
	DIDILNSAGK	2	1	325651836		616597106	55.03	2	1045.56	37.1909
	NFTmDTESSVYNFEGEDYREK	1	1	325651836	M4(Oxidation)	153235671	53.74	3	2577.08	42.318
	YKAPFHQLR	1	1	325651836		5.68512e+07	53.07	3	1159.64	21.1835
	STLHNWMSEFKR	4	1	325651836		2.78554e+08	52.25	2	1535.75	39.1653
	LVDQNLNK	3	1	325651836		146326526	52.24	2	943.525	16.0019
	sSAAEPPPPPPPESAPSKPAASIASGGSNSSNK	1	1	325651836	N-Term(Acetyl)	1.57708e+08	49.03	3	3113.52	26.5487
	NFTMDTESSVYNFEGEDYREK	1	1	325651836		87797249	46.62	3	2561.08	48.2926
	LLNILmQLR	2	1	325651836	M6(Oxidation)	275300583	45.86	2	1129.68	61.2102
	LLTQGFTNWNK	4	1	325651836		439790310	42.1	2	1321.7	45.397
	KANYAVDAYFR	2	1	325651836		1.68617e+08	38.59	3	1317.66	33.739
	STLHNWMSEFK	4	1	325651836		1.76177e+08	37.61	2	1379.65	45.9208
	HGATHVFASK	2	1	325651836		8.96723e+07	32.97	3	1054.54	9.26001
	IAFTEWIEPPKR	3	1	325651836		9.43855e+08	25.78	3	1486.81	53.6647
	FVFMLSTR	2	1	325651836		873332621	44.11	2	1000.53	54.8923
	LHmVLRPFLLR	4	1	325651836	M3(Oxidation)	1.21385e+08	10.12	3	1410.84	40.21
	IYVGLSK	1	1	325651836		155307056	43.4	2	779.469	26.4434
	WVPTLR	1	1	325651836		357295330	41.48	2	771.453	32.9848
	ISYGTNK	1	1	325651836		5.44704e+07	36.22	2	782.407	12.6267
	TAmELQR	1	1	325651836	M3(Oxidation)	0	39.17	2	864.427	11.2639
	mGESSLR	1	1	325651836	M1(Oxidation)	3.71093e+06	34.52	2	795.369	9.63711
	LDGQTPHDER	1	1	325651836		1.16638e+07	19.76	3	1167.54	9.06553
6912634	60S ribosomal protein L13a isoform 1 [Homo sapiens]	1539.81	46.31	17	17	80	6.52089e+09	203	23.5624	10.9312
	Sequence	# PSMs	# Protein Groups	Protein Group Accessions	Modifications	Area	IonScore	Charge	MH+ [Da]	RT [min]
	AEVQVLVLDGR	2	1	6912634		537435471	90.96	2	1198.68	44.0812
	YQAVTATLEEKR	2	1	6912634		1.06503e+08	82.96	2	1408.75	23.7895
	KIDKYTEVLK	2	1	6912634		7.72104e+08	79.26	2	1236.73	22.2357
	aEVQVLVLDGR	14	1	6912634	N-Term(Acetyl)	3386943928	72.26	2	1240.7	64.8371
	YQAVTATLEEK	8	1	6912634		11849805384	69.05	2	1252.65	27.1139
	LAAIVAK	5	1	6912634		3827833198	63.58	2	685.463	20.5978
	GQAALDR	2	1	6912634		3.48379e+08	55.52	2	730.386	9.86433
	MVVPAALKVVR	1	1	6912634		2.30103e+07	54.5	3	1182.74	39.4298
	mVVPAALK	1	1	6912634	M1(Oxidation)	922456742	53.45	2	844.499	23.8257
	aEVQVLVLDGRGHLLGR	1	1	6912634	N-Term(Acetyl)	7.08209e+08	51.46	3	1874.07	62.4966
	IDKYTEVLK	1	1	6912634		2.63955e+08	50.59	2	1108.63	23.7876
	RMVVPAALK	3	1	6912634		207359260	47.57	2	984.607	25.5262
	LKVFDGIPPPYDKK	4	1	6912634		46187178	46.83	2	1616.91	35.959
	LAHEVGWK	1	1	6912634		1.22894e+09	44.72	2	939.509	19.4515
	LKVFDGIPPPYDK	3	1	6912634		3.78198e+08	44.36	2	1488.82	42.8614
	MVVPAALK	2	1	6912634		3096618236	41.86	2	828.504	29.7327
	VFDGIPPPYDKK	13	1	6912634		3.88502e+09	29.26	3	1375.73	31.9834
	VFDGIPPPYDK	14	1	6912634		2.4106e+09	27.99	3	1247.63	39.1799
	mNTNPSR	1	1	6912634	M1(Oxidation)	2.93101e+08	48.38	2	835.375	6.23036
4503471	elongation factor 1-alpha 1 [Homo sapiens]	1534.88	35.93	14	14	59	3.52997e+09	462	50.1091	9.01221
	Sequence	# PSMs	# Protein Groups	Protein Group Accessions	Modifications	Area	IonScore	Charge	MH+ [Da]	RT [min]
	THINIVVIGHVDSGK	17	1	4503471		3.95231e+08	93.99	2	1588.89	29.9772
	VETGVLKPGMVVTFAPVNVTTEVK	4	1	4503471		1.82408e+09	90.35	2	2515.39	60.4283
	STTTGHLIYK	2	1	4503471		3.35642e+08	82.33	2	1120.6	19.043
	YYVTIIDAPGHR	3	1	4503471		2.93917e+09	74.06	2	1404.73	36.4524
	VETGVLKPGmVVTFAPVNVTTEVK	5	1	4503471	M10(Oxidation)	2189114404	70.99	2	2531.39	56.6732
	IGGIGTVPVGR	4	1	4503471		4460365209	66.69	2	1025.61	29.3078
	EHALLAYTLGVK	7	1	4503471		1.63785e+09	64.6	2	1314.75	43.1817
	QTVAVGVIK	2	1	4503471		689897361	59.31	2	914.57	25.4172
	LPLQDVYK	7	1	4503471		3.19038e+09	57.91	2	975.554	34.18
	YEEIVKEVSTYIK	1	1	4503471		5.73367e+07	36.33	3	1600.85	53.1795
	KIGYNPDTVAFVPISGWNGDNMLEPSANMPWFK	1	1	4503471		4.14204e+06	26.29	4	3695.79	68.8624
	YYVTIIDAPGHRDFIK	2	1	4503471		5.60028e+07	24.63	3	1908.01	43.283
	TIEKFEK	1	1	4503471		4.4258e+07	37.56	2	894.496	14.5041
	EVSTYIK	2	1	4503471		223907793	37.8	2	839.454	21.3786
	QLIVGVNK	1	1	4503471		72863629	62.96	1	870.544	24.9228
228008291	heterogeneous nuclear ribonucleoprotein Q isoform 1 [Homo sapiens]	1530.11	51.2	24	28	60	2569210404	623	69.5596	8.5874
	Sequence	# PSMs	# Protein Groups	Protein Group Accessions	Modifications	Area	IonScore	Charge	MH+ [Da]	RT [min]
	VAEKLDEIYVAGLVAHSDLDER	3	1	228008291		5.5895e+08	117.14	2	2442.26	58.7271
	YGGPPPDSVYSGQQPSVGTEIFVGK	2	1	228008291		283222719	105.94	2	2566.25	53.1607
	AIEALKEFNEDGALAVLQQFK	1	1	228008291		12308136	91.5	3	2334.24	66.4624
	NLANTVTEEILEK	2	1	228008291		666870753	82.64	2	1473.78	60.2783
	VTEGLTDVILYHQPDDK	2	1	228008291		981718780	79.35	2	1942.98	46.4829
	EFNEDGALAVLQQFK	1	1	228008291		1.03779e+06	76.13	2	1708.86	65.6216
	TKEQILEEFSK	4	1	228008291		279377348	70.72	2	1351.72	33.7202
	LKDYAFIHFDERDGAVK	2	1	228008291		1.28682e+08	68.13	2	2024.03	38.0071
	DLFEDELVPLFEK	1	1	228008291		5.63281e+06	66.29	2	1593.81	69.4268
	TGYTLDVTTGQR	3	2	228008291;5031755		1701621508	64.95	2	1311.66	28.5817
	LMMDPLTGLNR	8	1	228008291		1378250255	61.93	2	1260.65	55.1716
	DSDLSHVQNK	1	1	228008291		3.0679e+07	61.25	2	1142.55	11.5665
	SENQEFYQDTFGQQWK	2	1	228008291		125512158	58.43	2	2034.89	52.1158
	LDEIYVAGLVAHSDLDER	2	1	228008291		119450015	57	2	2015.02	59.6071
	LYNNHEIR	1	1	228008291		80971969	53.72	2	1058.54	14.5412
	EAAQEAVK	2	2	228008291;5031755		4.59879e+07	52.54	2	845.439	8.67041
	AMEEMNGKDLEGENIEIVFAKPPDQK	2	1	228008291		1.68343e+08	52.08	3	2932.42	52.7473
	VWGNVGTVEWADPIEDPDPEVmAK	1	1	228008291	M22(Oxidation)	8.62249e+06	51.59	2	2670.24	62.7156
	VWGNVGTVEWADPIEDPDPEVMAK	2	1	228008291		1.15447e+08	51.39	2	2654.26	64.2189
	QTNNQNWGSQPIAQQPLQGGDHSGNYGYK	1	1	228008291		161471702	51.32	3	3187.47	34.2191
	DLEGENIEIVFAKPPDQK	2	1	228008291		107279608	50.97	3	2042.05	53.6695
	LmMDPLTGLNR	4	1	228008291	M2(Oxidation)	5.9387e+08	43.74	2	1276.64	46.6568
	VTEGLTDVILYHQPDDKK	1	1	228008291		2.30654e+07	42.12	3	2071.08	39.7926
	EQILEEFSK	2	1	228008291		304249247	39.76	2	1122.57	40.6424
	KYGGPPPDSVYSGQQPSVGTEIFVGK	2	1	228008291		4.04217e+08	37.49	3	2694.35	46.3196
	LKDYAFIHFDER	2	1	228008291		613237028	37.36	3	1553.78	39.8286
	VADSSKGPDEAK	1	1	228008291		1.0655e+07	39.25	3	1203.59	7.39624
	TAAQAR	1	1	228008291		46043066	60.08	2	617.339	4.23748
	AGPIWDLR	1	2	228008291;5031755		2876262428	42.25	2	927.509	46.3686
	LFVGSIPK	1	2	228008291;5031755		3129747276	38.94	2	860.527	37.2396
102469034	tyrosine-protein kinase JAK1 [Homo sapiens]	1528.9	35.01	33	33	66	8.85265e+08	1154	133.191	7.54736
	Sequence	# PSMs	# Protein Groups	Protein Group Accessions	Modifications	Area	IonScore	Charge	MH+ [Da]	RT [min]
	FYFTNWHGTNDNEQSVWR	3	1	102469034		3.70879e+08	126.91	2	2301.02	53.4034
	LSSHEEALSFVSLVDGYFR	2	1	102469034		5.1446e+06	92.92	2	2156.08	68.7853
	YDPEGDNTGEQVAVK	2	1	102469034		1.94458e+08	89.46	2	1621.74	22.2926
	KIPDATPLLDASSLEYLFAQGQYDLVK	1	1	102469034		2.29082e+06	87.12	3	2995.57	71.0821
	AIETDKEYYTVK	1	1	102469034		3.94985e+07	79.62	2	1459.74	23.259
	SFPSLGDLMSHLK	5	1	102469034		1.13248e+08	79.03	3	1431.74	64.7089
	DINKLEEQNPDIVSEK	2	1	102469034		166166944	69.88	2	1870.95	28.8083
	LRQEGSEEGmYVLR	1	1	102469034	M10(Oxidation)	4.15694e+07	68.28	3	1682.82	23.676
	QEGSEEGMYVLR	1	1	102469034		60876326	68.22	2	1397.64	33.6876
	IGDFGLTK	3	1	102469034		132075490	68.02	1	850.469	30.4182
	DLVQGEHLGR	1	1	102469034		2.57171e+07	66.44	2	1123.59	22.6116
	YLATLETLTK	3	1	102469034		689844186	65.35	2	1152.66	44.6653
	MIGPTHGQMTVTR	2	1	102469034		1.05988e+08	65.07	3	1428.71	22.9479
	SDVLTTPWK	1	1	102469034		1.84686e+08	64.5	2	1046.55	39.7952
	LSDPGIPITVLSR	2	1	102469034		1211531592	63.79	2	1367.79	54.7547
	ELADLMTR	5	1	102469034		281983198	56.5	2	948.486	33.4339
	EISNLLVATK	2	1	102469034		754420264	56.38	2	1087.64	38.8515
	VLDPSHR	1	1	102469034		22054845	54.19	2	823.445	10.3491
	AIETDKEYYTVKDDR	2	1	102469034		41485013	51.73	2	1845.89	21.9724
	KTEVNLEAPEPGVEVIFYLSDREPLR	2	1	102469034		1.81169e+06	45.12	3	3000.58	65.3972
	LImEFLPSGSLK	2	1	102469034	M3(Oxidation)	61204757	44.79	2	1350.74	52.5208
	TDNISFMLK	1	1	102469034		336168049	43.99	2	1068.54	46.0505
	IREEWNNFSYFPEITHIVIK	2	1	102469034		2.53587e+08	41.36	4	2535.31	64.1583
	LIMEFLPSGSLK	5	1	102469034		352466926	38.95	2	1334.74	61.9332
	KPATEVDPTHFEK	1	1	102469034		2.87635e+07	36.31	4	1498.76	21.1481
	NVLVESEHQVK	2	1	102469034		6.45465e+07	21.63	3	1281.69	20.7989
	TDNISFmLK	1	1	102469034	M7(Oxidation)	179154468	38.9	2	1084.54	38.362
	INNVFKDFLK	2	1	102469034		1.31608e+08	26.28	3	1237.7	53.6506
	DISLAFFEAASmmR	1	1	102469034	M12(Oxidation); M13(Oxidation)	5.45352e+07	25.01	2	1620.75	64.6617
	NFQIEVQK	1	1	102469034		353851813	23.8	2	1005.54	28.6872
	ESVVSINK	1	1	102469034		41999541	37.01	2	875.486	19.9971
	QEGSEEGmYVLR	1	1	102469034	M8(Oxidation)	15667389	33.38	2	1413.64	25.399
	mQLPELPK	1	1	102469034	M1(Oxidation)	1.36161e+08	32.28	2	971.527	29.7044
	NLYHENIVK	1	1	102469034		5.85023e+07	17.78	3	1129.6	22.5683
	HKPNVVSVEK	1	1	102469034		5.90314e+07	17.87	3	1136.65	10.9096
	THIYSGTLmDYKDDEGTSEEK	1	1	102469034	M9(Oxidation)	3.90813e+07	16.69	3	2435.06	24.3396
4506661	60S ribosomal protein L7a [Homo sapiens]	1492.68	50.38	19	19	64	2.03969e+10	266	29.977	10.6089
	Sequence	# PSMs	# Protein Groups	Protein Group Accessions	Modifications	Area	IonScore	Charge	MH+ [Da]	RT [min]
	LKVPPAINQFTQALDR	13	1	4506661		1.23472e+10	92.97	2	1811.03	60.2949
	AGVNTVTTLVENK	8	1	4506661		20869370222	77.87	2	1345.74	36.7995
	VPPAINQFTQALDR	13	1	4506661		4424458642	76.95	2	1569.85	58.8804
	TCTTVAFTQVNSEDK	1	1	4506661		16016440	59.07	2	1643.76	29.5403
	AKELATK	1	1	4506661		1.39456e+08	55.8	2	760.458	6.37493
	VAPAPAVVK	2	1	4506661		4.44961e+09	55.66	2	851.538	19.0808
	QTATQLLK	1	1	4506661		2.58188e+09	53.28	2	902.534	23.1776
	NFGIGQDIQPK	5	1	4506661		27974076622	52.09	2	1216.64	34.6102
	HWGGNVLGPK	2	1	4506661		2554986346	50.73	2	1064.57	23.9547
	TCTTVAFTQVNSEDKGALAK	2	1	4506661		1.40023e+08	44.71	2	2084.04	33.6341
	AGVNTVTTLVENKK	2	1	4506661		7510164553	44.36	3	1473.83	28.7729
	RHWGGNVLGPK	2	1	4506661		4.278e+08	43.63	2	1220.67	20.5227
	KVAPAPAVVK	3	1	4506661		5.87002e+08	41.48	2	979.633	14.9194
	VAPAPAVVKK	1	1	4506661		5.50302e+07	40.86	2	979.634	13.4759
	TNYNDRYDEIR	1	1	4506661		1.0935e+09	34.52	2	1458.67	21.6776
	GDVPTKRPPVLR	1	1	4506661		4.68458e+07	18.17	4	1334.8	19.0329
	AAGKGDVPTK	2	1	4506661		111549839	44.27	2	943.524	7.62621
	VVNPLFEK	2	1	4506661		3.24728e+09	41.79	2	945.544	34.4443
	KVVNPLFEK	2	1	4506661		2.13159e+09	54.47	2	1073.64	27.5642
4758138	probable ATP-dependent RNA helicase DDX5 [Homo sapiens]	1484.66	39.41	19	23	67	3542614927	614	69.1047	8.92432
	Sequence	# PSMs	# Protein Groups	Protein Group Accessions	Modifications	Area	IonScore	Charge	MH+ [Da]	RT [min]
	FVINYDYPNSSEDYIHR	5	1	4758138		1.15371e+09	76.5	3	2131.98	47.5393
	TLSYLLPAIVHINHQPFLER	3	1	4758138		1227156216	73.71	2	2361.32	62.8594
	MLDMGFEPQIR	3	4	4758138;301171467;169881239;38201710		2.64444e+09	72.88	2	1336.64	53.6674
	APILIATDVASR	7	2	4758138;38201710		5300879344	71.72	2	1226.71	39.9784
	LLQLVEDR	2	1	4758138		2.68253e+09	68.27	2	985.571	36.38
	QVSDLISVLR	4	1	4758138		1825708021	68.17	2	1129.66	55.4645
	MLDmGFEPQIR	6	4	4758138;301171467;169881239;38201710	M4(Oxidation)	1605238954	66.6	2	1352.64	40.5157
	WNLDELPK	2	1	4758138		904602416	62.99	2	1014.53	49.2359
	LMEEIMSEK	2	1	4758138		599081391	60.4	2	1109.53	33.2655
	QTLMWSATWPK	3	2	4758138;38201710		1.21047e+09	59.39	2	1348.68	57.7016
	AGPLSGK	1	1	4758138		1.37491e+08	58.16	2	629.364	11.7035
	TGTAYTFFTPNNIK	3	1	4758138		1605253540	55.68	2	1574.79	51.8078
	WNLDELPKFEK	2	1	4758138		345272475	55.64	2	1418.74	53.8735
	TTYLVLDEADR	2	1	4758138		1.03067e+09	54.06	2	1295.65	40.2199
	QNFTEPTAIQAQGWPVALSGLDMVGVAQTGSGK	1	1	4758138		3.51447e+07	52.35	3	3358.66	67.6358
	TIVFVETK	3	1	4758138		660271328	52.26	2	936.543	29.9401
	mLDmGFEPQIR	1	4	4758138;301171467;169881239;38201710	M1(Oxidation); M4(Oxidation)	2.49195e+08	50.6	2	1368.63	36.2757
	RTTYLVLDEADR	1	1	4758138		18320482	50.16	3	1451.75	30.3802
	NFYQEHPDLAR	2	1	4758138		1.36124e+09	46.58	2	1389.66	25.5348
	QTLmWSATWPK	2	2	4758138;38201710	M4(Oxidation)	4.36086e+07	44.86	2	1364.67	51.6649
	FGNPGEK	2	1	4758138		7.77014e+07	43.83	2	748.365	11.5885
	LMEEIMSEKENK	2	1	4758138		3.70221e+08	42.4	3	1480.71	26.0954
	DGWPAMGIHGDK	1	1	4758138		0	31.65	2	1283.59	30.647
	DGWPAmGIHGDK	2	1	4758138	M6(Oxidation)	9.19064e+07	30.42	2	1299.58	23.3194
	LMEEImSEKENK	1	1	4758138	M6(Oxidation)	1.86955e+07	43.49	2	1496.7	20.1347
	EANQAINPK	2	1	4758138		8.90663e+07	42.05	2	984.514	11.068
	GLDVEDVK	1	2	4758138;38201710		9.69169e+07	36.36	2	874.454	24.3888
	TAQEVETYR	1	1	4758138		2.19366e+07	17.67	2	1096.53	17.5069
51100974	unconventional myosin-Id [Homo sapiens]	1479.63	36.28	28	28	57	2.92265e+08	1006	116.129	9.39307
	Sequence	# PSMs	# Protein Groups	Protein Group Accessions	Modifications	Area	IonScore	Charge	MH+ [Da]	RT [min]
	HYAGDVVYSVIGFIDK	2	1	51100974		3.27817e+06	105.11	2	1782.91	65.9349
	SLSSYNYIHVGAQLK	5	1	51100974		239840238	101.22	2	1679.88	40.8296
	VVSIIAELLSTK	1	1	51100974		1.18753e+06	94.84	2	1272.78	69.36
	HIDYFNNQIIVDLVEQQHK	1	1	51100974		1.53848e+08	86.83	3	2353.21	62.2778
	VTDEMFLEALNSK	2	1	51100974		170853861	76.7	2	1496.74	60.2977
	ILAAILHLGNLK	4	1	51100974		330782349	73.68	2	1275.82	57.9336
	AWEGNYLASKPDTPQTSGTFVPVANELK	1	1	51100974		141190484	71.16	3	3020.51	55.7611
	RFEEALQTIFNR	2	1	51100974		226510109	68.73	2	1523.8	53.6178
	LMYNSSNPVLK	4	1	51100974		1.41693e+08	66.48	2	1265.66	32.9477
	YIMQYIAAITNPSQR	2	1	51100974		7.26649e+07	65.3	2	1768.92	64.8363
	ELYERPPHLFAIADAAYK	3	1	51100974		2.89942e+08	63.38	2	2104.09	50.7378
	TLFTLEELR	2	1	51100974		155824765	63.2	2	1121.62	58.3613
	FVVDGDTPLIENGK	1	1	51100974		73933060	62.94	2	1503.77	43.3726
	HQVEYLGLLENVR	2	1	51100974		256071330	59.71	2	1569.85	53.582
	DIIDKQHTEQEASYGR	2	1	51100974		6.49334e+07	57.63	3	1889.91	20.4468
	IGELVGVLVNHFK	2	1	51100974		231501298	56.88	2	1424.83	61.6156
	LLNIYGR	1	1	51100974		1.15118e+08	54.58	2	848.502	31.2379
	SIPASDLPQVR	6	1	51100974		1.22408e+08	50.67	2	1182.65	32.7324
	NSMIALVDNLASKEPYYVR	1	1	51100974		61953126	37.36	3	2183.13	64.2423
	RPLTAATLFK	3	1	51100974		6.95785e+07	36.39	3	1117.68	31.84
	LSITEVTK	1	1	51100974		94510174	31.56	2	890.522	27.8562
	LNQPQPDFTK	1	1	51100974		217233795	29.47	2	1187.61	23.6313
	GDPIGGHINNYLLEK	2	1	51100974		5.54917e+07	27.24	2	1639.85	40.8714
	IVLFLQK	1	1	51100974		222345990	39.78	2	860.564	46.5794
	SFHSFYQLLQGGSEQmLR	1	1	51100974	M16(Oxidation)	8.78562e+07	32.19	3	2144.03	59.7669
	NYDTTIHGK	2	1	51100974		1.79388e+07	31.15	2	1048.51	13.383
	QEQEEYQR	1	1	51100974		3.71806e+06	39.95	2	1109.49	10.4094
	ADLGLQR	1	1	51100974		3.71973e+07	23.6	2	772.434	20.7224
16507237	78 kDa glucose-regulated protein precursor [Homo sapiens]	1462.16	44.5	25	27	55	1.15154e+09	654	72.2884	5.16064
	Sequence	# PSMs	# Protein Groups	Protein Group Accessions	Modifications	Area	IonScore	Charge	MH+ [Da]	RT [min]
	KSDIDEIVLVGGSTR	2	1	16507237		234744930	104.73	2	1588.86	39.791
	IEWLESHQDADIEDFK	1	1	16507237		7.39018e+07	104.57	2	1974.92	51.8184
	IINEPTAAAIAYGLDKR	5	1	16507237		1943868128	99.69	2	1816	48.6441
	KKELEEIVQPIISK	2	1	16507237		1.20792e+08	92.38	2	1653.99	37.5167
	IINEPTAAAIAYGLDK	2	2	5729877;16507237		595809078	88.95	2	1659.9	53.8153
	NQLTSNPENTVFDAK	1	1	16507237		627282010	82.18	2	1677.81	35.8802
	MKETAEAYLGK	2	1	16507237		9.91403e+07	78	2	1240.63	22.9732
	SQIFSTASDNQPTVTIK	4	1	16507237		650633346	77.74	2	1836.94	38.7779
	ALSSQHQAR	1	1	16507237		1.97607e+07	72.66	2	997.521	6.52898
	VEIIANDQGNR	4	3	5729877;167466173;16507237		483795746	70.19	2	1228.63	21.5424
	ITPSYVAFTPEGER	2	1	16507237		8.60118e+08	69.3	2	1566.78	42.8421
	TKPYIQVDIGGGQTK	2	1	16507237		3.45075e+08	64.97	2	1604.87	29.1404
	SDIDEIVLVGGSTR	1	1	16507237		106147144	56.87	2	1460.76	49.4442
	KTKPYIQVDIGGGQTK	1	1	16507237		5.48157e+07	55.58	3	1732.97	25.2301
	NELESYAYSLK	1	1	16507237		32945210	54.92	1	1316.64	43.8073
	VTHAVVTVPAYFNDAQR	8	1	16507237		4.63067e+08	53.94	3	1887.98	40.7906
	DAGTIAGLNVMR	1	1	16507237		6.13279e+08	53.46	2	1217.64	43.9154
	ELEEIVQPIISK	1	1	16507237		2.58044e+08	47.46	2	1397.79	50.7688
	TFAPEEISAMVLTK	3	1	16507237		4.24374e+08	47.4	3	1536.8	63.0142
	DNHLLGTFDLTGIPPAPR	3	1	16507237		1.33221e+08	37.41	3	1934.02	60.7199
	KVTHAVVTVPAYFNDAQR	1	1	16507237		82537896	34.52	3	2016.07	35.8232
	MKETAEAYLGKK	1	1	16507237		2.22737e+07	32.82	3	1368.72	19.7432
	LYGSAGPPPTGEEDTAEKDEL	2	1	16507237		113796732	30.71	2	2176	35.0061
	VLEDSDLK	1	1	16507237		39667418	43.01	2	918.481	20.9671
	TWNDPSVQQDIK	1	1	16507237		460834532	25.97	2	1430.7	29.586
	AKFEELNMDLFR	1	1	16507237		3.98457e+08	19.43	3	1512.76	57.0292
	VYEGERPLTK	1	1	16507237		2.47665e+07	15.65	2	1191.64	16.7604
7661958	bcl-2-associated transcription factor 1 isoform 1 [Homo sapiens]	1446.95	34.89	1	30	71	1.51549e+09	920	106.059	9.979
	Sequence	# PSMs	# Protein Groups	Protein Group Accessions	Modifications	Area	IonScore	Charge	MH+ [Da]	RT [min]
	FNDsEGDDTEETEDYR	1	2	7661958;117938251	S4(Phospho)	6.32534e+07	145.68	2	2001.69	24.8934
	FNDSEGDDTEETEDYR	1	2	7661958;117938251		4.12807e+07	106.28	2	1921.73	22.6652
	AEGEWEDQEALDYFsDKESGK	2	2	7661958;117938251	S15(Phospho)	1.9374e+08	97.13	2	2513.01	52.2681
	LLASTLVHSVK	6	2	7661958;117938251		1.49186e+09	92.21	2	1167.72	30.1318
	AEGEWEDQEALDYFSDKESGK	1	2	7661958;117938251		5.02254e+07	91.03	3	2433.05	52.8959
	YQGDGIVEDEEETMENNEEK	1	2	7661958;117938251		4.5172e+07	89.22	2	2357.96	41.1705
	LKETGYVVERPSTTK	4	2	7661958;117938251		3.8863e+08	87.87	2	1707.93	20.176
	LKDLFDYSPPLHK	2	2	7661958;117938251		6.21436e+08	82.99	2	1572.85	41.9792
	KSVLADQGK	2	2	7661958;117938251		3.17881e+07	71.69	2	945.539	9.70845
	WTHDKYQGDGIVEDEEETMENNEEK	2	2	7661958;117938251		1.35495e+08	65.03	3	3025.27	36.4095
	IDIsPSTLR	3	2	7661958;117938251	S4(Phospho)	550214952	62.14	2	1081.53	40.0606
	STSESFIQHIVSLVHHVK	3	2	7661958;117938251		1.98458e+09	56.47	2	2048.1	63.1383
	MAPVPLDDSNRPASLTK	2	2	7661958;117938251		735427315	55.59	2	1811.94	29.1066
	SSFYPDGGDQETAK	1	2	7661958;117938251		6.2837e+08	54.52	2	1501.65	23.4232
	QKFNDSEGDDTEETEDYR	1	2	7661958;117938251		1.03807e+07	53.89	3	2177.88	20.6462
	SAAMTLNER	1	2	7661958;117938251		2.75386e+08	52.24	2	992.486	20.1526
	TIAPQNAPR	1	2	7661958;117938251		3.50374e+08	52.19	2	967.536	15.3478
	SQEEPKDTFEHDPSESIDEFNK	2	2	7661958;117938251		3.18939e+08	50.25	3	2608.14	33.491
	NTEEEGLKYK	1	2	7661958;117938251		3.26873e+07	49.62	2	1210.6	16.5162
	ATEEHSTR	2	2	7661958;117938251		5.0856e+07	48.49	2	930.43	4.90227
	KYFLHDDRDDGVDYWAK	1	1	7661958		4.42652e+07	47.76	2	2142.99	34.8743
	YSPsQNSPIHHIPSR	3	2	7661958;117938251	S4(Phospho)	94913221	44.1	3	1799.83	22.041
	MIASDSHRPEVK	2	2	7661958;117938251		1.30316e+08	39.45	2	1369.69	13.3943
	EEEWDPEYTPK	3	2	167234419;7661958		268300007	36.97	2	1422.61	33.0919
	ETQSPEQVK	1	2	7661958;117938251		15237919	35.91	2	1045.52	10.4847
	YsPsQNSPIHHIPSR	3	2	7661958;117938251	S2(Phospho); S4(Phospho)	130527386	34.67	3	1879.79	24.1623
	DTFEHDPSESIDEFNK	2	2	7661958;117938251		138237052	33.96	2	1909.82	35.7662
	ETGYVVERPSTTK	1	2	7661958;117938251		0	33.9	2	1466.75	19.1002
	YSPSQNSPIHHIPSR	1	2	7661958;117938251		4.54879e+07	33.46	3	1719.86	21.2805
	AEGEPQEEsPLK	2	2	7661958;117938251	S9(Phospho)	93803336	28.03	2	1393.59	20.1269
	mAPVPLDDSNRPASLTK	2	2	7661958;117938251	M1(Oxidation)	5.49914e+08	27.24	2	1827.93	26.3189
	WTHDKYQGDGIVEDEEETmENNEEK	2	2	7661958;117938251	M19(Oxidation)	6.52521e+07	21.5	4	3041.28	26.0176
	IDISPSTLR	2	2	7661958;117938251		4.09632e+08	50.45	2	1001.57	33.7396
	LKDLFDYsPPLHK	3	2	7661958;117938251	S8(Phospho)	1.07002e+09	42.09	3	1652.82	48.4628
	FTDEESR	1	2	7661958;117938251		5.04608e+07	42.15	2	883.382	11.2269
	SFATASHR	1	2	7661958;117938251		8.94149e+07	40.49	2	876.435	9.57841
	RFTDEESR	1	2	7661958;117938251		8.03957e+06	19	2	1039.48	10.7572
	RIDIsPSTLR	1	2	7661958;117938251	S5(Phospho)	2.18898e+08	15.31	3	1237.63	35.0704
156523968	poly [ADP-ribose] polymerase 1 [Homo sapiens]	1429.68	37.18	32	32	56	7.90697e+08	1014	113.012	8.88037
	Sequence	# PSMs	# Protein Groups	Protein Group Accessions	Modifications	Area	IonScore	Charge	MH+ [Da]	RT [min]
	SLQELFLAHILSPWGAEVK	2	1	156523968		6.75966e+06	98.23	2	2138.16	70.5632
	VVSEDFLQDVSASTK	3	1	156523968		6.66305e+08	87.13	2	1624.82	52.3987
	GGAAVDPDSGLEHSAHVLEK	1	1	156523968		107387152	75.84	2	1988.97	27.7009
	NTHATTHNAYDLEVIDIFK	1	1	156523968		1.50774e+08	75	2	2202.09	59.1994
	KFYPLEIDYGQDEEAVKK	2	1	156523968		177223131	72.63	2	2172.09	42.3043
	KFYPLEIDYGQDEEAVK	2	1	156523968		177693629	70.89	3	2044	49.3235
	IAPPEAPVTGYMFGK	2	1	156523968		763641780	70.46	2	1577.81	53.3741
	EELGFRPEYSASQLK	1	1	156523968		75852735	65.69	2	1753.88	37.4227
	AEPVEVVAPR	3	1	156523968		2.28661e+08	65.03	2	1066.59	25.0674
	AmVEYEIDLQK	1	1	156523968	M2(Oxidation)	5.09705e+07	64.86	2	1354.66	37.0462
	TLGDFAAEYAK	4	1	156523968		9.42144e+08	63.77	2	1185.58	40.5624
	GFSLLATEDKEALKK	3	1	156523968		4.60247e+08	62	2	1649.91	34.5251
	VVDRDSEEAEIIR	1	1	156523968		8.13719e+07	58.09	2	1530.78	23.7161
	GIYFADMVSK	3	1	156523968		5.11718e+08	57.31	2	1130.56	47.6786
	KLTVNPGTK	1	1	156523968		2.71392e+07	56	2	957.576	12.9144
	KTAEAGGVTGK	1	1	156523968		4.02834e+06	55.35	2	1018.56	7.26928
	HPDVEVDGFSELR	2	1	156523968		2.01082e+08	51.4	2	1499.72	38.8021
	MAIMVQSPMFDGK	1	1	156523968		344448194	51.27	2	1454.69	53.9079
	LQLLEDDKENR	1	1	156523968		53691890	50.8	2	1372.71	24.7194
	GGSDDSSKDPIDVNYEK	2	1	156523968		1.12658e+08	48.08	2	1825.82	23.7394
	FYTLIPHDFGMK	2	1	156523968		626385883	47.91	2	1468.74	56.9357
	MIFDVESMKK	1	1	156523968		435975493	47.58	3	1227.62	38.4206
	MVDPEKPQLGMIDR	1	1	156523968		1.22113e+08	47.23	2	1628.82	35.5437
	VGTVIGSNK	1	1	156523968		8.30894e+07	44.55	2	874.502	15.3276
	QQVPSGESAILDR	1	1	156523968		459855743	44.55	2	1399.72	28.6541
	GIYFADmVSK	1	1	156523968	M7(Oxidation)	5.25079e+07	40.35	2	1146.55	34.9265
	AMVEYEIDLQK	1	1	156523968		232517024	39.63	2	1338.67	43.0913
	VGTVIGSNKLEQMPSKEDAIEHFmK	2	1	156523968	M24(Oxidation)	252595074	36.19	4	2804.41	37.5956
	KPPLLNNADSVQAK	2	1	156523968		1.11523e+08	35.88	3	1494.83	22.7327
	LEQMPSKEDAIEHFmK	1	1	156523968	M15(Oxidation)	103957612	32.82	3	1948.92	28.042
	MIFDVESmKK	1	1	156523968	M8(Oxidation)	3.356e+07	30.66	3	1243.61	27.9997
	RKGDEVDGVDEVAK	1	1	156523968		1.29588e+07	29.34	3	1516.77	16.9798
	LPKPVQDLIK	1	1	156523968		6.91196e+07	28.81	3	1150.72	38.3528
	VVDRDSEEAEIIRK	2	1	156523968		7.90792e+07	24.63	3	1658.88	20.8207
	DSEEAEIIR	1	1	156523968		8.63139e+06	35.94	2	1061.51	24.4142
29788785	tubulin beta chain [Homo sapiens]	1422.14	47.07	4	20	64	1.68306e+09	444	49.639	4.89404
	Sequence	# PSMs	# Protein Groups	Protein Group Accessions	Modifications	Area	IonScore	Charge	MH+ [Da]	RT [min]
	GHYTEGAELVDSVLDVVR	2	4	4507729;29788785;5174735;50592996		5.5102e+06	97.55	2	1958.99	65.5528
	MAVTFIGNSTAIQELFKR	1	1	29788785		6.96932e+06	78.74	3	2026.09	65.108
	ISVYYNEATGGK	1	1	29788785		926091289	77.6	2	1301.64	26.7379
	MAVTFIGNSTAIQELFK	3	1	29788785		1.42266e+07	75.23	2	1869.98	68.0831
	KLAVNMVPFPR	2	4	4507729;29788785;5174735;50592996		2.53183e+08	75.09	2	1271.73	44.1151
	ISEQFTAMFR	1	4	4507729;29788785;5174735;50592996		1197365170	71.44	2	1229.6	53.5326
	GHYTEGAELVDSVLDVVRK	2	4	4507729;29788785;5174735;50592996		1.20443e+08	65.48	3	2087.08	62.9363
	LAVNMVPFPR	4	4	4507729;29788785;5174735;50592996		1.18299e+09	63.48	2	1143.64	53.7625
	FPGQLNADLR	7	4	4507729;29788785;5174735;50592996		0	63.29	2	1130.6	37.3237
	ALTVPELTQQVFDAK	5	1	29788785		673847998	59.4	3	1659.9	62.8574
	AILVDLEPGTMDSVR	2	3	4507729;29788785;50592996		724945277	59.06	2	1615.84	56.9513
	EVDEQmLNVQNK	1	3	4507729;29788785;5174735	M6(Oxidation)	2.11997e+08	55.5	2	1462.69	21.2421
	ImNTFSVVPSPK	5	3	5174735;29788785;50592996	M2(Oxidation)	1.63902e+09	55.2	2	1335.7	36.9175
	YLTVAAVFR	4	2	5174735;29788785		2212784137	52.7	2	1039.6	54.6071
	FPGQLNADLRK	5	4	4507729;29788785;5174735;50592996		131344501	52.62	3	1258.69	27.0978
	NSSYFVEWIPNNVK	1	4	4507729;29788785;5174735;50592996		660715245	48.02	2	1696.84	61.362
	mSmKEVDEQmLNVQNK	1	3	4507729;29788785;5174735	M1(Oxidation); M3(Oxidation); M10(Oxidation)	5.90368e+07	47.22	3	1971.89	19.2556
	mSmKEVDEQMLNVQNK	1	3	4507729;29788785;5174735	M1(Oxidation); M3(Oxidation)	20423571	46.17	2	1955.89	25.2058
	LHFFMPGFAPLTSR	2	3	4507729;29788785;5174735		8.72717e+08	45.18	3	1620.84	63.6265
	SGPFGQIFRPDNFVFGQSGAGNNWAK	2	3	4507729;29788785;5174735		733246326	41.74	3	2798.35	64.3134
	KLAVNmVPFPR	1	4	4507729;29788785;5174735;50592996	M6(Oxidation)	134015094	38.91	2	1287.73	35.5471
	AILVDLEPGTmDSVR	4	3	4507729;29788785;50592996	M11(Oxidation)	501977574	31.13	2	1631.84	47.2504
	LHFFmPGFAPLTSR	1	3	4507729;29788785;5174735	M5(Oxidation)	473787807	28.38	2	1636.84	57.1366
	ISEQFTAmFR	2	4	4507729;29788785;5174735;50592996	M8(Oxidation)	557445203	25.96	2	1245.6	38.7563
	EVDEQMLNVQNK	1	3	4507729;29788785;5174735		352695393	23.41	2	1446.7	27.6054
	IREEYPDR	2	3	4507729;29788785;5174735		5.50566e+07	42.23	2	1077.54	14.1414
	LAVNmVPFPR	1	4	4507729;29788785;5174735;50592996	M5(Oxidation)	4.20763e+08	37.53	2	1159.63	42.3397
24497620	signal recognition particle subunit SRP68 isoform 1 [Homo sapiens]	1418.89	39.39	25	25	47	5.04537e+08	627	70.6856	8.55811
	Sequence	# PSMs	# Protein Groups	Protein Group Accessions	Modifications	Area	IonScore	Charge	MH+ [Da]	RT [min]
	IFLLGLADNEAAIVQAESEETKER	2	1	24497620		3.24698e+06	110.95	3	2646.37	65.4374
	LASAFTEEQAVLYNQR	2	1	24497620		633608948	102.16	2	1839.93	48.5317
	SGGTEGLLAEKLEALITQTR	3	1	24497620		3.56817e+06	87.07	2	2087.14	67.1011
	KVTEELLTDNR	2	1	24497620		52514576	83.84	2	1317.71	23.4454
	YANEVNSDAGAFK	2	1	24497620		335340464	80.06	2	1385.64	24.3168
	DLPDVQELITQVR	3	1	24497620		1.75345e+08	77.65	3	1525.83	64.9709
	VSNLQYLHSYLTYIK	2	1	24497620		514482640	74.58	2	1841.99	60.2237
	TKLEAQAYTAYLSGmLR	5	1	24497620	M15(Oxidation)	86482114	70.98	2	1931.99	52.1909
	VTEELLTDNR	1	1	24497620		243681943	69.98	2	1189.61	26.51
	NSLKDLPDVQELITQVR	2	1	24497620		126865031	69.32	2	1968.08	62.8024
	KWSEALVLYDR	2	1	24497620		121279400	62.01	2	1379.74	42.4564
	WSEALVLYDR	5	1	24497620		60422969	61.95	2	1251.64	50.5801
	YLLLVLmDAER	2	1	24497620	M7(Oxidation)	6.57999e+07	61.18	2	1351.74	61.9267
	QAATmSEVEWR	1	1	24497620	M5(Oxidation)	16752031	55.91	2	1323.6	24.5857
	VEEISPNIR	1	1	24497620		176593065	55.89	2	1056.57	25.2413
	ANKEFGDSLSLEILQIIK	1	1	24497620		2.37959e+06	48.59	3	2018.12	68.2311
	AWSYAmQLK	1	1	24497620	M6(Oxidation)	133598099	47.93	2	1113.54	30.6435
	ALLQQQPEDDSK	1	1	24497620		1.86536e+07	47.43	2	1371.68	21.2456
	DYILEGEPGK	1	1	24497620		1.88924e+08	44.56	2	1120.56	29.1217
	LEAQAYTAYLSGmLR	1	1	24497620	M13(Oxidation)	15887547	40.42	2	1702.85	56.7129
	AWSYAMQLK	1	1	24497620		2.35544e+08	25.27	2	1097.55	42.6336
	LEALITQTR	1	1	24497620		3.65518e+08	33.8	2	1044.61	28.051
	ALLQQQPEDDSKR	1	1	24497620		69713167	26.6	3	1527.78	18.3944
	TVPVKIDK	1	1	24497620		30825864	24.01	3	899.56	17.3086
	LSTAIKR	1	1	24497620		6.50612e+06	51.85	2	788.501	12.4514
	FEHQEWK	1	1	24497620		1.92978e+07	29.15	2	1003.47	18.1482
	TKLEAQAYTAYLSGMLR	1	1	24497620		1.45117e+08	28.6	3	1916	61.1263
47132620	keratin, type II cytoskeletal 2 epidermal [Homo sapiens]	1416.38	60.41	22	33	58	3.833e+09	639	65.3932	8.00146
	Sequence	# PSMs	# Protein Groups	Protein Group Accessions	Modifications	Area	IonScore	Charge	MH+ [Da]	RT [min]
	VLYDAEISQIHQSVTDTNVILSMDNSR	2	1	47132620		89456249	110.93	3	3048.51	62.3905
	NLDLDSIIAEVK	2	3	47132620;155969697;119395754		1.23927e+06	86.47	1	1329.73	65.2372
	GSSSGGGYSSGSSSYGSGGR	1	1	47132620		1.18847e+07	80.17	2	1740.71	14.071
	YEELQVTVGR	7	1	47132620		281376967	78.84	2	1193.62	33.1092
	GFSSGSAVVSGGSR	1	1	47132620		219379046	78.59	2	1254.61	21.7395
	FLEQQNQVLQTK	3	2	47132620;119395750		8293394484	75.93	2	1475.79	28.4365
	NVQDAIADAEQR	1	1	47132620		7.72962e+07	72.09	2	1329.64	29.6305
	TSQNSELNNMQDLVEDYKK	1	1	47132620		74031571	71.8	2	2256.05	49.6922
	NKLNDLEEALQQAK	2	1	47132620		148014306	70.14	2	1613.86	48.6812
	FASFIDKVR	3	5	47132620;226246665;155969697;119395754;372466577		1.43404e+08	65.57	2	1082.6	33.804
	NKLNDLEEALQQAKEDLAR	2	1	47132620		187566874	63.31	3	2198.15	62.8772
	LALDVEIATYR	2	3	47132620;155969697;119395754		344607641	63.29	2	1263.7	55.7377
	LALDVEIATYRK	2	3	47132620;155969697;119395754		158948490	56.66	2	1391.8	43.1887
	YEDEINKR	1	5	47132620;119395750;155969697;119395754;372466577		7989375	56.61	2	1066.52	12.5885
	SLVGLGGTK	2	1	47132620		1.32233e+08	54.87	1	831.497	25.2664
	FASFIDK	1	5	47132620;226246665;155969697;119395754;372466577		0	54.65	1	827.433	30.3407
	FGGFGGPGGVGGLGGPGGFGPGGYPGGIHEVSVNQSLLQPLNVK	2	1	47132620		1.31134e+07	53.71	4	4092.1	65.3051
	DYQELMNVK	1	1	47132620		2.37079e+08	53.34	2	1139.54	37.3434
	kYEDEINKR	2	1	47132620	K1(GlyGly)	1.18799e+08	51.07	2	1308.66	15.7887
	IEISELNR	1	2	47132620;119395750		2.64545e+09	49.83	2	973.535	28.7427
	HGGGGGGFGGGGFGSR	2	1	47132620		7.78454e+07	41.87	3	1320.59	21.1544
	VDPEIQNVK	2	1	47132620		1.43301e+08	41.64	2	1041.56	21.5812
	DVDNAYMIK	1	1	47132620		261978307	39.98	2	1068.51	28.675
	VDLLNQEIEFLK	2	1	47132620		5.60144e+08	39.39	2	1460.81	64.3147
	TAAENDFVTLKK	1	1	47132620		85509168	37.98	2	1336.72	25.4789
	LLRDYQELMNVK	1	1	47132620		52497536	34.3	2	1521.82	43.2405
	WELLQQMNVGTRPINLEPIFQGYIDSLKR	2	1	47132620		1.77796e+07	25.85	4	3458.83	69.9439
	NVQDAIADAEQRGEHALK	1	1	47132620		64088127	21.44	3	1964.99	45.38
	IEISELNRVIQR	2	2	47132620;119395750		1.7815e+08	28.58	3	1469.85	43.9857
	AAFGGSGGR	1	1	47132620		3.19916e+07	32.56	2	779.382	11.811
	GGGGGGFR	1	2	47132620;15011916		9.18693e+06	30.4	2	664.318	9.2841
	AQYEEIAQR	1	2	47132620;155969697		100089976	37.86	2	1107.55	20.8381
	KYEDEINKR	1	1	47132620		6.81651e+06	41.8	2	1194.62	11.9668
	GGSISGGGYGSGGGK	1	1	47132620		3.81181e+07	26.13	2	1197.56	13.5725
117938251	bcl-2-associated transcription factor 1 isoform 2 [Homo sapiens]	1416.37	35.56	1	29	68	1.51549e+09	869	100.172	9.94971
	Sequence	# PSMs	# Protein Groups	Protein Group Accessions	Modifications	Area	IonScore	Charge	MH+ [Da]	RT [min]
	FNDsEGDDTEETEDYR	1	2	7661958;117938251	S4(Phospho)	6.32534e+07	145.68	2	2001.69	24.8934
	FNDSEGDDTEETEDYR	1	2	7661958;117938251		4.12807e+07	106.28	2	1921.73	22.6652
	AEGEWEDQEALDYFsDKESGK	2	2	7661958;117938251	S15(Phospho)	1.9374e+08	97.13	2	2513.01	52.2681
	LLASTLVHSVK	6	2	7661958;117938251		1.49186e+09	92.21	2	1167.72	30.1318
	AEGEWEDQEALDYFSDKESGK	1	2	7661958;117938251		5.02254e+07	91.03	3	2433.05	52.8959
	YQGDGIVEDEEETMENNEEK	1	2	7661958;117938251		4.5172e+07	89.22	2	2357.96	41.1705
	LKETGYVVERPSTTK	4	2	7661958;117938251		3.8863e+08	87.87	2	1707.93	20.176
	LKDLFDYSPPLHK	2	2	7661958;117938251		6.21436e+08	82.99	2	1572.85	41.9792
	KSVLADQGK	2	2	7661958;117938251		3.17881e+07	71.69	2	945.539	9.70845
	WTHDKYQGDGIVEDEEETMENNEEK	2	2	7661958;117938251		1.35495e+08	65.03	3	3025.27	36.4095
	IDIsPSTLR	3	2	7661958;117938251	S4(Phospho)	550214952	62.14	2	1081.53	40.0606
	STSESFIQHIVSLVHHVK	3	2	7661958;117938251		1.98458e+09	56.47	2	2048.1	63.1383
	MAPVPLDDSNRPASLTK	2	2	7661958;117938251		735427315	55.59	2	1811.94	29.1066
	SSFYPDGGDQETAK	1	2	7661958;117938251		6.2837e+08	54.52	2	1501.65	23.4232
	QKFNDSEGDDTEETEDYR	1	2	7661958;117938251		1.03807e+07	53.89	3	2177.88	20.6462
	SAAMTLNER	1	2	7661958;117938251		2.75386e+08	52.24	2	992.486	20.1526
	TIAPQNAPR	1	2	7661958;117938251		3.50374e+08	52.19	2	967.536	15.3478
	SQEEPKDTFEHDPSESIDEFNK	2	2	7661958;117938251		3.18939e+08	50.25	3	2608.14	33.491
	NTEEEGLKYK	1	2	7661958;117938251		3.26873e+07	49.62	2	1210.6	16.5162
	ATEEHSTR	2	2	7661958;117938251		5.0856e+07	48.49	2	930.43	4.90227
	YSPsQNSPIHHIPSR	3	2	7661958;117938251	S4(Phospho)	94913221	44.1	3	1799.83	22.041
	GTFHDDRDDGVDYWAK	1	1	117938251		8.05417e+07	39.53	2	1896.82	27.9771
	MIASDSHRPEVK	2	2	7661958;117938251		1.30316e+08	39.45	2	1369.69	13.3943
	ETQSPEQVK	1	2	7661958;117938251		15237919	35.91	2	1045.52	10.4847
	YsPsQNSPIHHIPSR	3	2	7661958;117938251	S2(Phospho); S4(Phospho)	130527386	34.67	3	1879.79	24.1623
	DTFEHDPSESIDEFNK	2	2	7661958;117938251		138237052	33.96	2	1909.82	35.7662
	ETGYVVERPSTTK	1	2	7661958;117938251		0	33.9	2	1466.75	19.1002
	YSPSQNSPIHHIPSR	1	2	7661958;117938251		4.54879e+07	33.46	3	1719.86	21.2805
	AEGEPQEEsPLK	2	2	7661958;117938251	S9(Phospho)	93803336	28.03	2	1393.59	20.1269
	mAPVPLDDSNRPASLTK	2	2	7661958;117938251	M1(Oxidation)	5.49914e+08	27.24	2	1827.93	26.3189
	WTHDKYQGDGIVEDEEETmENNEEK	2	2	7661958;117938251	M19(Oxidation)	6.52521e+07	21.5	4	3041.28	26.0176
	IDISPSTLR	2	2	7661958;117938251		4.09632e+08	50.45	2	1001.57	33.7396
	LKDLFDYsPPLHK	3	2	7661958;117938251	S8(Phospho)	1.07002e+09	42.09	3	1652.82	48.4628
	FTDEESR	1	2	7661958;117938251		5.04608e+07	42.15	2	883.382	11.2269
	SFATASHR	1	2	7661958;117938251		8.94149e+07	40.49	2	876.435	9.57841
	RFTDEESR	1	2	7661958;117938251		8.03957e+06	19	2	1039.48	10.7572
	RIDIsPSTLR	1	2	7661958;117938251	S5(Phospho)	2.18898e+08	15.31	3	1237.63	35.0704
14591909	60S ribosomal protein L5 [Homo sapiens]	1412.17	45.12	19	19	68	5.47557e+09	297	34.3407	9.71533
	Sequence	# PSMs	# Protein Groups	Protein Group Accessions	Modifications	Area	IonScore	Charge	MH+ [Da]	RT [min]
	KHIMGQNVADYMR	3	1	14591909		1.00939e+09	85.51	2	1562.76	26.3054
	NSVTPDMMEEMYKK	2	1	14591909		2820172334	81.27	2	1702.75	37.5791
	YLmEEDEDAYKK	4	1	14591909	M3(Oxidation)	1.94255e+08	78.61	2	1549.68	19.8372
	GAVDGGLSIPHSTK	5	1	14591909		5.05949e+09	77.8	2	1338.71	25.1471
	YLMEEDEDAYKK	3	1	14591909		2.5377e+09	75.02	2	1533.68	24.3528
	HIMGQNVADYMR	13	1	14591909		8547045816	70.28	2	1434.67	32.3492
	YLMEEDEDAYK	1	1	14591909		8.45718e+07	67.62	2	1405.59	29.4959
	GAVDGGLSIPHSTKR	3	1	14591909		1.5279e+08	64.18	2	1494.8	22.5119
	NSVTPDmMEEMYKK	8	1	14591909	M7(Oxidation)	9.65636e+07	60.46	2	1718.75	27.7779
	RFPGYDSESKEFNAEVHR	2	1	14591909		1.01991e+08	60.45	4	2168.02	27.5387
	RFPGYDSESK	6	1	14591909		451896283	59.67	2	1185.56	19.3496
	IEGDMIVCAAYAHELPK	2	1	14591909		295644052	59.17	2	1859.91	53.7216
	FPGYDSESK	1	1	14591909		188685274	58.85	2	1029.46	22.6584
	VGLTNYAAAYCTGLLLAR	1	1	14591909		3.24177e+06	58.65	2	1869.99	68.8751
	DIICQIAYAR	1	1	14591909		105891244	57.19	2	1165.61	50.7099
	NSVTPDMMEEmYK	2	1	14591909	M11(Oxidation)	1.87499e+08	47.16	2	1590.65	33.1123
	FPGYDSESKEFNAEVHR	1	1	14591909		124800207	43.49	4	2011.92	32.8167
	EFNAEVHR	1	1	14591909		1.69551e+08	43.33	2	1001.48	16.2693
	NSVTPDMMEEMYK	2	1	14591909		2.664e+09	42.48	2	1574.66	44.6376
	HIMGQNVADYmR	3	1	14591909	M11(Oxidation)	7.64381e+08	31.94	3	1450.66	22.7425
	HImGQNVADYmR	1	1	14591909	M3(Oxidation); M11(Oxidation)	4.15422e+07	24.71	3	1466.66	18.5143
	TTTGNK	1	1	14591909		6.33394e+07	40.2	2	621.322	0.237555
	KAHAAIR	1	1	14591909		9517785	40.23	2	766.469	6.0862
	LVIQDK	1	1	14591909		1.82089e+09	45.64	2	715.437	18.1756
33286418	pyruvate kinase isozymes M1/M2 isoform a [Homo sapiens]	1404.91	45.95	23	23	51	1.3396e+09	531	57.9	7.84033
	Sequence	# PSMs	# Protein Groups	Protein Group Accessions	Modifications	Area	IonScore	Charge	MH+ [Da]	RT [min]
	LAPITSDPTEATAVGAVEASFK	1	1	33286418		783121196	122.18	2	2175.13	62.2161
	QKGADFLVTEVENGGSLGSK	2	1	33286418		100669944	116.82	2	2036.04	48.628
	GVNLPGAAVDLPAVSEKDIQDLK	2	1	33286418		320405422	114.96	2	2349.28	60.8949
	RFDEILEASDGIMVAR	3	1	33286418		972372733	96.36	2	1821.92	56.8237
	ITLDNAYMEK	3	1	33286418		867035217	89.68	2	1197.59	34.275
	GADFLVTEVENGGSLGSK	2	1	33286418		3.3018e+08	77.98	2	1779.88	56.878
	LNFSHGTHEYHAETIK	2	1	33286418		7.65297e+08	75.04	3	1883.91	21.5935
	KGDVVIVLTGWRPGSGFTNTMR	4	1	33286418		3.2699e+08	74.27	2	2391.27	59.146
	IYVDDGLISLQVK	2	1	33286418		5.54958e+08	72.33	2	1462.82	57.1215
	SGMNVAR	2	1	33286418		1.2676e+08	71.44	2	734.364	12.4785
	GSGTAEVELK	1	1	33286418		114198366	69.66	2	990.514	19.5074
	GVNLPGAAVDLPAVSEK	1	1	33286418		3.4935e+08	68.58	2	1636.9	52.6364
	GSGTAEVELKK	3	1	33286418		95761092	62.97	2	1118.61	14.4552
	TATESFASDPILYRPVAVALDTK	2	1	33286418		1565313474	55.73	2	2465.3	61.7589
	IENHEGVR	2	1	33286418		5.47006e+07	53.34	2	953.482	7.8902
	GDLGIEIPAEK	4	1	33286418		1.48112e+09	52.48	2	1141.61	40.0241
	RFDEILEASDGImVAR	1	1	33286418	M13(Oxidation)	103850208	47.91	2	1837.92	49.204
	KGDVVIVLTGWRPGSGFTNTmR	1	1	33286418	M21(Oxidation)	1.02823e+08	45.77	3	2407.26	53.7988
	KGVNLPGAAVDLPAVSEKDIQDLK	2	1	33286418		299786164	44.77	3	2477.37	57.7209
	EAEAAIYHLQLFEELR	2	1	33286418		166121509	43.68	3	1932	62.9579
	KGVNLPGAAVDLPAVSEK	4	1	33286418		488466408	30.72	3	1764.99	43.96
	EAEAAIYHLQLFEELRR	1	1	33286418		737960320	25.86	3	2088.1	59.5285
	APIIAVTR	1	1	33286418		5.58037e+08	35.77	2	840.534	26.3005
	KASDVHEVR	1	1	33286418		7320356	41.64	2	1040.55	7.01739
	mQHLIAR	1	1	33286418	M1(Oxidation)	0	44.47	2	884.481	12.6506
	MQHLIAR	1	1	33286418		8.76486e+07	47.91	2	868.485	16.3048
15431297	60S ribosomal protein L13 isoform 1 [Homo sapiens]	1378.22	57.35	18	18	65	21206801694	211	24.2465	11.6489
	Sequence	# PSMs	# Protein Groups	Protein Group Accessions	Modifications	Area	IonScore	Charge	MH+ [Da]	RT [min]
	KGDSSAEELKLATQLTGPVMPVR	6	1	15431297		6.86704e+08	124.12	2	2427.3	53.2767
	KGDSSAEELKLATQLTGPVmPVR	3	1	15431297	M20(Oxidation)	1.10211e+09	94.76	2	2443.29	46.0708
	LATQLTGPVMPVR	7	1	15431297		14317499400	78.4	3	1382.79	41.9303
	STESLQANVQR	10	1	15431297		5.69749e+09	71.23	2	1232.63	20.2112
	AKEAAEQDVEK	3	1	15431297		8.06119e+07	59.65	2	1217.61	8.65817
	VITEEEKNFKAFASLR	3	1	15431297		218050678	58.73	2	1882.02	42.7286
	EAAEQDVEKK	2	1	15431297		1.72593e+07	56.11	2	1146.57	8.09737
	RVATWFNQPAR	2	1	15431297		1213337376	55.95	2	1345.72	28.3888
	VITEEEKNFK	3	1	15431297		648701410	55.35	2	1236.65	19.3709
	VATWFNQPAR	6	1	15431297		18543346551	54.8	2	1189.62	37.1535
	NGmVLKPHFHK	3	1	15431297	M3(Oxidation)	3.23112e+08	52.84	2	1323.7	14.0693
	GFSLEELR	2	1	15431297		12795669760	48.11	2	950.499	46.5546
	LATQLTGPVmPVR	5	1	15431297	M10(Oxidation)	19029565215	48.07	3	1398.78	33.5485
	VATWFNQPARK	2	1	15431297		1.28544e+08	37.88	2	1317.71	27.7586
	GFSLEELRVAGIHKK	2	1	15431297		1.57139e+08	35.64	2	1683.96	38.3703
	AFASLR	1	1	15431297		2.36368e+09	46.37	2	664.38	23.3841
	NGMVLKPHFHK	1	1	15431297		8.00679e+07	18.78	3	1307.71	19.1703
	VITEEEK	1	1	15431297		3.79964e+08	39.26	2	847.443	11.0476
	IAPRPASGPIRPIVR	1	1	15431297		4.25688e+08	13.51	4	1599.99	23.277
	KGDSSAEELK	1	1	15431297		2.25687e+08	47.37	2	1063.53	9.33132
	LILFPR	1	1	15431297		26047493316	48.99	2	758.496	46.2007
381342476	heterogeneous nuclear ribonucleoprotein H [Homo sapiens]	1370.04	38.31	6	13	46	1.44691e+09	449	49.1984	6.30322
	Sequence	# PSMs	# Protein Groups	Protein Group Accessions	Modifications	Area	IonScore	Charge	MH+ [Da]	RT [min]
	YVELFLNSTAGASGGAYEHR	7	1	381342476		583170452	145.44	2	2142.03	46.3353
	VTGEADVEFATHEDAVAAMSK	2	1	381342476		531217579	125.4	3	2178.01	42.0339
	ATENDIYNFFSPLNPVR	3	2	148470406;381342476		2.16288e+08	109.54	2	1996.98	66.7223
	mMLGTEGGEGFVVK	3	1	381342476	N-Term(Acetyl); M1(Oxidation)	162275653	87.11	2	1512.71	56.9775
	mLGTEGGEGFVVK	1	1	381342476	N-Term(Acetyl); M1(Oxidation)	84695177	85.4	2	1381.67	46.8493
	HTGPNSPDTANDGFVR	7	2	74099697;381342476		1019112208	75.48	2	1684.77	21.1128
	STGEAFVQFASQEIAEK	2	2	74099697;381342476		1.13826e+09	72.1	2	1841.9	61.0435
	mLGTEGGEGFVVK	2	1	381342476	M1(Oxidation)	37639486	63.4	2	1339.66	33.5401
	mLGTEGGEGFVVK	1	1	381342476	N-Term(Acetyl)	74038853	60.28	2	1365.68	60.4004
	SNNVEMDWVLK	2	1	381342476		946856726	57.78	2	1334.65	53.3248
	EGRPSGEAFVELESEDEVK	2	1	381342476		357079265	55.85	3	2106.99	39.5916
	SNNVEmDWVLK	1	1	381342476	M6(Oxidation)	320386650	54.18	2	1350.64	41.1482
	VHIEIGPDGR	6	3	148470406;74099697;381342476		2183370744	46.66	3	1092.58	24.0298
	mMLGTEGGEGFVVK	1	1	381342476	N-Term(Acetyl)	70988933	46.46	2	1496.72	64.4876
	HTGPNsPDTANDGFVR	1	2	74099697;381342476	S6(Phospho)	2.51248e+07	44.42	2	1764.74	22.7606
	mmLGTEGGEGFVVK	1	1	381342476	N-Term(Acetyl); M1(Oxidation); M2(Oxidation)	255512858	41.67	2	1528.71	45.235
	DLNYCFSGmSDHR	1	2	74099697;381342476	M9(Oxidation)	2.18064e+07	36.18	2	1560.63	29.3119
	DRETMGHR	2	2	74099697;381342476		1.39225e+07	34.2	2	1001.46	6.28442
	YVEVFK	1	2	74099697;381342476		1.06147e+08	37.53	1	784.427	27.7051
12667788	myosin-9 [Homo sapiens]	1369.98	22.5	39	39	53	3.47909e+08	1960	226.392	5.60498
	Sequence	# PSMs	# Protein Groups	Protein Group Accessions	Modifications	Area	IonScore	Charge	MH+ [Da]	RT [min]
	IAQLEEELEEEQGNTELINDR	1	1	12667788		0	114.13	2	2472.18	56.4089
	LQQELDDLLVDLDHQR	1	1	12667788		8.80605e+07	90.81	3	1950	63.438
	LTEMETLQSQLMAEK	1	1	12667788		1.54144e+08	85.64	2	1751.86	56.7838
	IAEFTTNLTEEEEK	1	1	12667788		104165397	83.72	2	1653.79	38.2715
	QLLQANPILEAFGNAK	1	1	12667788		2.35837e+06	75.88	2	1726.96	65.6301
	VIQYLAYVASSHK	3	1	12667788		363317699	71.34	2	1478.81	42.3761
	ANLQIDQINTDLNLER	2	1	12667788		6.91161e+07	68.98	2	1869.98	56.2278
	LQQLFNHTMFILEQEEYQR	1	1	12667788		8.95169e+07	68.79	3	2467.23	62.2926
	VSHLLGINVTDFTR	2	1	12667788		3.23167e+08	68.64	2	1571.86	53.9856
	TFHIFYYLLSGAGEHLK	2	1	12667788		1.46162e+08	68.45	2	1996.04	64.8194
	NFINNPLAQADWAAK	1	1	12667788		1.21704e+08	65.1	2	1672.85	59.829
	NLPIYSEEIVEMYK	1	1	12667788		0	63.58	2	1727.86	62.6187
	ALELDSNLYR	3	1	12667788		315743988	62.76	2	1193.62	40.3565
	QLEEAEEEAQR	1	1	12667788		3.63493e+07	61.48	2	1331.61	18.0826
	QIATLHAQVADMK	1	1	12667788		1.00356e+08	60.24	2	1425.76	26.8011
	EQADFAIEALAK	2	1	12667788		5.03488e+07	54.7	2	1305.67	49.8968
	LEVNLQAMK	1	1	12667788		2.34034e+08	54.67	2	1045.57	38.592
	IAQLEEQLDNETK	1	1	12667788		1.06254e+08	53.31	2	1530.77	33.4383
	ASITALEAK	1	1	12667788		2.67474e+07	53.29	2	903.517	24.4952
	VEAQLQELQVK	1	1	12667788		4.11156e+07	51.68	2	1284.72	34.4931
	TDLLLEPYNK	2	1	12667788		2.79074e+08	51.04	2	1205.65	41.4637
	HEAMITDLEER	1	1	12667788		2.5096e+07	50.85	2	1343.63	27.7815
	IAEFTTNLTEEEEKSK	1	1	12667788		88559358	50.45	3	1868.92	33.0468
	LQEMEGTVK	1	1	12667788		1.84712e+07	49.68	2	1034.52	19.3744
	AGVLAHLEEER	2	1	12667788		7.13053e+07	48.1	2	1223.64	28.8959
	RGDLPFVVPR	2	1	12667788		2.19107e+08	46.82	3	1155.67	39.522
	QRYEILTPNSIPK	1	1	12667788		53506912	44.92	2	1558.87	37.5756
	LDPHLVLDQLR	2	1	12667788		3.57243e+08	44.86	3	1318.75	52.4422
	AGVLAHLEEERDLK	1	1	12667788		2.54504e+07	39.46	3	1579.85	32.3092
	IIGLDQVAGmSETALPGAFK	1	1	12667788	M10(Oxidation)	0	36.35	2	2034.07	61.1598
	KVIQYLAYVASSHK	1	1	12667788		6.5154e+07	33.5	3	1606.9	38.7256
	IAQLEEQLDNETKER	1	1	12667788		2.50222e+07	29.08	3	1815.92	31.8431
	VVFQEFR	2	1	12667788		296510275	47.1	2	924.497	36.1601
	KEEELQAALAR	1	1	12667788		25145376	41.14	3	1257.68	24.1638
	VAAYDKLEK	2	1	12667788		1.86842e+07	33.04	2	1036.57	18.6413
	YEILTPNSIPK	1	1	12667788		81789231	20.02	2	1274.7	43.5747
	TEMEDLmSSKDDVGK	1	1	12667788	M7(Oxidation)	5791180	18.52	3	1700.74	22.3605
	KFDQLLAEEK	1	1	12667788		28020347	39.51	3	1220.66	27.6432
	LVWVPSDK	1	1	12667788		6.65791e+07	29.83	2	943.529	35.2352
4506743	40S ribosomal protein S8 [Homo sapiens]	1368.08	46.63	14	14	69	1.80453e+10	208	24.1902	10.3159
	Sequence	# PSMs	# Protein Groups	Protein Group Accessions	Modifications	Area	IonScore	Charge	MH+ [Da]	RT [min]
	ISSLLEEQFQQGK	16	1	4506743		12448464086	88.81	2	1506.79	41.9263
	IIDVVYNASNNELVR	20	1	4506743		19826381177	82.03	2	1718.91	48.3391
	NCIVLIDSTPYR	1	1	4506743		1.489e+08	73.32	2	1393.72	49.8598
	LTPEEEEILNKK	2	1	4506743		831774544	70.12	2	1442.78	27.2293
	ADGYVLEGKELEFYLRK	2	1	4506743		8.70608e+07	58.18	2	2030.07	53.2609
	QWYESHYALPLGR	5	1	4506743		21579604159	55.58	2	1619.8	46.1305
	LTPEEEEILNK	12	1	4506743		12729779702	52.69	2	1314.68	33.8004
	YELGRPAANTK	2	1	4506743		3.51109e+08	51.9	2	1219.65	18.1366
	ADGYVLEGKELEFYLR	1	1	4506743		157103366	50.98	3	1901.97	60.7748
	KYELGRPAANTK	3	1	4506743		2.55495e+08	43.91	3	1347.74	14.3507
	ADGYVLEGK	1	1	4506743		1.23289e+09	35.48	2	951.483	22.9952
	GAKLtPEEEEILNK	1	1	4506743	T5(Phospho)	103042844	35.16	3	1650.81	33.9902
	ELEFYLRK	2	1	4506743		476696573	28.87	2	1097.6	35.3907
	ELEFYLR	1	1	4506743		0	24.29	2	969.508	48.6902
15431301	60S ribosomal protein L7 [Homo sapiens]	1358.39	58.87	21	21	54	1.79209e+10	248	29.2072	10.6528
	Sequence	# PSMs	# Protein Groups	Protein Group Accessions	Modifications	Area	IonScore	Charge	MH+ [Da]	RT [min]
	IALTDNALIAR	12	1	15431301		34574200530	108.08	2	1170.69	40.2982
	QIFNGTFVKLNK	1	1	15431301		2.95234e+07	77.08	2	1408.8	41.1729
	IVEPYIAWGYPNLK	5	1	15431301		11160091254	76.56	2	1662.9	62.6118
	FKEANNFLWPFK	4	1	15431301		3904614141	68.04	2	1540.8	61.384
	ASINMLR	1	1	15431301		2516741544	67.83	2	804.443	26.662
	RIALTDNALIAR	3	1	15431301		1744748952	67.36	3	1326.79	36.1222
	EANNFLWPFK	2	1	15431301		4.62963e+09	66.15	2	1265.64	64.3947
	ASINmLR	2	1	15431301	M5(Oxidation)	193549669	49.5	2	820.437	19.4404
	TTHFVEGGDAGNR	2	1	15431301		38372559	49.5	2	1360.63	14.3544
	TTHFVEGGDAGNREDQINR	5	1	15431301		5.18338e+09	48.8	2	2115.99	19.1021
	KKEVPAVPETLK	2	1	15431301		2.64514e+08	48.03	2	1338.8	21.6723
	EVPAVPETLK	2	1	15431301		8.02843e+09	46.87	2	1082.61	29.532
	KTTHFVEGGDAGNR	1	1	15431301		1.34818e+07	43.28	3	1488.72	11.222
	SVNELIYKR	2	1	15431301		444579609	42.97	2	1121.64	24.0216
	EVPAVPETLKK	1	1	15431301		1927557358	40.47	3	1210.71	23.8873
	LRQIFNGTFVK	1	1	15431301		253876874	39.25	2	1322.76	38.5863
	IRGINGVSPK	1	1	15431301		6.42649e+07	32.97	3	1040.62	18.9108
	SLGKyGIICMEDLIHEIYTVGK	2	1	15431301	Y5(Phospho)	674665	18.13	4	2562.22	65.3988
	QIFNGTFVK	2	1	15431301		7.10687e+09	40.52	2	1053.58	39.4725
	VLQLLR	1	1	15431301		3.30718e+09	57.88	2	741.501	35.2694
	mEGVEEK	1	1	15431301	N-Term(Acetyl)	1.03899e+08	38.01	2	863.384	23.8466
	SVNELIYK	1	1	15431301		2165323037	35.03	2	965.534	28.2002
45643129	guanine nucleotide-binding protein-like 3 isoform 2 [Homo sapiens]	1346.9	37.62	17	17	38	1.00817e+09	537	60.5025	8.79248
	Sequence	# PSMs	# Protein Groups	Protein Group Accessions	Modifications	Area	IonScore	Charge	MH+ [Da]	RT [min]
	KVIEASDVVLEVLDAR	2	1	45643129		1.23951e+08	135.51	2	1755.99	64.4787
	QITIIDSPSFIVSPLNSSSALALR	2	1	45643129		4.6248e+07	120.96	2	2529.4	67.6776
	VIEASDVVLEVLDAR	2	1	45643129		3.3595e+06	109.7	3	1627.89	68.2757
	SGFNLEELEKNNAQSIR	2	1	45643129		124086958	91.37	2	1948.98	46.2812
	SPASIEVVKPMEAASAILSQADAR	1	1	45643129		146298546	89.26	3	2441.28	63.79
	KDPGVPNSAPFK	2	1	45643129		1.37998e+08	87.51	2	1256.67	23.201
	SPASIEVVKPmEAASAILSQADAR	5	1	45643129	M11(Oxidation)	391841263	70.77	3	2457.27	56.7052
	KLETNPDIKPSNVEPMEK	2	1	45643129		1.05908e+08	63.77	3	2069.07	24.8796
	NSLEFFTVLAQR	2	1	45643129		2.26358e+08	59.83	2	1424.76	64.8948
	KLVLILNK	3	1	45643129		43382627	59.1	1	940.657	29.9092
	GPHLANSILFQSSGLTNGIIEEK	1	1	45643129		80785289	56.46	3	2425.28	60.3396
	VGVIGFPNVGK	6	1	45643129		1.59172e+09	53.31	2	1086.64	45.7984
	SGFNLEELEK	1	1	45643129		135999903	46.6	2	1165.58	47.4838
	ENLESWLNYLKK	2	1	45643129		4.19034e+07	34.63	2	1536.82	62.3975
	GPHLANSILFQSSGLTNGIIEEKDIHEELPK	1	1	45643129		79607605	25.68	4	3386.76	59.5885
	LVLILNK	2	1	45643129		709430600	53.34	2	812.563	40.1075
	ELPTVVFR	1	1	45643129		723363410	41.04	2	960.554	44.0866
	SMQVVPLDK	1	1	45643129		34438280	21.13	2	1016.55	28.767
514052659	tubulin alpha-4A chain isoform 2 [Homo sapiens]	1335.25	40.88	2	17	48	1.54897e+09	433	48.2976	5.0083
	Sequence	# PSMs	# Protein Groups	Protein Group Accessions	Modifications	Area	IonScore	Charge	MH+ [Da]	RT [min]
	FDGALNVDLTEFQTNLVPYPR	2	2	514052659;14389309		1.58627e+07	138.44	2	2409.22	66.9908
	LISQIVSSITASLR	2	2	514052659;14389309		2.67791e+07	91.79	2	1487.88	69.0065
	QLFHPEQLITGKEDAANNYAR	3	2	514052659;14389309		722878548	80.55	2	2415.21	41.9639
	IHFPLATYAPVISAEK	17	2	514052659;14389309		7.77468e+08	77.66	2	1756.97	58.3563
	AVFVDLEPTVIDEIR	1	1	514052659		52127648	76.16	2	1715.93	64.9313
	AFVHWYVGEGmEEGEFSEAR	1	2	514052659;14389309	M11(Oxidation)	6.27427e+07	68.04	2	2346.02	50.3308
	DVNAAIAAIK	1	1	514052659		127688101	63.53	2	985.571	36.8561
	RAFVHWYVGEGmEEGEFSEAR	1	2	514052659;14389309	M12(Oxidation)	4.89797e+07	60.88	3	2502.12	42.2804
	QLFHPEQLITGK	6	2	514052659;14389309		1441989454	60.12	2	1410.78	43.3355
	VGINYQPPTVVPGGDLAK	2	2	514052659;14389309		1.11799e+09	51.69	3	1824.99	48.7279
	EDAANNYAR	2	2	514052659;14389309		3.63744e+07	50.09	2	1023.45	11.8205
	LDHKFDLmYAK	2	2	514052659;14389309	M8(Oxidation)	1.84564e+08	42.57	2	1396.7	26.0946
	AFVHWYVGEGMEEGEFSEAR	1	2	514052659;14389309		71577150	37.83	3	2330.03	57.8472
	NLDIERPTYTNLNR	1	2	514052659;14389309		2.08692e+09	28.35	3	1718.89	33.5597
	AFVHWYVGEGmEEGEFSEAREDMAALEK	1	2	514052659;14389309	M11(Oxidation)	0	21.67	4	3233.43	60.6472
	FDLMYAK	1	2	514052659;14389309		455960186	45.77	2	887.436	39.5655
	LSVDYGKK	2	2	514052659;14389309		1.21063e+08	44.04	2	909.508	17.0333
	LSVDYGK	1	2	514052659;14389309		96884304	46.29	2	781.412	21.2247
	FDLmYAK	1	2	514052659;14389309	M4(Oxidation)	3.19383e+08	41.31	2	903.432	29.6625
71772415	40S ribosomal protein S15a [Homo sapiens]	1334.11	60.77	9	9	48	3.83825e+09	130	14.83	10.1255
	Sequence	# PSMs	# Protein Groups	Protein Group Accessions	Modifications	Area	IonScore	Charge	MH+ [Da]	RT [min]
	QFGFIVLTTSAGIMDHEEAR	8	1	71772415		1.13656e+09	95.69	2	2222.1	63.9895
	HGYIGEFEIIDDHR	10	1	71772415		3.32539e+09	85.12	2	1700.81	41.0556
	mNVLADALK	4	1	71772415	M1(Oxidation)	3.12673e+09	67.94	1	990.533	36.0908
	WQNNLLPSR	8	1	71772415		5062619296	63.74	2	1127.6	36.4619
	FDVQLKDLEK	1	1	71772415		307885528	62.49	2	1234.67	39.4098
	MNVLADALK	3	1	71772415		9.42186e+08	61.92	2	974.538	43.5734
	IVVNLTGR	3	1	71772415		2934874485	57.51	2	871.539	29.1088
	FLTVMMK	3	1	71772415		2.70172e+09	53.92	2	869.466	41.6015
	QFGFIVLTTSAGImDHEEAR	1	1	71772415	M14(Oxidation)	399383678	51.08	3	2238.1	60.0819
	VRmNVLADALK	3	1	71772415	M3(Oxidation)	140869623	26.73	3	1245.7	28.3577
	FLTVmMK	3	1	71772415	M5(Oxidation)	136575746	48.31	2	885.461	31.9524
	FDVQLK	1	1	71772415		554214412	41.54	2	749.422	29.1753
5174735	tubulin beta-4B chain [Homo sapiens]	1323.02	48.99	3	19	58	1.68306e+09	445	49.799	4.89404
	Sequence	# PSMs	# Protein Groups	Protein Group Accessions	Modifications	Area	IonScore	Charge	MH+ [Da]	RT [min]
	GHYTEGAELVDSVLDVVR	2	4	4507729;29788785;5174735;50592996		5.5102e+06	97.55	2	1958.99	65.5528
	KLAVNMVPFPR	2	4	4507729;29788785;5174735;50592996		2.53183e+08	75.09	2	1271.73	44.1151
	ALTVPELTQQMFDAK	3	2	5174735;50592996		167352168	73.9	3	1691.88	63.6108
	ISEQFTAMFR	1	4	4507729;29788785;5174735;50592996		1197365170	71.44	2	1229.6	53.5326
	FWEVISDEHGIDPTGTYHGDSDLQLER	2	1	5174735		453157759	66.39	3	3116.44	56.6572
	GHYTEGAELVDSVLDVVRK	2	4	4507729;29788785;5174735;50592996		1.20443e+08	65.48	3	2087.08	62.9363
	LAVNMVPFPR	4	4	4507729;29788785;5174735;50592996		1.18299e+09	63.48	2	1143.64	53.7625
	FPGQLNADLR	7	4	4507729;29788785;5174735;50592996		0	63.29	2	1130.6	37.3237
[truncated: 9,670 more rows]
