# Supplementary material for: TBK1-Zyxin signaling controls tumor-associated macrophage recruitment to mitigate antitumor immunity
Source: EMBO J. 2024 Sep 20;43(21):4984–5017. doi: 10.1038/s44318-024-00244-9 (PMC11535546; doi:10.1038/s44318-024-00244-9)
Supplement: Supplementary file 4 — Dataset EV2 [file 44318_2024_244_MOESM4_ESM.xlsx]

## Sheet: Dataset EV2
Dataset EV2
MS Results of Zyxin Modification
(See details in the following sheets)

## Sheet: ZYX+TBK1 K38A
Accession	Description	Score	Coverage	# Proteins	# Unique Peptides	# Peptides	# PSMs	Area	# AAs	MW [kDa]	calc. pI
58530845	zyxin [Homo sapiens]	9192.08	55.94	1	33	33	380	1.34197e+11	572	61.2382	6.66846
	A4	Sequence	# PSMs	# Proteins	# Protein Groups	Protein Group Accessions	Modifications	ΔCn	Area	q-Value	PEP	IonScore	Exp Value	Charge	MH+ [Da]	ΔM [ppm]	RT [min]	# Missed Cleavages
	High	EKVSSIDLEIDSLSSLLDDmTK	20	1	1	58530845	M20(Oxidation)	0	8.78621e+09	0	7.235e-20	163.24	4.5954e-15	2	2454.22	-0.307328	73.2842	1
	High	EKVSSIDLEIDSLSSLLDDMTK	15	1	1	58530845		0	2865090830	0	2.476e-15	145.28	2.35259e-13	2	2438.23	4.51411	79.6661	1
	High	EVEELEQLTQQLMQDMEHPQR	9	1	1	58530845		0	7.07493e+09	0	7.178e-21	142.09	8.57189e-13	2	2611.21	0.613419	78.91	0
	High	LGHPEALSAGTGSPQPPSFTYAQQR	32	1	1	58530845		0	151938090082	0	3.47431e-24	129.29	1.22883e-11	2	2597.28	1.15507	43.3338	0
	High	EKVSSIDLEIDSLSSLLDDMTKNDPFK	3	1	1	58530845		0	89858866	0	7.725e-19	103.75	3.68563e-09	3	3039.52	4.00868	80.2901	2
	High	VSSIDLEIDSLSSLLDDmTK	32	1	1	58530845	M18(Oxidation)	0	1.03701e+10	0	1.353e-12	102.69	5.63838e-09	2	2197.08	1.59984	79.646	0
	High	EKVsSIDLEIDSLSSLLDDmTK	4	1	1	58530845	S4(Phospho); M20(Oxidation)	0	342648597	0	4.918e-13	99.63	1.54084e-08	2	2534.18	0.560579	76.5314	1
	High	VSSIDLEIDSLSSLLDDMTKNDPFK	1	1	1	58530845		0	0	0	2.998e-17	95.29	3.14289e-08	2	2782.37	1.0485	80.7675	1
	High	LGHPEALSAGTGsPQPPSFTYAQQR	14	1	1	58530845	S13(Phospho)	0	5302439906	0	7.471e-07	89.54	1.63147e-07	2	2677.25	2.66245	46.2836	0
	High	VSSIDLEIDSLSSLLDDMTK	10	1	1	58530845		0	4.16335e+08	0	2.624e-14	86.94	1.83387e-07	2	2181.09	2.86209	80.254	0
	High	FTPVASKFsPGAPGGSGSQPNQK	3	1	1	58530845	S9(Phospho)	0	3.21099e+09	0	2.455e-11	84.12	4.73035e-07	2	2326.09	1.57913	38.1468	1
	High	EVEELEQLTQQLmQDMEHPQR	14	1	1	58530845	M13(Oxidation)	0	5.92947e+09	0	3.497e-15	84.11	5.75433e-07	2	2627.21	2.08056	71.1168	0
	High	aAPRPSPAISVSVSAPAFYAPQK	9	1	1	58530845	N-Term(Acetyl)	0	9.58891e+09	0	9.904e-14	80.25	3.29949e-07	2	2354.26	3.16185	56.9395	0
	High	QHPVPPPAQNQNQVR	14	1	1	58530845		0	77362944872	0	8.186e-08	72.2	3.88651e-06	3	1709.89	1.32044	14.9256	0
	High	EKVSSIDLEIDSLSSLLDDmTKNDPFK	5	1	1	58530845	M20(Oxidation)	0	1.1252e+09	0	3.943e-14	70.6	8.47448e-06	3	3055.52	4.79295	74.0732	2
	High	EKVSsIDLEIDSLSSLLDDMTK	4	1	1	58530845	S5(Phospho)	0	7.97587e+08	0	2.68e-06	68.38	1.8725e-05	3	2518.2	2.70837	80.621	1
	High	FGPVVAPKPK	21	1	1	58530845		0	67494608762	0	0.0003438	66.65	2.7034e-06	2	1039.63	2.45528	28.4693	0
	High	VSSGYVPPPVATPFSSK	19	1	1	58530845		0	83980208262	0	1.716e-05	61.95	3.50088e-05	3	1719.9	3.23898	51.1561	0
	High	aAPRPSPAISVSVSAPAFYAPQKK	5	1	1	58530845	N-Term(Acetyl)	0	2.99544e+09	0	2.148e-13	61.46	1.70765e-05	2	2482.35	2.90062	52.2566	1
	High	VVALDKNFHMK	10	1	1	58530845		0	3714856767	0	4.213e-05	60.47	4.28522e-05	3	1301.7	-0.840875	35.3658	1
	High	GPPASSPAPAPK	12	1	1	58530845		0	1.24374e+11	0	1.392e-06	60.4	4.19069e-05	2	1076.57	1.11774	15.3385	0
	High	GPPASSPAPAPKFsPVTPK	3	1	1	58530845	S14(Phospho)	0	7.26129e+08	0	0.001095	59.87	8.55736e-05	2	1912.96	2.04956	40.2397	1
	High	VSSIDLEIDSLSSLLDDmTKNDPFK	6	1	1	58530845	M18(Oxidation)	0	4.22378e+09	0	1.53e-11	59.31	0.000135975	3	2798.37	2.28774	78.8374	1
	High	sPGAPGPLTLK	1	1	1	58530845	S1(Phospho)	0	33111535754	0	0.01749	58.97	7.04814e-05	2	1117.57	2.39669	43.4941	0
	High	EVEELEQLTQQLmQDmEHPQR	7	1	1	58530845	M13(Oxidation); M16(Oxidation)	0	2.72979e+09	0	1.291e-15	58.71	0.000217155	2	2643.21	2.79101	59.8923	0
	High	QNVAVNELcGR	6	1	1	58530845	C9(DeStreak)	0	4.20503e+10	0	0.0002437	56.67	0.000137455	2	1278.6	3.41103	40.8564	0
	High	aAPRPsPAISVSVSAPAFYAPQK	2	1	1	58530845	N-Term(Acetyl); S6(Phospho)	0	183816496	0	3.02e-08	54.97	0.000277662	2	2434.22	0.942577	59.6591	0
	High	cNTcGEPITDR	3	1	1	58530845	C1(DeStreak); C4(DeStreak)	0	2.28416e+09	0	0.02021	54.69	0.000115982	2	1360.5	2.23304	29.6399	0
	High	ARVsSGYVPPPVATPFSSK	5	1	1	58530845	S4(Phospho)	0	147246228	0	0.01982	53.21	0.000505465	2	2027	1.66212	49.1903	1
	High	aAPRPsPAISVSVSAPAFYAPQKK	1	1	1	58530845	N-Term(Acetyl); S6(Phospho)	0	1.95551e+08	0	4.392e-09	52.32	0.000385679	3	2562.32	2.60554	54.5819	1
	High	AAPRPSPAISVSVSAPAFYAPQK	2	1	1	58530845		0	346734560	0	6.766e-10	52.27	0.000235095	2	2312.24	1.66446	50.9766	0
	High	VVALDKNFHmK	3	1	1	58530845	M10(Oxidation)	0	3.85494e+08	0	0.0002347	51.91	0.000344953	2	1317.7	4.61338	26.2633	1
	High	FSPVTPKFTPVASK	1	1	1	58530845		0	2.86431e+07	0	0.007041	50.77	0.000270941	2	1505.84	0.512958	42.3538	1
	High	FSPGAPGGSGSQPNQK	5	1	1	58530845		0	1.05317e+11	0	0.0004434	49.91	0.000850443	3	1515.72	1.65219	18.1051	0
	High	FsPGAPGGSGSQPNQK	1	1	1	58530845	S2(Phospho)	0	463035480	0	7.73e-05	48.83	0.00107484	2	1595.69	2.48178	23.3031	0
	High	KFGPVVAPKPK	3	1	1	58530845		0	2.53423e+09	0	0.00142	46.32	8.98381e-05	3	1167.73	1.93982	21.4141	1
	High	SPGAPGPLTLK	12	1	1	58530845		0	1.26279e+11	0	0.018	44.55	0.000673444	2	1037.6	1.89711	37.4713	0
	High	cSVcSEPIMPEPGRDETVR	2	1	1	58530845	C1(DeStreak); C4(DeStreak)	0	483818885	0	8.552e-06	42.71	0.00701894	3	2256.95	3.52042	45.3522	1
	High	VNPFRPGDSEPPPAPGAQR	20	1	1	58530845		0	1.21626e+11	0	4.81e-05	38.95	0.0104937	3	1989	5.12324	34.8565	0
	High	SSTKPAAGGTAPLPPWK	13	1	1	58530845		0	38507509760	0	0.009964	36.2	0.0112025	2	1665.9	1.1426	37.7534	0
	High	FTPVASKFSPGAPGGSGSQPNQK	3	1	1	58530845		0	93294992	0	1.544e-06	34.53	0.0294758	3	2246.12	1.23173	35.6749	1
	High	QHPVPPPAQNQNQVRsPGAPGPLTLK	5	1	1	58530845	S16(Phospho)	0	8.97292e+08	0	0.01193	29.83	0.0733664	4	2808.43	1.11244	38.3229	1
	High	SPGAPGPLTLKEVEELEQLTQQLmQDMEHPQR	2	1	1	58530845	M24(Oxidation)	0	1.41857e+08	0	6.309e-10	29.63	0.118421	4	3645.8	2.69364	80.135	1
	High	CsVCSEPIMPEPGRDETVR	2	1	1	58530845	S2(Phospho)	0	121052911	0	0.009007	26.49	0.273305	3	2184.93	7.83883	45.542	1
	High	VQEKQHPVPPPAQNQNQVR	2	1	1	58530845		0	4.19033e+07	0	0.0007807	21.21	0.425719	3	2194.15	0.50841	14.5206	1
	High	VSSIDLEIDSLSSLLDDmTKNDPFKAR	1	1	1	58530845	M18(Oxidation)	0	2.46e+07	0	1.808e-06	16.17	2.48792	3	3025.51	1.16937	74.7004	2
	High	SPGAPGPLTLKEVEELEQLTQQLmQDmEHPQR	1	1	1	58530845	M24(Oxidation); M27(Oxidation)	0	1.25965e+08	0	0.0002922	14.96	3.8075	4	3661.8	3.07045	71.2535	1
	High	FSPVTPK	7	1	1	58530845		0	3.76249e+08	0.001	0.04999	52.23	0.000296513	2	775.436	1.5236	25.7978	0
	High	FTPVASK	2	1	1	58530845		0	1.07466e+11	0.002	0.05884	33.46	0.0142458	2	749.42	1.12119	20.1931	0
	High	cEDCGKPLSIEADDNGCFPLDGHVLcR	2	1	1	58530845	C1(DeStreak); C26(DeStreak)	0	3.44343e+06	0.006	0.1128	10.4	14.7381	3	3058.26	1.95103	58.919	0
	High	cHQPLAR	1	1	1	58530845	C1(DeStreak)	0	1.41031e+10	0.008	0.1307	33.59	0.0196885	2	900.418	0.144432	13.6493	0
56549694	protein enabled homolog isoform a [Homo sapiens]	4292.2	47.21	2	33	33	174	1.34805e+10	591	66.4699	6.93213
	A4	Sequence	# PSMs	# Proteins	# Protein Groups	Protein Group Accessions	Modifications	ΔCn	Area	q-Value	PEP	IonScore	Exp Value	Charge	MH+ [Da]	ΔM [ppm]	RT [min]	# Missed Cleavages
	High	GNGPLPLGGSGLMEEMSALLAR	1	2	1	56549694		0	0	0	7.84e-15	128.35	1.22311e-11	2	2170.1	1.02435	80.495	0
	High	GNGPLPLGGSGLmEEMSALLAR	16	2	1	56549694	M13(Oxidation)	0	8.46958e+08	0	1.282e-11	114.15	3.22865e-10	2	2186.1	3.00787	74.0379	0
	High	QNSQLPAQVQNGPSQEELEIQR	3	2	1	56549694		0	303123579	0	3.462e-13	112.65	5.39176e-10	2	2493.24	3.83354	44.2194	0
	High	EDANVFASAmmHALEVLNSQETGPTLPR	8	2	1	56549694	M10(Oxidation); M11(Oxidation)	0	617562312	0	3.996e-12	109.93	1.51116e-09	3	3060.44	0.322175	68.2143	0
	High	EDANVFASAmMHALEVLNSQETGPTLPR	14	2	1	56549694	M10(Oxidation)	0	2.73981e+08	0	2.645e-11	107.8	2.23297e-09	3	3044.45	2.2823	70.3971	0
	High	EDANVFASAMMHALEVLNSQETGPTLPR	1	2	1	56549694		0	2995695932	0	9.034e-12	106.08	3.29956e-09	3	3028.46	1.84467	80.4937	0
	High	TDTGRGNGPLPLGGSGLMEEMSALLAR	2	2	1	56549694		0	1.07744e+08	0	4.534e-12	100.91	7.22566e-09	3	2700.36	4.28905	78.2632	1
	High	mEDTSFPSGGNAIGVNSASSK	9	2	1	56549694	M1(Oxidation)	0	964159922	0	2.318e-12	98.87	1.51316e-08	2	2071.93	0.863162	39.4481	0
	High	MEDTSFPSGGNAIGVNSASSK	6	2	1	56549694		0	1726321250	0	3.989e-08	93.78	4.71562e-08	2	2055.93	2.43402	41.7436	0
	High	GNGPLPLGGSGLmEEmSALLAR	8	2	1	56549694	M13(Oxidation); M16(Oxidation)	0	1.31095e+08	0	1.05e-10	74.73	3.12114e-06	2	2202.09	1.96917	59.8007	0
	High	YNQATQTFHQWR	8	2	1	56549694		0	1.41324e+10	0	4.505e-06	73.9	3.44847e-06	2	1579.74	1.98156	34.4003	0
	High	IQDHQVVINcAIPK	2	2	1	56549694	C10(DeStreak)	0	7.86497e+08	0	0.000225	72.83	3.47897e-06	2	1653.85	2.34019	43.7992	0
	High	GSTIETEQKEDKGEDSEPVTSK	4	2	1	56549694		0	1.90365e+09	0	1.683e-07	65.76	3.46824e-05	2	2394.12	2.33073	16.2779	2
	High	QVYGLNFGSK	2	2	1	56549694		0	1.06686e+10	0	0.0003153	64.8	1.3179e-05	2	1112.58	2.6446	45.2899	0
	High	LKEELIDAIRQELSK	4	2	1	56549694		0	4.31087e+09	0	0.0001474	64.61	6.17502e-06	2	1785.02	3.23378	62.1139	2
	High	STPLSQPSANGVQTEGLDYDR	2	2	1	56549694		0	3.11268e+08	0	0.001198	63.87	5.00244e-05	3	2235.06	3.05047	43.3516	0
	High	AAVMVYDDANKK	12	2	1	56549694		0	10786108554	0	9.702e-06	63	3.40056e-05	2	1324.66	2.32835	22.9956	1
	High	LEQEQLER	2	2	1	56549694		0	2439377129	0	0.00969	62.42	2.60622e-05	2	1044.53	2.5411	20.9466	0
	High	KIQDHQVVINcAIPK	4	2	1	56549694	C11(DeStreak)	0	1498218601	0	2.8e-05	61.9	3.39291e-05	2	1781.94	1.21331	40.5498	1
	High	LKQDILDEMRK	2	2	1	56549694		0	1.55877e+09	0	0.0002586	60.29	3.96612e-05	2	1388.76	2.42379	36.5301	2
	High	QDILDEMR	1	2	1	56549694		0	328287341	0	0.003026	52.82	0.000243959	2	1019.49	2.96526	46.4439	0
	High	KNQIVFDNR	2	1	1	56549694		0	505014105	0	0.00117	51.17	0.000344108	2	1133.61	0.338461	23.7365	1
	High	AAVMVYDDANKKWVPAGGSTGFSR	2	2	1	56549694		0	8.86571e+07	0	8.154e-09	50.86	0.000897465	4	2527.24	0.941333	43.6111	2
	High	AAVmVYDDANK	7	2	1	56549694	M4(Oxidation)	0	56093627	0	0.0009731	50.03	0.000590407	2	1212.56	3.21312	25.6022	0
	High	SYDSLHRPK	2	1	1	56549694		0	586337615	0	2.429e-05	49.69	0.000543439	2	1102.57	2.32604	13.6366	0
	High	AAVmVYDDANKK	19	2	1	56549694	M4(Oxidation)	0	1.62749e+09	0	0.02382	48.51	0.000973114	2	1340.66	2.90664	18.6741	1
	High	LKQDILDEmR	1	2	1	56549694	M9(Oxidation)	0	4.55859e+07	0	0.001746	47.49	0.00106408	2	1276.66	2.79444	29.5876	1
	High	LKEELIDAIR	1	2	1	56549694		0	3647971674	0	0.003824	45.46	0.000779382	2	1199.7	1.55059	43.8509	1
	High	GSTIETEQK	1	2	1	56549694		0	0	0	0.0234	43.56	0.0019825	2	992.492	2.18086	13.6295	0
	High	sEQSIcQAR	1	2	1	56549694	N-Term(Acetyl); C6(DeStreak)	0	5.04243e+09	0	0.007651	42.7	0.0026046	2	1139.48	1.15198	35.2655	0
	High	LKQDILDEMR	2	2	1	56549694		0	954371655	0	0.01038	42.66	0.00335499	2	1260.67	4.60611	35.5922	1
	High	AAVMVYDDANK	1	2	1	56549694		0	8.36266e+08	0	0.001481	38.26	0.00944939	2	1196.56	2.57701	30.9827	0
	High	VHIYHHTGNNTFR	7	2	1	56549694		0	4174570564	0	0.003322	35.28	0.0237483	2	1595.79	2.08359	15.8171	0
	High	LKQDILDEmRK	1	2	1	56549694	M9(Oxidation)	0	59378394	0	0.01083	33.47	0.0192056	2	1404.76	3.4091	22.2567	2
	High	WVPAGGSTGFSR	2	2	1	56549694		0	15522988099	0	0.002071	33.16	0.0262542	2	1221.6	2.16606	38.5583	0
	High	QDILDEMRK	3	2	1	56549694		0	5.18638e+08	0	0.00328	26.47	0.143708	3	1147.58	1.32011	40.2873	1
	High	STPLSQPSANGVQTEGLDYDRLK	1	2	1	56549694		0	1.30662e+08	0	0.002789	16.52	1.98219	3	2476.24	3.26133	45.3043	1
	High	QNSQLPAQVQNGPSQEELEIQRR	1	2	1	56549694		0	3.5763e+07	0	0.008453	14.25	2.90146	3	2649.34	3.63138	41.091	1
	High	EELIDAIRQELSK	1	2	1	56549694		0	1.26427e+07	0	0.02208	12.17	2.80312	3	1543.83	0.701557	66.618	1
	High	ERLEQEQLER	2	2	1	56549694		0	600911960	0.001	0.05232	38.21	0.0093927	3	1329.68	1.40271	21.1798	1
	High	NQIVFDNR	3	1	1	56549694		0	5.84167e+08	0.002	0.07779	46.64	0.00103183	2	1005.51	3.1124	31.4882	0
	High	GsTIETEQKEDKGEDSEPVTSK	2	2	1	56549694	S2(Phospho)	0	1.41611e+07	0.002	0.0595	18.85	1.9554	3	2474.09	2.66029	18.7529	2
	High	KWVPAGGSTGFSR	1	2	1	56549694		0	9.78354e+07	0.003	0.0887	24.73	0.192821	3	1349.7	1.81538	33.0912	1
119395750	keratin, type II cytoskeletal 1 [Homo sapiens]	3159.64	59.47	3	34	38	96	5.57427e+09	644	65.999	8.11865
	A4	Sequence	# PSMs	# Proteins	# Protein Groups	Protein Group Accessions	Modifications	ΔCn	Area	q-Value	PEP	IonScore	Exp Value	Charge	MH+ [Da]	ΔM [ppm]	RT [min]	# Missed Cleavages
	High	GGGGGGYGSGGSSYGSGGGSYGSGGGGGGGR	5	1	1	119395750		0	2.87882e+08	0	4.725e-19	172.5	6.97866e-16	2	2383.96	1.83524	21.6944	0
	High	NKLNDLEDALQQAKEDLAR	5	1	1	119395750		0	2.73522e+09	0	1.277e-18	145.24	1.97489e-13	2	2184.13	1.30682	64.2198	2
	High	AEAESLYQSKYEELQITAGR	2	1	1	119395750		0	3.4841e+08	0	7.343e-14	139.97	1.00592e-12	2	2286.13	2.62263	48.04	1
	High	SKAEAESLYQSKYEELQITAGR	6	1	1	119395750		0	6.17132e+08	0	1.18e-19	130.62	7.78532e-12	2	2501.25	-0.549893	44.5327	2
	High	FSScGGGGGSFGAGGGFGSR	2	1	1	119395750	C4(DeStreak)	0	4.03412e+08	0	2.545e-11	114.49	2.84327e-10	2	1784.72	2.71302	43.2668	0
	High	LNDLEDALQQAKEDLAR	2	1	1	119395750		0	1.86618e+08	0	1.862e-11	106.34	1.62011e-09	2	1941.99	2.83233	64.5823	1
	High	QISNLQQSISDAEQR	2	1	1	119395750		0	772038784	0	4.23e-10	95.47	2.41933e-08	2	1716.86	2.7383	43.4096	0
	High	SLDLDSIIAEVK	4	1	1	119395750		0	5363890019	0	7.534e-07	88.7	5.92869e-08	2	1302.72	2.11236	69.2772	0
	High	WELLQQVDTSTR	2	1	1	119395750		0	2591453236	0	1.489e-05	85.89	1.7519e-07	2	1475.75	3.81019	54.8221	0
	High	THNLEPYFESFINNLR	7	1	1	119395750		0	3345897372	0	1.083e-07	85.66	2.74225e-07	2	1993.98	3.01021	70.6832	0
	High	TNAENEFVTIKKDVDGAYMTK	3	1	1	119395750		0	186901274	0	1.391e-06	82.28	6.3652e-07	2	2374.17	2.51189	51.8206	2
	High	NKLNDLEDALQQAK	2	1	1	119395750		0	219346512	0	7.967e-06	81.32	4.63773e-07	2	1599.84	3.0749	50.1204	1
	High	FLEQQNQVLQTKWELLQQVDTSTR	2	1	1	119395750		0	1584680554	0	1.228e-09	80.65	4.44273e-07	3	2932.53	4.319	62.5563	1
	High	LNDLEDALQQAK	1	1	1	119395750		0	464937907	0	3.108e-05	80.53	5.53197e-07	2	1357.7	3.41441	47.8874	0
	High	GSYGSGGSSYGSGGGSYGSGGGGGGHGSYGSGSSSGGYR	1	1	1	119395750		0	2.16792e+08	0	1.103e-16	77.86	2.4896e-06	3	3312.31	-0.0829586	26.6343	0
	High	QISNLQQSISDAEQRGENALK	2	1	1	119395750		0	315385130	0	1.767e-08	77.51	1.41048e-06	2	2329.18	3.36393	56.1011	1
	High	LALDLEIATYR	4	10	1	119395750		0	3.62439e+09	0	0.002634	68.78	4.04586e-06	2	1277.71	3.70817	60.9927	0
	High	SLNNQFASFIDKVR	3	1	1	119395750		0	2548094697	0	0.001617	67.05	1.05032e-05	2	1638.86	2.31487	59.4541	1
	High	TNAENEFVTIK	1	1	1	119395750		0	1.58895e+09	0	0.005219	64.55	2.50261e-05	2	1265.64	3.37046	40.9612	0
	High	YEELQITAGR	3	2	1	119395750		0	4479922730	0	0.003824	63.79	2.61353e-05	2	1179.6	1.89677	39.0594	0
	High	SGGGFSSGSAGIINYQR	1	1	1	119395750		0	566592868	0	7.119e-05	63.58	3.9402e-05	2	1657.8	2.54883	43.0245	0
	High	FLEQQNQVLQTK	2	3	2	119395750;47132620		0	6878992558	0	1.212e-05	62.57	2.87465e-05	2	1475.79	1.49201	38.1837	0
	High	SDQSRLDSELKNMQDMVEDYR	1	1	1	119395750		0	3.23342e+07	0	1.652e-07	55.33	0.000450771	3	2559.15	0.955328	61.8829	2
	High	MSGEcAPNVSVSVSTSHTTISGGGSR	1	1	1	119395750	C5(DeStreak)	0	630667695	0	1.062e-11	53.14	0.000739094	3	2584.15	2.80471	40.6038	0
	High	NMQDmVEDYR	3	1	1	119395750	M5(Oxidation)	0	9.16055e+07	0	0.00184	52.19	0.000270267	2	1316.53	2.74931	33.9393	0
	High	AQYEDIAQK	1	1	1	119395750		0	2.93764e+09	0	0.004589	50.69	0.000443186	2	1065.52	2.19028	22.4618	0
	High	SLVNLGGSK	1	1	1	119395750		0	3.51351e+09	0	0.008764	50.65	0.00042447	2	874.501	1.69093	33.8423	0
	High	mSGEcAPNVSVSVSTSHTTISGGGSR	1	1	1	119395750	M1(Oxidation); C5(DeStreak)	0	1.47784e+08	0	3.835e-11	49.12	0.00184795	3	2600.14	1.69153	38.6024	0
	High	LLRDYQELMNTK	2	1	1	119395750		0	1.28909e+09	0	0.0008754	47.3	0.00103811	2	1523.79	2.03069	44.0456	1
	High	LRSEIDNVKK	1	1	1	119395750		0	1.33577e+09	0	0.0006044	40.82	0.00253764	3	1201.69	0.511455	14.4505	2
	High	LLRDYQELmNTK	3	1	1	119395750	M9(Oxidation)	0	146890254	0	0.0004785	40.22	0.00645936	3	1539.79	2.40964	34.4786	1
	High	TNAENEFVTIKK	2	1	1	119395750		0	2.19858e+09	0	0.008495	37.24	0.00872252	3	1393.74	2.7012	32.8243	1
	High	NKYEDEINKR	2	7	3	5031839;119395754;119395750		0	435346713	0	0.02425	36.82	0.0174383	2	1308.66	2.55152	16.9552	2
	High	QISNLQQSISDAEQRGENALKDAK	3	1	1	119395750		0	1322568319	0	0.0009016	35.42	0.0218323	3	2643.34	3.82004	57.6728	2
	High	DYQELmNTK	2	1	1	119395750	M6(Oxidation)	0	6.18594e+07	0	0.02973	30.46	0.0510915	2	1157.52	0.926258	24.0644	0
	High	YEDEINKR	1	12	4	5031839;119395754;119395750;47132620		0	77761570	0	0.002652	23.88	0.231642	3	1066.52	0.305638	14.4499	1
	High	NSKIEISELNRVIQR	1	1	1	119395750		0	94862509	0	0.008541	15.38	0.579469	3	1799.02	0.887986	44.4659	2
	High	IEISELNR	1	2	2	119395750;47132620		0	2830860492	0.001	0.03148	54.85	0.000161052	2	973.532	0.843106	37.5883	0
	High	THNLEPYFESFINNLRR	6	1	1	119395750		0	1258420509	0.001	0.04327	22.63	0.440699	4	2150.08	2.70109	66.98	1
	High	DYQELMNTK	1	1	1	119395750		0	703848856	0.002	0.07598	43.72	0.00240759	2	1141.52	0.869052	38.286	0
	High	SLDLDSIIAEVKAQYEDIAQKSK	1	1	1	119395750		0	1.19696e+07	0.002	0.06541	26.91	0.0804632	3	2564.36	7.161	80.1238	2
16507237	78 kDa glucose-regulated protein precursor [Homo sapiens]	2792.96	45.11	3	32	34	100	4.2974e+09	654	72.2884	5.16064
	A4	Sequence	# PSMs	# Proteins	# Protein Groups	Protein Group Accessions	Modifications	ΔCn	Area	q-Value	PEP	IonScore	Exp Value	Charge	MH+ [Da]	ΔM [ppm]	RT [min]	# Missed Cleavages
	High	IEIESFYEGEDFSETLTR	6	1	1	16507237		0	207996593	0	1.419e-13	106.93	2.71e-09	2	2165	1.60821	64.8299	0
	High	DNHLLGTFDLTGIPPAPR	15	1	1	16507237		0	54671668	0	3.145e-09	105.55	1.53794e-09	2	1934.02	4.53298	63.2165	0
	High	KSDIDEIVLVGGSTR	4	1	1	16507237		0	934246705	0	8.895e-13	103.65	1.99146e-09	2	1588.86	4.61745	46.6734	1
	High	IINEPTAAAIAYGLDK	3	5	3	16507237;5729877;124256496		0	1439471048	0	4.994e-10	99.97	3.86662e-09	2	1659.9	5.67465	55.9694	0
	High	IINEPTAAAIAYGLDKR	5	1	1	16507237		0	5902646860	0	2.186e-10	98.88	3.48139e-09	2	1816	2.809	51.6334	1
	High	TFAPEEISAMVLTK	4	1	1	16507237		0	3594668140	0	2.461e-06	84.27	2.19977e-07	2	1536.8	3.18237	64.9562	0
	High	NQLTSNPENTVFDAK	1	1	1	16507237		0	1.64581e+09	0	3.873e-06	78.15	1.37415e-06	2	1677.81	2.68458	42.8188	0
	High	FEELNMDLFR	1	1	1	16507237		0	1.54355e+08	0	1.355e-05	77.48	1.24697e-06	2	1313.62	2.62716	64.1981	0
	High	KKELEEIVQPIISK	2	1	1	16507237		0	234641973	0	2.663e-07	77.03	1.78337e-07	2	1653.98	2.68958	43.8846	2
	High	AKFEELNmDLFR	3	1	1	16507237	M8(Oxidation)	0	3.25336e+08	0	6.528e-06	74.01	3.09611e-06	2	1528.75	1.98399	49.8446	1
	High	IEWLESHQDADIEDFK	1	1	1	16507237		0	1.94765e+08	0	8.277e-10	69.62	1.17166e-05	2	1974.92	3.8096	53.8841	0
	High	SQIFSTASDNQPTVTIK	2	1	1	16507237		0	1.82066e+09	0	2.548e-06	69.17	9.19449e-06	2	1836.94	2.01221	45.1342	0
	High	SDIDEIVLVGGSTR	1	1	1	16507237		0	4.13986e+08	0	4.23e-05	68.97	7.61225e-06	2	1460.77	5.02188	53.5561	0
	High	NELESYAYSLK	3	1	1	16507237		0	2.2893e+09	0	0.0001158	68.46	9.80105e-06	2	1316.64	3.69875	48.5969	0
	High	AKFEELNMDLFR	3	1	1	16507237		0	9.89975e+08	0	9.737e-06	67.89	1.13138e-05	2	1512.76	3.00102	58.1262	1
	High	MKETAEAYLGK	2	1	1	16507237		0	6.45852e+08	0	0.003099	64.45	2.05842e-05	2	1240.63	3.48721	29.0931	1
	High	ITPSYVAFTPEGER	5	1	1	16507237		0	3379682553	0	0.0002458	62.02	4.50632e-05	2	1566.79	3.92334	48.2897	0
	High	TKPYIQVDIGGGQTK	3	1	1	16507237		0	1.13688e+09	0	0.0005584	61.93	2.74438e-05	2	1604.87	1.66971	38.7696	0
	High	VTHAVVTVPAYFNDAQR	7	1	1	16507237		0	3157729892	0	2.985e-07	59.77	7.19092e-05	2	1887.98	3.23162	46.8477	0
	High	TWNDPSVQQDIK	1	1	1	16507237		0	1671374017	0	8.059e-05	59.71	8.29587e-05	2	1430.69	2.04518	38.5609	0
	High	VEIIANDQGNR	4	7	5	34419635;16507237;5729877;167466173;124256496		0	3.3949e+09	0	0.02683	54.07	0.000242292	2	1228.63	2.28358	26.5778	0
	High	ELEEIVQPIISK	2	1	1	16507237		0	1.712e+09	0	1.082e-05	49.03	0.000281308	2	1397.79	3.88017	54.2663	0
	High	KVTHAVVTVPAYFNDAQR	2	1	1	16507237		0	237928964	0	0.000566	48.39	0.000712071	3	2016.07	1.65763	42.2374	1
	High	ETAEAYLGK	2	1	1	16507237		0	1.44649e+08	0	0.002337	47.59	0.00102418	2	981.491	2.70032	29.2279	0
	High	NQLTSNPENTVFDAKR	1	1	1	16507237		0	48005779	0	2.427e-05	47.36	0.00169237	3	1833.91	1.12581	38.4234	1
	High	VmEHFIK	1	1	1	16507237	M2(Oxidation)	0	104450645	0	0.007947	41.39	0.0036632	2	919.472	1.17566	20.453	0
	High	MKETAEAYLGKK	3	1	1	16507237		0	3.85265e+08	0	7.942e-05	40.97	0.0038512	2	1368.72	3.16137	21.9655	2
	High	KSQIFSTASDNQPTVTIK	1	1	1	16507237		0	237872920	0	7.068e-06	39.7	0.00566298	3	1965.03	1.90561	39.9687	1
	High	ETAEAYLGKK	1	1	1	16507237		0	6.55328e+07	0	0.0001233	38.25	0.00771309	2	1109.59	2.55424	22.0333	1
	High	TFAPEEISAmVLTK	1	1	1	16507237	M10(Oxidation)	0	6.44944e+07	0	0.0001324	33.47	0.0290108	3	1552.8	2.20986	56.7405	0
	High	DAGTIAGLNVMR	2	1	1	16507237		0	2337400943	0	0.02451	32.76	0.0312766	3	1217.63	1.12999	49.9846	0
	High	VLEDSDLKK	1	1	1	16507237		0	44490589	0	0.005055	30.3	0.0435363	3	1046.57	-1.91659	17.4626	1
	High	ITITNDQNR	2	1	1	16507237		0	1404442148	0	0.003288	27.11	0.118083	2	1074.55	1.04968	19.2758	0
	High	LTPEEIER	1	3	1	16507237		0	1.91614e+09	0.004	0.09117	44.1	0.00131692	2	986.518	2.18177	30.6133	0
	High	KTKPYIQVDIGGGQTK	1	1	1	16507237		0	108088944	0.005	0.1032	32.56	0.0168329	3	1732.97	3.44082	32.9904	1
	High	VMEHFIK	2	1	1	16507237		0	4.53475e+08	0.005	0.1088	32.07	0.0301432	2	903.478	2.12113	28.8138	0
	High	VLEDSDLK	1	1	1	16507237		0	1.30326e+09	0.006	0.1133	42.68	0.00269486	2	918.479	1.58455	25.0067	0
195972866	keratin, type I cytoskeletal 10 [Homo sapiens]	2605.66	55.48	7	31	35	79	2.87179e+09	584	58.7656	5.21143
	A4	Sequence	# PSMs	# Proteins	# Protein Groups	Protein Group Accessions	Modifications	ΔCn	Area	q-Value	PEP	IonScore	Exp Value	Charge	MH+ [Da]	ΔM [ppm]	RT [min]	# Missed Cleavages
	High	GSSGGGcFGGSSGGYGGLGGFGGGSFR	1	1	1	195972866	C7(DeStreak)	0	3.86844e+07	0	2.174e-17	172.33	6.89175e-16	2	2361.97	1.62966	57.1964	0
	High	NQILNLTTDNANILLQIDNAR	2	1	1	195972866		0	483085786	0	1.788e-15	148.94	4.85685e-14	2	2367.27	3.8081	70.327	0
	High	QSLEASLAETEGR	2	1	1	195972866		0	4.12004e+08	0	6.766e-09	107.61	1.23794e-09	2	1390.69	3.08982	42.0058	0
	High	ADLEmQIESLTEELAYLKK	4	1	1	195972866	M5(Oxidation)	0	3.84056e+08	0	4.215e-11	105.59	2.22365e-09	2	2240.14	1.53473	77.8279	1
	High	GSLGGGFSSGGFSGGSFSR	3	1	1	195972866		0	1225801192	0	6.694e-08	104.36	4.0473e-09	2	1707.78	2.80706	49.1714	0
	High	ADLEmQIESLTEELAYLK	2	1	1	195972866	M5(Oxidation)	0	6.61337e+07	0	1.166e-09	95.49	2.72318e-08	2	2112.05	2.20545	80.6099	0
	High	TIDDLKNQILNLTTDNANILLQIDNAR	2	1	1	195972866		0	1298474071	0	8.516e-11	93.57	1.17358e-08	3	3052.64	4.3067	80.2806	1
	High	NVQALEIELQSQLALK	4	1	1	195972866		0	1.08263e+09	0	1.856e-10	91.14	1.18446e-08	2	1797.02	3.28568	68.0865	0
	High	SQYEQLAEQNRKDAEAWFNEK	1	1	1	195972866		0	3.43472e+07	0	6.506e-14	87.4	2.40746e-07	2	2584.21	0.0848491	50.3523	2
	High	ELTTEIDNNIEQISSYK	2	1	1	195972866		0	1.31264e+08	0	5.006e-11	86.32	2.13978e-07	2	1996.98	5.12147	58.9941	0
	High	ADLEMQIESLTEELAYLK	1	1	1	195972866		0	35628130	0	1.809e-07	83.73	3.48446e-07	3	2096.05	1.76998	80.5805	0
	High	AETEcQNTEYQQLLDIK	1	1	1	195972866	C5(DeStreak)	0	6.15917e+07	0	3.863e-07	77.81	2.08047e-06	2	2101.95	3.24348	55.9058	0
	High	QSVEADINGLR	1	4	1	195972866		0	339370329	0	1.394e-05	77.7	9.55262e-07	2	1201.62	2.16148	41.4581	0
	High	ALEESNYELEGK	2	1	1	195972866		0	1427725871	0	8.222e-05	74.98	2.43031e-06	2	1381.65	2.39971	34.4986	0
	High	LENEIQTYR	1	1	1	195972866		0	1.36127e+09	0	0.0008422	71.59	4.42406e-06	2	1165.59	2.99689	31.3597	0
	High	NVSTGDVNVEmNAAPGVDLTQLLNNMR	4	1	1	195972866	M11(Oxidation)	0	477676713	0	1.734e-06	70.67	1.07387e-05	3	2888.4	3.6187	72.3062	0
	High	NVSTGDVNVEMNAAPGVDLTQLLNNMR	4	1	1	195972866		0	2.09978e+09	0	9.129e-09	67.72	2.00571e-05	3	2872.4	4.05718	75.7268	0
	High	VTMQNLNDR	2	7	3	15431310;24430192;195972866		0	2.78e+09	0	0.0299	66.77	1.26016e-05	2	1090.53	1.70853	25.8375	0
	High	DAEAWFNEK	1	4	1	195972866		0	974243512	0	0.007539	65.8	1.33092e-05	2	1109.49	2.24055	45.9013	0
	High	ADLEMQIESLTEELAYLKK	3	1	1	195972866		0	7.15537e+08	0	1.694e-09	65.02	1.95475e-05	3	2224.15	3.20511	77.2209	1
	High	KDAEAWFNEK	1	2	1	195972866		0	3.91064e+07	0	2.335e-05	62.51	3.35507e-05	2	1237.59	1.91057	36.2502	1
	High	LASYLDKVR	3	7	4	15431310;4557701;24430192;195972866		0	781610672	0	0.02659	59.38	2.79136e-05	2	1064.61	1.60487	33.7565	1
	High	ELTTEIDNNIEQISSYKSEITELRR	2	1	1	195972866		0	9.09344e+07	0	4.329e-10	58.79	0.00010577	3	2981.51	0.433073	62.0964	2
	High	QSVEADINGLRR	2	3	1	195972866		0	1.26514e+09	0	0.003088	57.87	8.41022e-05	3	1357.72	2.43127	36.7805	1
	High	SQYEQLAEQNRK	3	1	1	195972866		0	8.71386e+08	0	6.149e-06	56.98	0.000157652	2	1493.74	2.09746	20.8416	1
	High	YENEVALR	2	1	1	195972866		0	5.53357e+08	0	0.006243	54.79	0.000180053	2	993.501	1.13229	28.2066	0
	High	SKELTTEIDNNIEQISSYK	2	1	1	195972866		0	22612076	0	1.661e-12	54.56	0.000308827	2	2212.11	4.71258	54.7045	1
	High	IRLENEIQTYR	3	1	1	195972866		0	1438173135	0	0.003261	54.25	0.000178335	2	1434.77	2.5132	39.426	1
	High	SQYEQLAEQNR	1	1	1	195972866		0	3.26364e+08	0	0.004088	54.2	0.000278109	2	1365.64	2.91939	27.1959	0
	High	VLDELTLTK	2	1	1	195972866		0	2464291913	0	0.01932	54.19	0.000116225	2	1031.6	2.80398	45.4068	0
	High	RVLDELTLTK	1	1	1	195972866		0	9.94572e+07	0	0.02367	43.24	0.00105282	2	1187.7	3.63024	42.2073	1
	High	VTmQNLNDR	1	7	3	15431310;24430192;195972866	M3(Oxidation)	0	3.4473e+08	0	0.02307	40.28	0.00544724	2	1106.53	1.97688	14.594	0
	High	NHEEEMKDLR	3	1	1	195972866		0	654686037	0	0.004183	39.38	0.00822412	2	1300.6	1.44559	15.6036	1
	High	RNVQALEIELQSQLALK	1	1	1	195972866		0	3.21048e+07	0	0.0007832	33.68	0.00539971	3	1953.12	3.7115	58.9413	1
	High	IKEWYEKHGNSHQGEPR	1	1	1	195972866		0	2.98363e+07	0	2.656e-06	32.81	0.0548471	4	2095.02	2.17376	14.5732	2
	High	NVSTGDVNVEmNAAPGVDLTQLLNNmR	1	1	1	195972866	M11(Oxidation); M26(Oxidation)	0	235054891	0	2.115e-07	32.29	0.082274	3	2904.4	4.31984	62.9568	0
	High	VTMQNLNDRLASYLDKVR	2	3	3	15431310;24430192;195972866		0	3.81117e+08	0	0.000116	28.56	0.0685433	2	2136.13	3.43022	58.9049	2
	High	VTmQNLNDRLASYLDKVR	2	3	3	15431310;24430192;195972866	M3(Oxidation)	0	42639836	0	0.003531	12.45	3.23962	4	2152.12	2.29504	52.6687	2
	High	SLLEGEGSSGGGGR	1	1	1	195972866		0	1650660896	0.001	0.03387	59.45	7.6216e-05	2	1262.6	3.29055	25.5968	0
	High	VLDELTLTKADLEMQIESLTEELAYLKK	1	1	1	195972866		0	0	0.002	0.06956	32.74	0.0177458	4	3236.73	1.4237	80.4174	2
	High	LASYLDK	1	8	5	15431310;4557701;24430192;195972866;55956899		0	3371080454	0.006	0.1158	35.64	0.0102473	2	809.44	-0.0198706	27.8511	0
167466173	heat shock 70 kDa protein 1A/1B [Homo sapiens]	2591.29	65.05	1	17	33	94	3.65816e+09	641	70.009	5.65576
	A4	Sequence	# PSMs	# Proteins	# Protein Groups	Protein Group Accessions	Modifications	ΔCn	Area	q-Value	PEP	IonScore	Exp Value	Charge	MH+ [Da]	ΔM [ppm]	RT [min]	# Missed Cleavages
	High	AAAIGIDLGTTYScVGVFQHGK	2	1	1	167466173	C14(DeStreak)	0	6.69683e+08	0	2.256e-17	132.02	6.72965e-12	2	2284.11	1.60711	62.7103	0
	High	SINPDEAVAYGAAVQAAILMGDK	5	2	2	167466173;124256496		0	1.22262e+09	0	1.199e-09	116.96	1.64219e-10	2	2304.16	2.52084	76.3355	0
	High	SENVQDLLLLDVAPLSLGLETAGGVMTALIK	1	1	1	167466173		0	0	0	1.478e-15	105.72	3.8714e-10	3	3180.75	2.52546	81.4304	0
	High	IINEPTAAAIAYGLDR	4	2	2	167466173;34419635		0	3920357496	0	1.283e-06	96.02	1.06015e-08	2	1687.91	4.9744	57.3307	0
	High	SINPDEAVAYGAAVQAAILmGDK	3	2	2	167466173;124256496	M20(Oxidation)	0	178675760	0	2.03e-10	81.39	6.74552e-07	2	2320.15	1.01221	72.5979	0
	High	ELEQVcNPIISGLYQGAGGPGPGGFGAQGPK	2	1	1	167466173	C6(DeStreak)	0	512473322	0	5.044e-15	78.78	1.70509e-06	3	3074.48	3.80779	67.7463	0
	High	AQIHDLVLVGGSTR	2	1	1	167466173		0	1.44431e+09	0	9.261e-09	74.2	9.99898e-07	2	1465.82	2.80422	42.4306	0
	High	ATAGDTHLGGEDFDNR	2	3	3	167466173;124256496;34419635		0	2.62475e+08	0	3.263e-07	73.4	4.25092e-06	2	1675.73	1.89948	29.1367	0
	High	LDKAQIHDLVLVGGSTR	3	1	1	167466173		0	4.21132e+08	0	1.981e-10	71.23	1.32967e-06	2	1822.02	3.29645	44.2294	1
	High	NALESYAFNMK	3	2	2	167466173;124256496		0	2307615532	0	0.001232	70.51	6.30444e-06	2	1287.61	3.18921	50.834	0
	High	FEELcSDLFR	1	2	2	167466173;34419635	C5(DeStreak)	0	3.18356e+08	0	0.0004615	70.05	6.53434e-06	2	1334.58	3.30243	62.2502	0
	High	AFYPEEISSMVLTK	5	2	2	167466173;124256496		0	2978719382	0	0.000706	65.34	2.17849e-05	2	1614.82	4.35715	65.1703	0
	High	NQVALNPQNTVFDAK	1	1	1	167466173		0	2.51622e+09	0	2.853e-07	65.29	1.94341e-05	2	1658.85	3.04585	45.7855	0
	High	MKEIAEAYLGYPVTNAVITVPAYFNDSQR	3	1	1	167466173		0	824701453	0	3.864e-10	64.87	2.60181e-05	3	3260.64	2.80247	69.8182	1
	High	LLQDFFNGR	2	1	1	167466173		0	9.66439e+08	0	0.0009189	64.14	2.07195e-05	2	1109.58	1.34617	55.4656	0
	High	FGDPVVQSDMK	2	1	1	167466173		0	6.80321e+08	0	0.001995	62.41	3.57387e-05	2	1222.58	2.3937	37.414	0
	High	DAGVIAGLNVLR	2	2	2	167466173;124256496		0	3.65921e+09	0	0.01298	62.36	1.11507e-05	2	1197.7	3.09491	59.0857	0
	High	KELEQVcNPIISGLYQGAGGPGPGGFGAQGPK	1	1	1	167466173	C7(DeStreak)	0	0	0	1.611e-10	61.52	7.71639e-05	3	3202.58	5.75209	62.0053	1
	High	TTPSYVAFTDTER	2	6	4	5729877;167466173;124256496;34419635		0	2121693944	0	8.867e-06	59.8	8.12048e-05	2	1487.71	3.05628	43.8261	0
	High	mKEIAEAYLGYPVTNAVITVPAYFNDSQR	1	1	1	167466173	M1(Oxidation)	0	7.73694e+07	0	2.025e-09	59.3	0.00011561	3	3276.63	1.6956	68.4106	1
	High	cQEVISWLDANTLAEKDEFEHK	1	1	1	167466173	C1(DeStreak)	0	1.75518e+08	0	1.45e-12	58.81	0.000198336	3	2681.22	0.420153	60.8151	1
	High	ITITNDKGR	2	5	4	5729877;167466173;124256496;34419635		0	715282729	0	0.007062	57.28	7.73527e-05	2	1017.57	1.07169	15.0087	1
	High	NALESYAFNmK	1	2	2	167466173;124256496	M10(Oxidation)	0	334141547	0	0.0001138	57.14	0.000141517	2	1303.6	0.402319	43.1283	0
	High	VEIIANDQGNR	4	7	5	34419635;16507237;5729877;167466173;124256496		0	3.3949e+09	0	0.02683	54.07	0.000242292	2	1228.63	2.28358	26.5778	0
	High	AFYPEEISSmVLTK	2	2	2	167466173;124256496	M10(Oxidation)	0	160412054	0	9.468e-05	52.62	0.000421202	2	1630.81	1.594	56.4695	0
	High	SAVEDEGLK	2	1	1	167466173		0	2.74033e+08	0	0.005623	51.59	0.000341165	2	947.47	1.5396	19.6251	0
	High	YKAEDEVQR	1	2	2	167466173;124256496		0	1.11356e+08	0	0.01126	50.95	0.0004785	2	1137.56	1.9255	13.7941	1
	High	QTQIFTTYSDNQPGVLIQVYEGER	2	2	2	167466173;124256496		0	955427184	0	0.001627	50.92	0.000888387	3	2786.37	2.91445	64.8909	0
	High	LVNHFVEEFKR	8	1	1	167466173		0	1.29947e+09	0	7.818e-05	48.72	0.0006311	2	1417.76	2.92269	38.3038	1
	High	FGDPVVQSDmK	3	1	1	167466173	M10(Oxidation)	0	1.31438e+08	0	0.002719	48.6	0.000924167	2	1238.57	2.03325	30.4682	0
	High	ARFEELcSDLFR	3	2	2	167466173;34419635	C7(DeStreak)	0	6.1358e+08	0	0.0003831	48.07	0.00131782	3	1561.72	1.76126	61.4505	1
	High	LVNHFVEEFK	1	1	1	167466173		0	1.01449e+09	0	5.326e-06	47.52	0.000818675	2	1261.66	4.09462	42.9142	0
	High	HWPFQVINDGDKPK	10	1	1	167466173		0	1.48254e+09	0	0.0001449	46.41	0.0017302	3	1680.85	1.23286	44.7725	0
	High	LSKEEIER	2	2	2	167466173;124256496		0	404697148	0	0.005505	33.1	0.0256399	3	1003.54	-0.0882706	15.6662	1
	High	MVQEAEKYK	1	2	2	167466173;5729877		0	48555972	0	0.009534	28.61	0.0855247	2	1125.56	0.143444	15.5502	1
	High	RKELEQVcNPIISGLYQGAGGPGPGGFGAQGPK	1	1	1	167466173	C8(DeStreak)	0	82126195	0	4.124e-06	13.17	4.98334	4	3358.67	1.63276	58.4087	2
	High	KFGDPVVQSDMK	2	1	1	167466173		0	3.61147e+08	0.005	0.1058	38.27	0.00995638	2	1350.68	2.6191	32.7493	1
	High	STLEPVEK	1	2	2	167466173;34419635		0	1182192358	0.008	0.1312	28.66	0.0748795	2	902.484	1.59703	20.4339	0
55956899	keratin, type I cytoskeletal 9 [Homo sapiens]	2513.7	67.42	1	37	38	81	2.74751e+09	623	62.0268	5.23682
	A4	Sequence	# PSMs	# Proteins	# Protein Groups	Protein Group Accessions	Modifications	ΔCn	Area	q-Value	PEP	IonScore	Exp Value	Charge	MH+ [Da]	ΔM [ppm]	RT [min]	# Missed Cleavages
	High	GGGGSFGYSYGGGSGGGFSASSLGGGFGGGSR	4	1	1	55956899		0	1.06138e+09	0	1.466e-21	174.07	6.35014e-16	2	2705.17	2.77154	55.7995	0
	High	GGSGGSHGGGSGFGGESGGSYGGGEEASGSGGGYGGGSGK	3	1	1	55956899		0	124552649	0	3.613e-16	149.79	1.59006e-13	3	3223.29	1.57822	25.976	0
	High	EIETYHNLLEGGQEDFESSGAGK	3	1	1	55956899		0	1394362796	0	2.795e-18	135.91	3.6249e-12	2	2510.13	0.296661	50.6302	0
	High	QEIEcQNQEYSLLLSIK	1	1	1	55956899	C5(DeStreak)	0	5.22235e+07	0	9.752e-09	122	6.26225e-11	2	2114.02	4.60317	64.038	0
	High	HGVQELEIELQSQLSK	6	1	1	55956899		0	1.79883e+09	0	3.69e-16	116.91	1.02667e-10	2	1837.97	3.52569	57.8924	0
	High	GGSGGSYGGGGSGGGYGGGSGSR	1	1	1	55956899		0	217671733	0	1.399e-13	110.48	7.44943e-10	2	1791.73	-0.0516643	15.166	0
	High	HGVQELEIELQSQLSKK	2	1	1	55956899		0	969528352	0	1.72e-16	96.65	7.76416e-09	2	1966.07	2.79964	54.0653	1
	High	SDLEmQYETLQEELMALK	2	1	1	55956899	M5(Oxidation)	0	9.17803e+06	0	7.043e-09	86.9	2.56851e-07	2	2187.03	2.97406	75.4287	0
	High	DIENQYETQITQIEHEVSSSGQEVQSSAK	2	1	1	55956899		0	2.77351e+08	0	4.801e-16	85.58	4.59036e-07	3	3264.52	1.17141	65.6487	0
	High	VQALEEANNDLENK	2	1	1	55956899		0	141252195	0	4.656e-05	77.23	1.59335e-06	2	1586.77	2.65556	36.4791	0
	High	SGGGGGGGLGSGGSIR	3	1	1	55956899		0	1.68099e+09	0	4.984e-05	75.46	1.67823e-06	2	1232.6	2.52186	20.1748	0
	High	SDLEMQYETLQEELMALK	2	1	1	55956899		0	7.95914e+07	0	1.276e-11	73.55	5.37833e-06	2	2171.03	2.22812	75.7512	0
	High	NHKEEMSQLTGQNSGDVNVEINVAPGK	2	1	1	55956899		0	6.24027e+07	0	4.299e-06	69.59	1.44739e-05	3	2895.39	0.854132	41.9821	1
	High	FSSSSGYGGGSSR	2	1	1	55956899		0	1165602575	0	0.0002195	68.6	7.88199e-06	2	1235.53	2.448	16.6548	0
	High	QVLDNLTMEKSDLEMQYETLQEELMALK	1	1	1	55956899		0	5.87922e+06	0	2.32e-07	68.5	1.68586e-05	3	3342.63	4.06931	79.7587	1
	High	TLLDIDNTR	1	1	1	55956899		0	2699385515	0	0.01968	59.78	5.51228e-05	2	1060.57	2.34045	43.3196	0
	High	QVLDNLTMEKSDLEMQYETLQEELMALKK	3	1	1	55956899		0	1.61143e+08	0	4.501e-06	59.48	0.000113114	3	3470.73	4.48207	74.5129	2
	High	IKFEmEQNLR	3	1	1	55956899	M5(Oxidation)	0	1.49552e+08	0	0.003563	59.25	6.89926e-05	3	1323.67	1.24102	30.8304	1
	High	MRLEKEIETYHNLLEGGQEDFESSGAGK	2	1	1	55956899		0	121162955	0	7.526e-15	58.37	0.000213661	3	3167.5	2.02959	56.4125	2
	High	LASYLDKVQALEEANNDLENK	1	1	1	55956899		0	332459749	0	1.446e-07	58	0.000132576	3	2377.2	4.11026	55.8814	1
	High	STMQELNSR	2	1	1	55956899		0	2.04102e+09	0	0.009839	53.18	0.000236573	2	1065.5	2.1147	20.798	0
	High	SDLEmQYETLQEELMALKK	1	1	1	55956899	M5(Oxidation)	0	5.34842e+07	0	0.000759	53.15	0.000522906	3	2315.12	3.094	68.0946	1
	High	mTLDDFR	4	1	1	55956899	M1(Oxidation)	0	4.79833e+08	0	0.01822	51.1	0.000322143	2	913.41	1.52323	33.8403	0
	High	NYSPYYNTIDDLKDQIVDLTVGNNKTLLDIDNTR	1	1	1	55956899		0	5.95583e+08	0	1.282e-09	45.45	0.00278259	4	3943.96	1.25989	78.9498	2
	High	DIENQYETQITQIEHEVSSSGQEVQSSAKEVTQLR	1	1	1	55956899		0	2.95823e+08	0	5.841e-13	45.08	0.00449385	4	3990.93	2.98781	70.9166	1
	High	STmQELNSR	1	1	1	55956899	M3(Oxidation)	0	1.34557e+08	0	0.02916	44.54	0.00171561	2	1081.5	0.803042	13.7361	0
	High	FEMEQNLR	1	1	1	55956899		0	2.19283e+08	0	0.01026	44.34	0.00211122	2	1066.5	2.78782	36.6265	0
	High	NHKEEMSQLTGQNSGDVNVEINVAPGKDLTK	1	1	1	55956899		0	6.60532e+07	0	3.895e-08	43.12	0.00560414	3	3352.65	2.93809	43.1958	2
	High	IQDWYDKK	1	1	1	55956899		0	6.36861e+08	0	0.01957	41.77	0.0040249	2	1095.55	3.29826	27.0521	1
	High	FSSSGGGGGGGRFSSSSGYGGGSSR	2	1	1	55956899		0	5.25379e+07	0	1.678e-06	41.2	0.00988806	3	2198.95	2.3288	22.536	1
	High	FEmEQNLR	1	1	1	55956899	M3(Oxidation)	0	30743168	0	0.005646	41	0.00436086	2	1082.5	1.9185	21.9675	0
	High	SDLEMQYETLQEELMALKK	1	1	1	55956899		0	396238935	0	7.606e-05	40.95	0.0086821	3	2299.13	4.27529	68.4423	1
	High	NYSPYYNTIDDLKDQIVDLTVGNNK	3	1	1	55956899		0	1.98777e+09	0	9.836e-08	40.06	0.0109625	3	2902.42	3.54196	74.6936	1
	High	TLNDMRQEYEQLIAK	2	1	1	55956899		0	1.23381e+09	0	3.241e-05	39.48	0.0094121	2	1851.93	0.553377	55.0693	1
	High	QVLDNLTMEK	1	1	1	55956899		0	3.51986e+08	0	0.0007624	39.26	0.00678853	2	1190.61	1.09152	42.2632	0
	High	QGVDADINGLR	1	1	1	55956899		0	1050195268	0	0.0002711	36.13	0.01225	2	1157.59	2.3188	37.6656	0
	High	QFSSSYLSR	1	1	1	55956899		0	454313006	0	0.001239	35.96	0.0146404	2	1074.52	1.53332	35.5014	0
	High	TLNDmRQEYEQLIAK	1	1	1	55956899	M5(Oxidation)	0	2.12833e+07	0	0.009476	31.01	0.0616962	2	1867.93	5.81957	43.9181	1
	High	NRKDIENQYETQITQIEHEVSSSGQEVQSSAK	2	1	1	55956899		0	4.12472e+08	0	1.069e-05	30.46	0.122691	5	3662.77	4.95093	56.8575	2
	High	TLLDIDNTRMTLDDFR	1	1	1	55956899		0	6.15613e+07	0	0.01964	23.99	0.348149	3	1938.96	2.75318	61.8762	1
	High	QGVDADINGLRQVLDNLTMEK	1	1	1	55956899		0	5.49798e+07	0	1.005e-05	22.71	0.400776	3	2329.19	3.13359	75.7319	1
	High	QGVDADINGLRQVLDNLTmEK	1	1	1	55956899	M19(Oxidation)	0	4.49633e+07	0	0.008991	14.87	2.38838	3	2345.19	4.08331	74.9092	1
	High	IKFEMEQNLR	1	1	1	55956899		0	1.4087e+09	0.001	0.03353	36.03	0.0136579	3	1307.68	0.984898	41.3664	1
	High	MTLDDFR	1	1	1	55956899		0	2.17207e+09	0.002	0.07318	50.68	0.000480547	2	897.415	1.32508	45.2341	0
	High	IQDWYDK	1	1	1	55956899		0	349377954	0.002	0.07617	44.29	0.00192713	2	967.454	2.15703	34.7298	0
	High	LASYLDK	1	8	5	15431310;4557701;24430192;195972866;55956899		0	3371080454	0.006	0.1158	35.64	0.0102473	2	809.44	-0.0198706	27.8511	0
47132620	keratin, type II cytoskeletal 2 epidermal [Homo sapiens]	1964.9	71.21	2	30	40	74	3.67642e+09	639	65.3932	8.00146
	A4	Sequence	# PSMs	# Proteins	# Protein Groups	Protein Group Accessions	Modifications	ΔCn	Area	q-Value	PEP	IonScore	Exp Value	Charge	MH+ [Da]	ΔM [ppm]	RT [min]	# Missed Cleavages
	High	GGGFGGGSSFGGGSGFSGGGFGGGGFGGGR	2	1	1	47132620		0	1.26639e+08	0	6.397e-24	161.67	9.26187e-15	2	2399.02	1.02642	56.0084	0
	High	NKLNDLEEALQQAKEDLAR	2	1	1	47132620		0	7.83563e+08	0	4.834e-17	133.7	2.32486e-12	2	2198.15	4.17484	65.3355	2
	High	SKEEAEALYHSKYEELQVTVGR	3	1	1	47132620		0	4.44523e+08	0	2.535e-10	100.81	6.98319e-09	2	2566.29	2.81762	42.9999	2
	High	GGSGGGGSISGGGYGSGGGSGGR	1	1	1	47132620		0	5.17678e+07	0	8.642e-11	96.35	2.205e-08	2	1741.75	1.91035	16.9	0
	High	VLYDAEISQIHQSVTDTNVILSMDNSR	3	1	1	47132620		0	4.47025e+08	0	1.425e-13	94.47	3.51378e-08	3	3048.5	3.41925	64.5771	0
	High	SISISVAGGGGGFGAAGGFGGR	4	1	1	47132620		0	473858228	0	2.703e-07	92.04	4.97012e-08	2	1838.92	1.04308	55.0039	0
	High	GFSSGSAVVSGGSR	3	1	1	47132620		0	980896888	0	0.0004618	78.84	8.80359e-07	2	1254.61	2.89987	26.6936	0
	High	LALDVEIATYR	2	9	3	5031839;119395754;47132620		0	8.06498e+08	0	0.00106	75.29	1.15954e-06	2	1263.7	1.74053	56.4334	0
	High	NLDLDSIIAEVK	1	7	3	5031839;119395754;47132620		0	1.31942e+09	0	2.134e-05	71.35	2.7884e-06	2	1329.73	2.77698	69.2123	0
	High	HGGGGGGFGGGGFGSR	7	1	1	47132620		0	5.62148e+08	0	4.793e-08	69.06	8.66673e-06	2	1320.58	1.3108	24.3139	0
	High	YEELQVTVGR	2	1	1	47132620		0	1003390132	0	0.0002327	67.12	1.09757e-05	2	1193.62	2.26263	40.4849	0
	High	FLEQQNQVLQTK	2	3	2	119395750;47132620		0	6878992558	0	1.212e-05	62.57	2.87465e-05	2	1475.79	1.49201	38.1837	0
	High	VLYDAEISQIHQSVTDTNVILSmDNSR	1	1	1	47132620	M23(Oxidation)	0	156900332	0	3.553e-10	61.19	8.07086e-05	3	3064.5	3.24829	60.3797	0
	High	HGDSLKEIKIEISELNR	2	1	1	47132620		0	180498838	0	3.164e-05	60.88	2.69472e-05	4	1981.07	1.13969	49.2301	2
	High	TLNNKFASFIDKVR	3	13	3	5031839;119395754;47132620		0	9.98331e+07	0	0.0001146	58.97	3.6445e-05	3	1652.91	0.52853	49.5438	2
	High	KYEDEINKR	2	3	1	47132620		0	103025316	0	0.0008356	57.35	0.000110907	3	1194.61	-0.620658	13.6532	2
	High	SKEEAEALYHSK	2	1	1	47132620		0	1.84859e+08	0	6.29e-06	56.32	0.000165092	2	1391.68	1.95995	16.4291	1
	High	VDLLNQEIEFLK	1	1	1	47132620		0	872267934	0	2.547e-05	55	0.000118111	2	1460.8	2.8527	67.5286	0
	High	MSGDLSSNVTVSVTSSTISSNVASK	1	1	1	47132620		0	0	0	0.0002587	52.43	0.000630627	2	2458.19	-4.78342	50.6109	0
	High	LQGEIAHVKK	2	1	1	47132620		0	1.15167e+08	0	1.267e-05	50.92	9.91142e-05	2	1122.66	0.0999732	13.7403	1
	High	LALDVEIATYRK	2	9	3	5031839;119395754;47132620		0	368458188	0	0.01167	50.02	0.000211524	2	1391.79	3.5104	48.6843	1
	High	TAAENDFVTLKK	2	1	1	47132620		0	6.14259e+08	0	0.008506	49.91	0.000482394	2	1336.71	2.62562	33.209	1
	High	GSSSGGGYSSGSSSYGSGGR	1	1	1	47132620		0	42622874	0	1.039e-06	48.18	0.00119287	2	1740.71	2.23412	15.6236	0
	High	AAFGGSGGRGSSSGGGYSSGSSSYGSGGR	1	1	1	47132620		0	1.92137e+07	0	1.747e-08	46.23	0.00364018	3	2501.08	3.40594	22.2233	1
	High	FASFIDKVR	2	19	4	5031839;119395754;226246665;47132620		0	306642886	0	0.0005452	45.85	0.000741045	3	1082.6	-1.28971	42.3322	1
	High	DYQELMNVK	1	4	1	47132620		0	159276108	0	0.02051	41.77	0.00490972	2	1139.54	0.773929	44.5242	0
	High	EIKIEISELNR	2	1	1	47132620		0	3.85694e+07	0	0.0007381	41.28	0.00232356	2	1343.76	4.27405	46.4741	1
	High	KDVDNAYMIK	1	1	1	47132620		0	1.9142e+07	0	1.044e-06	40.01	0.00641521	2	1196.6	2.57439	27.8098	1
	High	DVDNAYMIK	1	1	1	47132620		0	1.9083e+08	0	0.02107	39.57	0.00826403	2	1068.5	1.28294	37.9643	0
	High	TSQNSELNNMQDLVEDYKK	1	1	1	47132620		0	2.45002e+08	0	6.423e-06	30.79	0.110504	3	2256.05	2.70749	51.7819	1
	High	LLRDYQELMNVK	1	4	1	47132620		0	4.87158e+08	0	0.003719	28.02	0.0776974	3	1521.81	3.09518	48.3593	1
	High	WELLQQMNVGTRPINLEPIFQGYIDSLKR	1	1	1	47132620		0	1.55101e+07	0	2.18e-05	27.61	0.0658846	4	3458.83	1.2349	79.6221	1
	High	YEDEINKR	1	12	4	5031839;119395754;119395750;47132620		0	77761570	0	0.002652	23.88	0.231642	3	1066.52	0.305638	14.4499	1
	High	LLRDYQELmNVK	1	4	1	47132620	M9(Oxidation)	0	44048987	0	0.001507	20.46	0.525307	3	1537.81	1.98393	39.3004	1
	High	NVQDAIADAEQRGEHALKDAR	1	1	1	47132620		0	2.48271e+08	0	4.749e-05	9.88	9.96662	4	2307.14	-0.649583	52.5648	2
	High	IEISELNR	1	2	2	119395750;47132620		0	2830860492	0.001	0.03148	54.85	0.000161052	2	973.532	0.843106	37.5883	0
	High	YLDGLTAER	1	1	1	47132620		0	1.11194e+09	0.001	0.03306	43.61	0.00219716	2	1037.53	1.46142	38.5777	0
	High	AQYEEIAQR	1	6	2	5031839;47132620		0	9.93426e+08	0.001	0.04512	36.61	0.0119177	2	1107.55	3.03459	24.624	0
	High	SLVGLGGTK	1	1	1	47132620		0	1.20639e+09	0.002	0.08489	53.33	0.000174658	2	831.495	1.42539	33.181	0
	High	FASFIDK	2	20	4	5031839;119395754;226246665;47132620		0	857846272	0.002	0.07691	51.4	0.000210449	2	827.431	1.22358	40.9599	0
	High	LQGEIAHVK	1	1	1	47132620		0	4.08385e+08	0.002	0.05891	18.91	0.352811	3	994.568	0.129307	18.41	0
	High	GFSSGSAVVSGGSRR	1	1	1	47132620		0	1.12416e+08	0.003	0.08753	21.83	0.480626	3	1410.71	1.88802	21.0127	1
	High	DVDNAYmIK	1	1	1	47132620	M7(Oxidation)	0	116507540	0.004	0.09557	26.15	0.139894	2	1084.5	2.35093	31.4644	0
24234688	stress-70 protein, mitochondrial precursor [Homo sapiens]	1696.5	49.19	1	26	26	60	1.53806e+09	679	73.6348	6.16357
	A4	Sequence	# PSMs	# Proteins	# Protein Groups	Protein Group Accessions	Modifications	ΔCn	Area	q-Value	PEP	IonScore	Exp Value	Charge	MH+ [Da]	ΔM [ppm]	RT [min]	# Missed Cleavages
	High	SQVFSTAADGQTQVEIK	1	1	1	24234688		0	1.14125e+08	0	4.695e-08	121.41	6.04236e-11	2	1808.91	2.13298	42.2926	0
	High	GAVVGIDLGTTNScVAVMEGK	2	1	1	24234688	C14(DeStreak)	0	76844532	0	8.977e-13	119.47	1.19419e-10	2	2097.01	1.92803	63.4957	0
	High	EQQIVIQSSGGLSKDDIENMVK	2	1	1	24234688		0	2.22056e+08	0	8.891e-12	103.16	4.02388e-09	2	2418.22	0.347545	52.0188	1
	High	QAASSLQQASLK	2	1	1	24234688		0	1044958852	0	9.843e-05	86.54	1.02481e-07	2	1231.67	3.74084	26.058	0
	High	TTPSVVAFTADGER	2	1	1	24234688		0	771090247	0	4.034e-05	86.18	1.76164e-07	2	1450.72	1.5225	44.5856	0
	High	LLGQFTLIGIPPAPR	9	1	1	24234688		0	75317837	0	1.564e-05	84.37	1.31614e-08	2	1592.96	3.95771	68.7998	0
	High	STNGDTFLGGEDFDQALLR	1	1	1	24234688		0	85368358	0	8.888e-10	83.83	4.60161e-07	2	2055.97	4.19037	64.3369	0
	High	VQQTVQDLFGR	2	1	1	24234688		0	1514892417	0	8.261e-05	82.11	3.47267e-07	2	1290.68	3.38157	47.8919	0
	High	VINEPTAAALAYGLDK	2	1	1	24234688		0	1.19725e+09	0	4.741e-09	81.06	3.72129e-07	2	1645.88	2.549	55.0085	0
	High	AQFEGIVTDLIR	2	1	1	24234688		0	1785448103	0	0.000253	74.43	1.33054e-06	2	1361.75	3.18738	65.6746	0
	High	MKETAENYLGHTAK	6	1	1	24234688		0	3.13186e+08	0	1.189e-07	68.78	1.09391e-05	2	1592.78	2.34315	23.0202	1
	High	VLENAEGAR	3	1	1	24234688		0	1.31384e+09	0	0.001928	66.98	8.068e-06	2	958.496	0.886857	14.5934	0
	High	VINEPTAAALAYGLDKSEDK	2	1	1	24234688		0	319816293	0	1.638e-10	66.03	1.93331e-05	2	2105.08	0.9412	51.3507	1
	High	LYSPSQIGAFVLMK	1	1	1	24234688		0	943642718	0	0.01119	59.99	3.77869e-05	2	1553.84	2.57055	68.242	0
	High	SDIGEVILVGGMTR	4	1	1	24234688		0	8.00479e+08	0	0.008649	58.99	7.62775e-05	2	1446.77	2.07568	59.3979	0
	High	VEAVNMAEGIIHDTETK	1	1	1	24234688		0	45222369	0	7.558e-05	58.98	0.000113763	2	1856.91	4.65669	55.8293	0
	High	QAVTNPNNTFYATK	2	1	1	24234688		0	655395055	0	0.0001093	56.87	0.000149258	2	1568.77	1.66086	33.4193	0
	High	AMQDAEVSKSDIGEVILVGGMTR	1	1	1	24234688		0	1.73294e+08	0	1.877e-07	56.66	0.000179956	3	2406.22	6.2409	58.2239	1
	High	ASNGDAWVEAHGK	2	1	1	24234688		0	5.5818e+07	0	7.091e-06	56.13	0.000166137	2	1341.62	3.59503	22.2162	0
	High	ETAENYLGHTAK	1	1	1	24234688		0	3.98283e+07	0	0.000963	32.09	0.0440955	2	1333.64	1.49597	24.4726	0
	High	ETAENYLGHTAKNAVITVPAYFNDSQR	2	1	1	24234688		0	6.2647e+07	0	2.663e-06	30.94	0.105746	3	3009.46	-4.01677	79.8637	1
	High	NAVITVPAYFNDSQR	3	1	1	24234688		0	8.28403e+08	0	0.00905	30.73	0.0700314	2	1694.86	3.70729	54.0902	0
	High	VIAVYDLGGGTFDISILEIQK	2	1	1	24234688		0	1.06255e+07	0	0.009294	20.56	0.230743	3	2251.23	2.14619	77.6875	0
	High	ETGVDLTKDNmALQR	1	1	1	24234688	M11(Oxidation)	0	4.36621e+07	0	0.0006254	18.22	1.28288	3	1706.84	2.50164	33.1889	1
	High	AmQDAEVSKSDIGEVILVGGMTR	1	1	1	24234688	M2(Oxidation)	0	1.77096e+07	0.001	0.04175	31.03	0.070958	3	2422.2	3.88935	55.9383	1
	High	LYSPSQIGAFVLmK	1	1	1	24234688	M13(Oxidation)	0	1.07278e+08	0.001	0.03652	25.96	0.117757	3	1569.84	1.61483	63.7503	0
	High	LFEmAYKK	1	1	1	24234688	M4(Oxidation)	0	2.19542e+07	0.004	0.09373	31.61	0.0314404	2	1045.54	2.00163	24.8221	1
	High	RTIAPcQK	1	1	1	24234688	C6(DeStreak)	0	4.90495e+07	0.005	0.1109	34.77	0.015571	2	992.503	1.73017	15.94	1
5729877	heat shock cognate 71 kDa protein isoform 1 [Homo sapiens]	1617.32	46.9	3	22	28	68	2.7029e+09	646	70.8542	5.51611
	A4	Sequence	# PSMs	# Proteins	# Protein Groups	Protein Group Accessions	Modifications	ΔCn	Area	q-Value	PEP	IonScore	Exp Value	Charge	MH+ [Da]	ΔM [ppm]	RT [min]	# Missed Cleavages
	High	QTQTFTTYSDNQPGVLIQVYEGER	3	2	1	5729877		0	465624730	0	2.483e-13	130.66	1.06088e-11	2	2774.34	3.99264	60.8272	0
	High	GPAVGIDLGTTYScVGVFQHGK	3	2	1	5729877	C14(DeStreak)	0	5.66838e+08	0	1.904e-13	106.16	2.59413e-09	2	2282.1	4.50796	60.805	0
	High	IINEPTAAAIAYGLDK	3	5	3	16507237;5729877;124256496		0	1439471048	0	4.994e-10	99.97	3.86662e-09	2	1659.9	5.67465	55.9694	0
	High	IINEPTAAAIAYGLDKK	2	3	1	5729877		0	868608908	0	2.806e-10	79.67	2.47618e-07	2	1787.99	2.19627	50.6454	1
	High	FEELNADLFR	2	3	1	5729877		0	567062032	0	9.79e-05	76.07	1.90446e-06	2	1253.62	4.18323	57.0498	0
	High	LDKSQIHDIVLVGGSTR	2	2	1	5729877		0	297210565	0	1.976e-10	74.37	1.06388e-06	2	1838.02	2.25145	42.7086	1
	High	RFDDAVVQSDMK	1	2	1	5729877		0	181543829	0	6.241e-10	72.73	4.15735e-06	2	1410.67	1.37687	34.0209	1
	High	SINPDEAVAYGAAVQAAILSGDK	2	2	1	5729877		0	6.24436e+08	0	5.222e-05	67.42	1.34401e-05	3	2260.15	3.15193	73.0986	0
	High	ARFEELNADLFR	1	3	1	5729877		0	736992275	0	0.001527	64.25	2.73046e-05	3	1480.76	1.43344	52.7205	1
	High	SQIHDIVLVGGSTR	4	2	1	5729877		0	1327716505	0	1.019e-06	61	2.51802e-05	2	1481.81	3.07853	40.4566	0
	High	TTPSYVAFTDTER	2	6	4	5729877;167466173;124256496;34419635		0	2121693944	0	8.867e-06	59.8	8.12048e-05	2	1487.71	3.05628	43.8261	0
	High	ITITNDKGR	2	5	4	5729877;167466173;124256496;34419635		0	715282729	0	0.007062	57.28	7.73527e-05	2	1017.57	1.07169	15.0087	1
	High	SFYPEEVSSMVLTK	4	2	1	5729877		0	2.08618e+09	0	0.002622	56.8	0.000168084	2	1616.79	3.1364	60.3412	0
	High	DAGTIAGLNVLR	2	2	1	5729877		0	2.59211e+09	0	0.0009549	55.25	0.0001124	2	1199.68	2.36757	54.2683	0
	High	VEIIANDQGNR	4	7	5	34419635;16507237;5729877;167466173;124256496		0	3.3949e+09	0	0.02683	54.07	0.000242292	2	1228.63	2.28358	26.5778	0
	High	MVNHFIAEFKR	2	2	1	5729877		0	7.91226e+07	0	8.814e-05	52.71	0.000293617	2	1391.73	2.24171	39.8199	1
	High	EIAEAYLGK	1	2	1	5729877		0	3.39838e+08	0	0.01731	50.68	0.000423686	2	993.528	2.71591	37.2212	0
	High	HWPFMVVNDAGRPK	6	2	1	5729877		0	755420611	0	0.0002952	50.53	0.000640824	4	1653.83	1.47535	46.9143	0
	High	LLQDFFNGK	2	4	2	5729877;34419635		0	4.65465e+08	0	0.003694	48.09	0.000825094	2	1081.57	1.98833	54.3282	0
	High	MKEIAEAYLGK	2	2	1	5729877		0	8.29115e+08	0	0.0001652	47.51	0.000961611	2	1252.66	-0.552099	38.0003	1
	High	TVTNAVVTVPAYFNDSQR	4	2	1	5729877		0	1.15741e+09	0	0.003704	44.85	0.00246815	2	1982	2.09355	54.1491	0
	High	mVNHFIAEFK	2	2	1	5729877	M1(Oxidation)	0	364398026	0	0.02511	43.15	0.00336258	2	1251.62	2.00806	41.888	0
	High	NSLESYAFNmK	1	1	1	5729877	M10(Oxidation)	0	141980982	0	0.001354	41.99	0.00447115	2	1319.6	1.387	42.3844	0
	High	NSLESYAFNMK	1	1	1	5729877		0	9.57566e+08	0	3.174e-05	40.27	0.00682709	2	1303.6	1.90441	49.8169	0
	High	HWPFmVVNDAGRPK	1	2	1	5729877	M5(Oxidation)	0	0	0	0.0004117	36.95	0.0165304	4	1669.83	-0.391489	42.2982	0
	High	VQVEYKGETK	1	3	1	5729877		0	1.90808e+08	0	0.02017	36.41	0.0134965	3	1180.62	1.66487	16.3182	1
	High	mKEIAEAYLGK	1	2	1	5729877	M1(Oxidation)	0	6.8454e+07	0	0.003405	34.54	0.0181054	3	1268.66	1.72048	32.7733	1
	High	STAGDTHLGGEDFDNR	1	3	1	5729877		0	4.603e+07	0	1.183e-05	34.13	0.0335946	2	1691.73	2.07615	28.9395	0
	High	MVQEAEKYK	1	2	2	167466173;5729877		0	48555972	0	0.009534	28.61	0.0855247	2	1125.56	0.143444	15.5502	1
	High	FDDAVVQSDMK	1	2	1	5729877		0	91212338	0	0.0001815	28.17	0.088014	2	1254.57	0.222476	37.6671	0
	High	FDDAVVQSDmK	1	2	1	5729877	M10(Oxidation)	0	0	0	0.0206	23.91	0.261546	2	1270.56	2.10817	28.3706	0
	High	mVNHFIAEFKR	1	2	1	5729877	M1(Oxidation)	0	1.72762e+07	0	0.0001755	21.92	0.402644	3	1407.72	1.41813	35.8696	1
	High	SFYPEEVSSmVLTK	1	2	1	5729877	M10(Oxidation)	0	1.60451e+08	0.002	0.07478	32.83	0.0448488	2	1632.78	0.61284	52.7537	0
	High	LSKEDIER	1	1	1	5729877		0	2.31549e+08	0.006	0.117	27.99	0.0780771	3	989.528	1.32357	16.7214	1
124256496	heat shock 70 kDa protein 1-like [Homo sapiens]	1187.44	28.55	1	1	13	40	3.34428e+09	641	70.3313	6.02393
	A4	Sequence	# PSMs	# Proteins	# Protein Groups	Protein Group Accessions	Modifications	ΔCn	Area	q-Value	PEP	IonScore	Exp Value	Charge	MH+ [Da]	ΔM [ppm]	RT [min]	# Missed Cleavages
	High	SINPDEAVAYGAAVQAAILMGDK	5	2	2	167466173;124256496		0	1.22262e+09	0	1.199e-09	116.96	1.64219e-10	2	2304.16	2.52084	76.3355	0
	High	IINEPTAAAIAYGLDK	3	5	3	16507237;5729877;124256496		0	1439471048	0	4.994e-10	99.97	3.86662e-09	2	1659.9	5.67465	55.9694	0
	High	SINPDEAVAYGAAVQAAILmGDK	3	2	2	167466173;124256496	M20(Oxidation)	0	178675760	0	2.03e-10	81.39	6.74552e-07	2	2320.15	1.01221	72.5979	0
	High	ATAGDTHLGGEDFDNR	2	3	3	167466173;124256496;34419635		0	2.62475e+08	0	3.263e-07	73.4	4.25092e-06	2	1675.73	1.89948	29.1367	0
	High	NALESYAFNMK	3	2	2	167466173;124256496		0	2307615532	0	0.001232	70.51	6.30444e-06	2	1287.61	3.18921	50.834	0
	High	AFYPEEISSMVLTK	5	2	2	167466173;124256496		0	2978719382	0	0.000706	65.34	2.17849e-05	2	1614.82	4.35715	65.1703	0
	High	DAGVIAGLNVLR	2	2	2	167466173;124256496		0	3.65921e+09	0	0.01298	62.36	1.11507e-05	2	1197.7	3.09491	59.0857	0
	High	TTPSYVAFTDTER	2	6	4	5729877;167466173;124256496;34419635		0	2121693944	0	8.867e-06	59.8	8.12048e-05	2	1487.71	3.05628	43.8261	0
	High	ITITNDKGR	2	5	4	5729877;167466173;124256496;34419635		0	715282729	0	0.007062	57.28	7.73527e-05	2	1017.57	1.07169	15.0087	1
	High	NALESYAFNmK	1	2	2	167466173;124256496	M10(Oxidation)	0	334141547	0	0.0001138	57.14	0.000141517	2	1303.6	0.402319	43.1283	0
	High	VEIIANDQGNR	4	7	5	34419635;16507237;5729877;167466173;124256496		0	3.3949e+09	0	0.02683	54.07	0.000242292	2	1228.63	2.28358	26.5778	0
	High	AFYPEEISSmVLTK	2	2	2	167466173;124256496	M10(Oxidation)	0	160412054	0	9.468e-05	52.62	0.000421202	2	1630.81	1.594	56.4695	0
	High	YKAEDEVQR	1	2	2	167466173;124256496		0	1.11356e+08	0	0.01126	50.95	0.0004785	2	1137.56	1.9255	13.7941	1
	High	QTQIFTTYSDNQPGVLIQVYEGER	2	2	2	167466173;124256496		0	955427184	0	0.001627	50.92	0.000888387	3	2786.37	2.91445	64.8909	0
	High	MDKAKIHDIVLVGGSTR	1	1	1	124256496		0	20213222	0	0.001214	34.92	0.0108711	3	1840	-6.14257	44.3536	2
	High	LSKEEIER	2	2	2	167466173;124256496		0	404697148	0	0.005505	33.1	0.0256399	3	1003.54	-0.0882706	15.6662	1
5031839	keratin, type II cytoskeletal 6A [Homo sapiens]	657.109	31.03	10	8	20	30	1.0569e+09	564	60.0083	8.00146
	A4	Sequence	# PSMs	# Proteins	# Protein Groups	Protein Group Accessions	Modifications	ΔCn	Area	q-Value	PEP	IonScore	Exp Value	Charge	MH+ [Da]	ΔM [ppm]	RT [min]	# Missed Cleavages
	High	LALDVEIATYR	2	9	3	5031839;119395754;47132620		0	8.06498e+08	0	0.00106	75.29	1.15954e-06	2	1263.7	1.74053	56.4334	0
	High	NLDLDSIIAEVK	1	7	3	5031839;119395754;47132620		0	1.31942e+09	0	2.134e-05	71.35	2.7884e-06	2	1329.73	2.77698	69.2123	0
	High	TAAENEFVTLKK	1	4	1	5031839		0	88110101	0	1.2e-05	70.56	4.57531e-06	2	1350.73	1.04351	34.249	1
	High	LLKEYQELMNVK	2	3	1	5031839		0	5.92923e+07	0	5.24e-05	65.91	1.004e-05	2	1507.82	3.53161	49.1578	1
	High	SGFSSVSVSR	1	1	1	5031839		0	83550969	0	0.0002487	65.21	1.389e-05	2	1012.51	2.29526	30.6199	0
	High	ADTLTDEINFLR	1	3	1	5031839		0	1.43714e+08	0	9.909e-05	59.25	7.13101e-05	2	1407.72	3.27534	62.4036	0
	High	TLNNKFASFIDKVR	3	13	3	5031839;119395754;47132620		0	9.98331e+07	0	0.0001146	58.97	3.6445e-05	3	1652.91	0.52853	49.5438	2
	High	YEELQVTAGR	1	3	1	5031839		0	1.34358e+08	0	3.086e-05	55.04	0.000191914	2	1165.59	0.160637	33.7381	0
	High	QNLEPLFEQYINNLR	2	4	2	5031839;119395754		0	76703847	0	9.466e-05	52.82	0.000321535	2	1890.98	2.82531	73.4942	0
	High	LALDVEIATYRK	2	9	3	5031839;119395754;47132620		0	368458188	0	0.01167	50.02	0.000211524	2	1391.79	3.5104	48.6843	1
	High	FASFIDKVR	2	19	4	5031839;119395754;226246665;47132620		0	306642886	0	0.0005452	45.85	0.000741045	3	1082.6	-1.28971	42.3322	1
	High	NKYEDEINKR	2	7	3	5031839;119395754;119395750		0	435346713	0	0.02425	36.82	0.0174383	2	1308.66	2.55152	16.9552	2
	High	AIGGGLSSVGGGSSTIK	1	2	1	5031839		0	9.44901e+07	0	7.033e-05	36.49	0.0103443	2	1447.78	1.77946	38.1536	0
	High	SRAEAESWYQTK	1	4	1	5031839		0	1.312e+07	0	0.01366	27.82	0.136948	2	1455.69	2.42884	27.6372	1
	High	QNLEPLFEQYINNLRR	2	4	2	5031839;119395754		0	296391704	0	0.01104	24.35	0.208433	3	2047.08	3.05798	68.736	1
	High	YEDEINKR	1	12	4	5031839;119395754;119395750;47132620		0	77761570	0	0.002652	23.88	0.231642	3	1066.52	0.305638	14.4499	1
	High	SLYGLGGSKR	1	3	1	5031839		0	3.79607e+07	0	0.01117	14.22	1.2148	3	1037.58	1.78922	26.6968	1
	High	AQYEEIAQR	1	6	2	5031839;47132620		0	9.93426e+08	0.001	0.04512	36.61	0.0119177	2	1107.55	3.03459	24.624	0
	High	FASFIDK	2	20	4	5031839;119395754;226246665;47132620		0	857846272	0.002	0.07691	51.4	0.000210449	2	827.431	1.22358	40.9599	0
	High	FLEQQNK	1	23	3	89357932;5031839;119395754		0	1.10897e+08	0.008	0.1354	32.57	0.0258968	2	906.469	0.822161	17.4541	0
33286418	pyruvate kinase isozymes M1/M2 isoform a [Homo sapiens]	626.082	39.74	6	18	18	26	7.52395e+08	531	57.9	7.84033
	A4	Sequence	# PSMs	# Proteins	# Protein Groups	Protein Group Accessions	Modifications	ΔCn	Area	q-Value	PEP	IonScore	Exp Value	Charge	MH+ [Da]	ΔM [ppm]	RT [min]	# Missed Cleavages
	High	LAPITSDPTEATAVGAVEASFK	3	3	1	33286418		0	522187823	0	1.272e-13	112.32	3.95936e-10	2	2175.13	3.76852	63.7303	0
	High	RFDEILEASDGIMVAR	2	6	1	33286418		0	2.47527e+08	0	3.997e-07	87.38	1.42957e-07	3	1821.92	4.29119	58.6122	1
	High	IYVDDGLISLQVK	1	6	1	33286418		0	22784873	0	0.001792	70.37	2.74581e-06	2	1462.82	3.92334	59.5807	0
	High	FGVEQDVDMVFASFIR	1	6	1	33286418		0	0	0	9.302e-05	69.14	1.13671e-05	2	1859.9	1.09129	80.5973	0
	High	NTGIIcTIGPASR	1	5	1	33286418	C6(DeStreak)	0	1.78315e+08	0	0.00293	61.37	5.2448e-05	2	1378.69	4.17158	47.068	0
	High	LNFSHGTHEYHAETIK	1	4	1	33286418		0	5.78653e+07	0	7.741e-08	55.87	0.000252351	2	1883.9	0.431643	26.5052	0
	High	ITLDNAYMEK	1	6	1	33286418		0	95439612	0	0.000562	48.99	0.000763406	2	1197.59	2.67319	41.8646	0
	High	EAEAAIYHLQLFEELRR	3	3	1	33286418		0	275962316	0	7.143e-06	43.24	0.00239255	2	2088.09	3.32101	60.007	1
	High	ITLDNAYmEK	1	6	1	33286418	M8(Oxidation)	0	0	0	0.009264	41.25	0.00451811	2	1213.58	3.81043	35.0854	0
	High	KGVNLPGAAVDLPAVSEKDIQDLK	1	6	1	33286418		0	38773314	0	5.356e-05	39.47	0.00206753	4	2477.37	3.29466	56.8868	2
	High	GVNLPGAAVDLPAVSEK	1	6	1	33286418		0	1.09973e+08	0	0.002756	32.96	0.0175774	2	1636.9	5.88477	54.7338	0
	High	EAEAAIYHLQLFEELR	1	3	1	33286418		0	8.77167e+07	0	0.0006246	31.98	0.0446878	3	1931.99	2.65832	65.4271	0
	High	VNFAmNVGK	1	6	1	33286418	M5(Oxidation)	0	1.28373e+08	0	0.002952	31.73	0.0396143	2	995.501	3.40837	28.8626	0
	High	TATESFASDPILYRPVAVALDTK	2	5	1	33286418		0	1.41483e+09	0	0.00517	24.24	0.172907	3	2465.3	2.57083	63.3648	0
	High	VNFAMNVGK	1	6	1	33286418		0	3.20167e+08	0	0.01593	24.22	0.179003	2	979.504	0.765125	40.1263	0
	High	SGMNVAR	1	4	1	33286418		0	195286360	0.001	0.05444	71.76	2.83393e-06	2	734.362	0.339886	15.0253	0
	High	mQHLIAR	1	6	1	33286418	M1(Oxidation)	0	183844056	0.001	0.03478	49.02	0.00027945	2	884.478	1.14155	14.7685	0
	High	GSGTAEVELK	1	5	1	33286418		0	2.09585e+07	0.001	0.032	29.07	0.0714166	2	990.511	0.831553	22.905	0
	High	RLAPITSDPTEATAVGAVEASFK	1	3	1	33286418		0	1.75004e+07	0.002	0.06099	14.03	1.89183	3	2331.23	4.53803	58.6887	1
	High	GIFPVLcK	1	6	1	33286418	C7(DeStreak)	0	3.12128e+07	0.005	0.1106	36.59	0.00906725	2	952.502	2.3625	58.745	0
119395754	keratin, type II cytoskeletal 5 [Homo sapiens]	614.542	28.14	9	10	21	31	9.94586e+08	590	62.34	7.73779
	A4	Sequence	# PSMs	# Proteins	# Protein Groups	Protein Group Accessions	Modifications	ΔCn	Area	q-Value	PEP	IonScore	Exp Value	Charge	MH+ [Da]	ΔM [ppm]	RT [min]	# Missed Cleavages
	High	LAELEEALQK	1	1	1	119395754		0	7.0232e+07	0	2.735e-05	75.98	1.1772e-06	2	1143.63	1.40217	44.3154	0
	High	LALDVEIATYR	2	9	3	5031839;119395754;47132620		0	8.06498e+08	0	0.00106	75.29	1.15954e-06	2	1263.7	1.74053	56.4334	0
	High	NLDLDSIIAEVK	1	7	3	5031839;119395754;47132620		0	1.31942e+09	0	2.134e-05	71.35	2.7884e-06	2	1329.73	2.77698	69.2123	0
	High	TLNNKFASFIDKVR	3	13	3	5031839;119395754;47132620		0	9.98331e+07	0	0.0001146	58.97	3.6445e-05	3	1652.91	0.52853	49.5438	2
	High	TSFTSVSR	1	1	1	119395754		0	8.30139e+07	0	0.0149	53.43	0.000162738	2	884.448	1.10515	22.6294	0
	High	QNLEPLFEQYINNLR	2	4	2	5031839;119395754		0	76703847	0	9.466e-05	52.82	0.000321535	2	1890.98	2.82531	73.4942	0
	High	LALDVEIATYRK	2	9	3	5031839;119395754;47132620		0	368458188	0	0.01167	50.02	0.000211524	2	1391.79	3.5104	48.6843	1
	High	FASFIDKVR	2	19	4	5031839;119395754;226246665;47132620		0	306642886	0	0.0005452	45.85	0.000741045	3	1082.6	-1.28971	42.3322	1
	High	YEELQQTAGR	1	1	1	119395754		0	1.40922e+08	0	6.593e-05	44.02	0.00240541	2	1194.58	3.59117	21.7513	0
	High	VSLAGAcGVGGYGSR	1	1	1	119395754	C7(DeStreak)	0	21223983	0	0.001621	42.88	0.00394923	2	1429.66	1.86537	44.2164	0
	High	LLREYQELMNTK	1	1	1	119395754		0	4.97445e+07	0	0.0003333	41.12	0.00452791	2	1537.81	1.51965	44.7277	1
	High	TEAESWYQTK	1	1	1	119395754		0	4.77779e+07	0	0.0008801	39.35	0.00719517	2	1242.57	2.8707	33.2151	0
	High	NKYEDEINKR	2	7	3	5031839;119395754;119395750		0	435346713	0	0.02425	36.82	0.0174383	2	1308.66	2.55152	16.9552	2
	High	GELALKDAR	1	3	1	119395754		0	1.19593e+07	0	0.01871	35.61	0.0109778	2	972.549	1.77629	20.7789	1
	High	TTAENEFVMLKK	1	1	1	119395754		0	7.22055e+07	0	0.004081	32.21	0.0326137	3	1410.74	3.85035	40.0547	1
	High	QNLEPLFEQYINNLRR	2	4	2	5031839;119395754		0	296391704	0	0.01104	24.35	0.208433	3	2047.08	3.05798	68.736	1
	High	YEDEINKR	1	12	4	5031839;119395754;119395750;47132620		0	77761570	0	0.002652	23.88	0.231642	3	1066.52	0.305638	14.4499	1
	High	TEAESWYQTKYEELQQTAGR	1	1	1	119395754		0	33620812	0	0.002446	13.4	6.19126	3	2418.12	1.56594	50.3027	1
	High	FASFIDK	2	20	4	5031839;119395754;226246665;47132620		0	857846272	0.002	0.07691	51.4	0.000210449	2	827.431	1.22358	40.9599	0
	High	SLYNLGGSK	2	1	1	119395754		0	7.89884e+07	0.002	0.06237	15.91	1.17325	2	938.496	1.48187	34.5892	0
	High	FLEQQNK	1	23	3	89357932;5031839;119395754		0	1.10897e+08	0.008	0.1354	32.57	0.0258968	2	906.469	0.822161	17.4541	0
41399285	60 kDa heat shock protein, mitochondrial [Homo sapiens]	612.411	34.9	1	16	16	21	1.72116e+08	573	61.0164	5.87158
	A4	Sequence	# PSMs	# Proteins	# Protein Groups	Protein Group Accessions	Modifications	ΔCn	Area	q-Value	PEP	IonScore	Exp Value	Charge	MH+ [Da]	ΔM [ppm]	RT [min]	# Missed Cleavages
	High	KPLVIIAEDVDGEALSTLVLNR	1	1	1	41399285		0	6.47952e+07	0	8.569e-09	103.32	4.63258e-10	3	2365.34	4.36261	71.3305	0
	High	LVQDVANNTNEEAGDGTTTATVLAR	1	1	1	41399285		0	61904948	0	9.987e-10	88.73	1.51517e-07	3	2560.25	0.540124	42.3837	0
	High	ALMLQGVDLLADAVAVTMGPK	1	1	1	41399285		0	0	0	7.109e-10	86.75	7.42891e-08	3	2113.15	2.90838	80.8704	0
	High	TVIIEQSWGSPK	1	1	1	41399285		0	1.7288e+08	0	9.802e-05	79.95	4.9618e-07	2	1344.72	2.46335	45.0788	0
	High	ALmLQGVDLLADAVAVTmGPK	1	1	1	41399285	M3(Oxidation); M18(Oxidation)	0	43329058	0	1.633e-08	64.25	1.99945e-05	3	2145.13	1.48862	77.361	0
	High	RGVMLAVDAVIAELKK	1	1	1	41399285		0	1.18917e+07	0	8.281e-06	55.14	2.54143e-05	3	1713.01	2.49363	67.3288	2
	High	VTDALNATR	1	1	1	41399285		0	1.89495e+08	0	0.01183	54.74	0.000157461	2	960.513	1.88609	20.5953	0
	High	IGIEIIKR	1	1	1	41399285		0	6.55766e+07	0	0.00309	54.25	3.4577e-05	2	941.616	1.38682	38.9101	1
	High	TLNDELEIIEGMK	1	1	1	41399285		0	4.52189e+07	0	0.002277	53.44	0.000288496	2	1504.76	4.44444	64.5493	0
	High	VGEVIVTK	1	1	1	41399285		0	93940786	0	0.004438	52.45	0.00021588	2	844.515	1.89244	25.5379	0
	High	IGIEIIK	1	1	1	41399285		0	7.62537e+07	0	0.01037	49.59	0.000209361	2	785.515	1.72069	47.0076	0
	High	ALMLQGVDLLADAVAVTmGPK	1	1	1	41399285	M18(Oxidation)	0	0	0	0.0171	47.32	0.000827602	3	2129.14	0.602174	80.4644	0
	High	NAGVEGSLIVEK	1	1	1	41399285		0	66065483	0	0.01367	40.5	0.00434039	2	1215.66	1.50234	38.3691	0
	High	ISSIQSIVPALEIANAHR	3	1	1	41399285		0	1.5161e+08	0	0.007535	40.13	0.00198469	3	1919.08	2.72773	61.9085	0
	High	VGLQVVAVK	1	1	1	41399285		0	1.53974e+08	0	0.0003389	35.4	0.0022207	2	912.589	1.16308	40.8255	0
	High	GVmLAVDAVIAELKK	2	1	1	41399285	M3(Oxidation)	0	2.18643e+07	0	0.01064	21.06	0.137492	2	1572.91	4.47291	67.5365	1
	High	IQEIIEQLDVTTSEYEKEK	1	1	1	41399285		0	5.05001e+07	0	0.0007597	16.06	1.90142	3	2295.17	3.14283	57.5307	1
	High	GANPVEIR	1	1	1	41399285		0	1.76429e+07	0.002	0.08409	45.12	0.000572154	2	855.468	-0.037386	24.0463	0
15431310	keratin, type I cytoskeletal 14 [Homo sapiens]	594.956	35.38	6	6	17	28	2.3109e+09	472	51.5894	5.16064
	A4	Sequence	# PSMs	# Proteins	# Protein Groups	Protein Group Accessions	Modifications	ΔCn	Area	q-Value	PEP	IonScore	Exp Value	Charge	MH+ [Da]	ΔM [ppm]	RT [min]	# Missed Cleavages
	High	ILTATVDNANVLLQIDNAR	2	1	1	15431310		0	152575826	0	3.313e-11	105.41	7.58194e-10	2	2054.13	1.7486	62.4735	0
	High	EVATNSELVQSGK	2	2	2	15431310;4557701		0	9.17046e+07	0	1.577e-05	81.93	4.11977e-07	2	1361.69	1.40505	24.3517	0
	High	VTMQNLNDR	2	7	3	15431310;24430192;195972866		0	2.78e+09	0	0.0299	66.77	1.26016e-05	2	1090.53	1.70853	25.8375	0
	High	VLDELTLAR	2	5	3	15431310;4557701;24430192		0	496097864	0	0.002451	61.39	3.11499e-05	2	1029.6	2.46878	46.919	0
	High	LASYLDKVR	3	7	4	15431310;4557701;24430192;195972866		0	781610672	0	0.02659	59.38	2.79136e-05	2	1064.61	1.60487	33.7565	1
	High	APSTYGGGLSVSSSR	1	1	1	15431310		0	2.29134e+08	0	0.01033	59	9.12091e-05	2	1425.7	3.97064	32.1582	0
	High	GScGIGGGIGGGSSR	1	2	2	15431310;24430192	C3(DeStreak)	0	4.50397e+07	0	0.007598	54.25	0.000224187	2	1297.57	3.5743	31.1845	0
	High	DAEEWFFTK	1	1	1	15431310		0	1.29396e+08	0	0.006804	51.4	0.00043285	2	1172.53	1.46196	59.4906	0
	High	TRLEQEIATYR	1	7	3	15431310;4557701;24430192		0	1.28602e+08	0	0.001959	43.85	0.00243962	2	1379.73	1.96781	38.4747	1
	High	TMQNLEIELQSQLSMK	1	1	1	15431310		0	5.28117e+07	0	0.004015	42.41	0.00436329	3	1892.95	3.13372	64.9308	0
	High	ILNEMRDQYEK	1	2	2	15431310;4557701		0	56450602	0	0.0001813	41.81	0.00476912	2	1438.7	2.17767	30.5902	1
	High	VTmQNLNDR	1	7	3	15431310;24430192;195972866	M3(Oxidation)	0	3.4473e+08	0	0.02307	40.28	0.00544724	2	1106.53	1.97688	14.594	0
	High	VTMQNLNDRLASYLDKVR	2	3	3	15431310;24430192;195972866		0	3.81117e+08	0	0.000116	28.56	0.0685433	2	2136.13	3.43022	58.9049	2
	High	NKILTATVDNANVLLQIDNAR	1	1	1	15431310		0	5.80274e+07	0	0.007656	25.53	0.0551399	3	2296.27	3.94116	60.5615	1
	High	ADLEMQIESLKEELAYLKK	1	1	1	15431310		0	77270600	0	0.004728	22.1	0.272535	4	2251.19	2.27136	68.0582	2
	High	TRLEQEIATYRR	1	4	3	15431310;4557701;24430192		0	4.72918e+07	0	0.02828	22.04	0.253508	4	1535.83	1.16411	33.9738	2
	High	VTmQNLNDRLASYLDKVR	2	3	3	15431310;24430192;195972866	M3(Oxidation)	0	42639836	0	0.003531	12.45	3.23962	4	2152.12	2.29504	52.6687	2
	High	QFTSSSSMK	1	2	2	15431310;24430192		0	4.28397e+07	0.001	0.03398	33.06	0.022071	2	1002.46	2.42643	16.9788	0
	High	ADLEmQIESLKEELAYLKK	1	1	1	15431310	M5(Oxidation)	0	1.98279e+07	0.001	0.0378	24.64	0.185521	4	2267.19	1.05231	68.1928	2
	High	LASYLDK	1	8	5	15431310;4557701;24430192;195972866;55956899		0	3371080454	0.006	0.1158	35.64	0.0102473	2	809.44	-0.0198706	27.8511	0
4503483	elongation factor 2 [Homo sapiens]	591.827	31.82	1	26	26	30	3.08968e+08	858	95.277	6.82959
	A4	Sequence	# PSMs	# Proteins	# Protein Groups	Protein Group Accessions	Modifications	ΔCn	Area	q-Value	PEP	IonScore	Exp Value	Charge	MH+ [Da]	ΔM [ppm]	RT [min]	# Missed Cleavages
	High	AYLPVNESFGFTADLR	1	1	1	4503483		0	168399692	0	1.899e-06	86.67	1.8008e-07	2	1799.9	2.135	65.2029	0
	High	GVQYLNEIKDSVVAGFQWATK	2	1	1	4503483		0	36352711	0	7.383e-10	86.66	1.29249e-07	2	2353.22	0.944902	75.5444	1
	High	cLYASVLTAQPR	1	1	1	4503483	C1(DeStreak)	0	4.48672e+07	0	1.597e-06	79.41	8.28206e-07	2	1397.7	2.76589	49.9602	0
	High	VFSGLVSTGLK	1	1	1	4503483		0	337795999	0	0.004381	69.67	1.95829e-06	2	1107.64	2.88835	48.3854	0
	High	IWcFGPDGTGPNILTDITK	1	1	1	4503483	C3(DeStreak)	0	7.03656e+06	0	8.418e-06	66.2	2.68909e-05	2	2124.02	1.30272	75.2101	0
	High	GHVFEESQVAGTPMFVVK	1	1	1	4503483		0	2.73859e+07	0	2.519e-08	66.03	2.02062e-05	2	1961.98	1.3638	51.9369	0
	High	ALLELQLEPEELYQTFQR	1	1	1	4503483		0	1.79062e+08	0	1.163e-07	62.95	2.77577e-05	3	2220.16	2.77526	75.3432	0
	High	NMSVIAHVDHGK	2	1	1	4503483		0	1.28872e+08	0	3.078e-05	60.97	5.03896e-05	2	1307.66	2.12574	22.4508	0
	High	VFDAIMNFK	1	1	1	4503483		0	8.53685e+07	0	4.971e-05	53.85	0.000172669	2	1084.55	2.55816	57.6142	0
	High	VNFTVDQIR	1	1	1	4503483		0	193529406	0	0.002142	52.69	0.000244374	2	1091.59	1.3116	44.072	0
	High	STLTDSLVcK	1	1	1	4503483	C9(DeStreak)	0	99055581	0	0.006433	48.37	0.000921306	2	1142.54	-0.281846	44.155	0
	High	GVQYLNEIK	1	1	1	4503483		0	8.49696e+07	0	0.01142	40.27	0.00378239	2	1063.58	1.74357	41.3994	0
	High	FSVSPVVR	1	1	1	4503483		0	3.85955e+08	0	0.01148	39.58	0.00289705	2	890.511	1.75475	39.3158	0
	High	EGIPALDNFLDKL	2	1	1	4503483		0	7.82739e+07	0	0.006632	36.85	0.00996546	2	1444.77	4.09491	79.397	1
	High	TGTITTFEHAHNMR	2	1	1	4503483		0	1.60609e+08	0	0.0001404	35.07	0.0274298	3	1615.77	2.57503	29.0964	0
	High	QFAEMYVAK	1	1	1	4503483		0	1.31729e+08	0	0.02658	31.53	0.0353645	2	1086.53	1.98996	39.951	0
	High	KEDLYLKPIQR	1	1	1	4503483		0	64682816	0	0.02291	29.06	0.0266334	3	1402.81	1.28403	32.2429	1
	High	GPLMMYISK	1	1	1	4503483		0	115476085	0	0.009617	25.62	0.140917	2	1039.53	-0.234434	50.0751	0
	High	VFDAIMNFKK	1	1	1	4503483		0	8.7766e+06	0	0.001015	25.52	0.0994526	3	1212.64	-0.0126831	48.994	1
	High	IKPVLMMNK	1	1	1	4503483		0	56837541	0	0.003073	25.5	0.0914565	3	1073.62	0.421762	35.2878	0
	High	RWLPAGDALLQMITIHLPSPVTAQK	1	1	1	4503483		0	1.28062e+07	0	0.002127	21.41	0.0881779	4	2756.53	1.53383	79.1551	1
	High	EDLYLKPIQR	1	1	1	4503483		0	128083136	0	0.002992	19.9	0.356618	2	1274.71	1.54276	38.5394	0
	High	GLKEGIPALDNFLDKL	1	1	1	4503483		0	1.27552e+07	0.001	0.04208	16.86	0.68825	3	1742.97	1.59525	74.922	2
	High	YFDPANGK	1	1	1	4503483		0	50865312	0.001	0.0369	13.4	2.54598	2	911.427	1.51446	25.683	0
	High	NPADLPK	1	1	1	4503483		0	2.03154e+08	0.006	0.1165	44.39	0.000847922	2	754.411	1.52272	18.8625	0
	High	KIWcFGPDGTGPNILTDITK	1	1	1	4503483	C4(DeStreak)	0	5.62047e+07	0.007	0.1177	22.87	0.50299	3	2252.11	2.38832	68.1539	1
34419635	heat shock 70 kDa protein 6 [Homo sapiens]	583.658	22.86	1	2	11	24	3.14565e+09	643	70.9842	6.13818
	A4	Sequence	# PSMs	# Proteins	# Protein Groups	Protein Group Accessions	Modifications	ΔCn	Area	q-Value	PEP	IonScore	Exp Value	Charge	MH+ [Da]	ΔM [ppm]	RT [min]	# Missed Cleavages
	High	IINEPTAAAIAYGLDR	4	2	2	167466173;34419635		0	3920357496	0	1.283e-06	96.02	1.06015e-08	2	1687.91	4.9744	57.3307	0
	High	ATAGDTHLGGEDFDNR	2	3	3	167466173;124256496;34419635		0	2.62475e+08	0	3.263e-07	73.4	4.25092e-06	2	1675.73	1.89948	29.1367	0
	High	FEELcSDLFR	1	2	2	167466173;34419635	C5(DeStreak)	0	3.18356e+08	0	0.0004615	70.05	6.53434e-06	2	1334.58	3.30243	62.2502	0
	High	TTPSYVAFTDTER	2	6	4	5729877;167466173;124256496;34419635		0	2121693944	0	8.867e-06	59.8	8.12048e-05	2	1487.71	3.05628	43.8261	0
	High	ITITNDKGR	2	5	4	5729877;167466173;124256496;34419635		0	715282729	0	0.007062	57.28	7.73527e-05	2	1017.57	1.07169	15.0087	1
	High	VEILANDQGNR	4	7	5	34419635;16507237;5729877;167466173;124256496		0	3.3949e+09	0	0.02683	54.07	0.000242292	2	1228.63	2.28358	26.5778	0
	High	LLQDFFNGK	2	4	2	5729877;34419635		0	4.65465e+08	0	0.003694	48.09	0.000825094	2	1081.57	1.98833	54.3282	0
	High	ARFEELcSDLFR	3	2	2	167466173;34419635	C7(DeStreak)	0	6.1358e+08	0	0.0003831	48.07	0.00131782	3	1561.72	1.76126	61.4505	1
	High	QTQTFTTYSDNQPGVFIQVYEGER	2	1	1	34419635		0	272365999	0	0.02905	9.66	13.0962	3	2808.36	15.7931	64.7953	0
	High	mKETAEAYLGQPVKHAVITVPAYFNDSQR	1	1	1	34419635	M1(Oxidation)	0	0	0.006	0.1152	23.01	0.470032	3	3279.64	-1.03687	68.1328	2
	High	STLEPVEK	1	2	2	167466173;34419635		0	1182192358	0.008	0.1312	28.66	0.0748795	2	902.484	1.59703	20.4339	0
57863257	T-complex protein 1 subunit alpha isoform a [Homo sapiens]	479.315	20.86	2	9	9	10	1.35973e+08	556	60.3056	6.11279
	A4	Sequence	# PSMs	# Proteins	# Protein Groups	Protein Group Accessions	Modifications	ΔCn	Area	q-Value	PEP	IonScore	Exp Value	Charge	MH+ [Da]	ΔM [ppm]	RT [min]	# Missed Cleavages
	High	SLLVIPNTLAVNAAQDSTDLVAK	1	2	1	57863257		0	3.01144e+07	0	7.965e-14	111.6	1.3041e-10	2	2353.3	2.27369	69.4485	0
	High	mEGPLSVFGDR	2	1	1	57863257	N-Term(Acetyl)	0	15011761	0	1.002e-05	87.44	1.06919e-07	2	1249.59	1.9186	72.0986	0
	High	FATEAAITILR	1	2	1	57863257		0	1.98941e+08	0	6.311e-05	84.35	7.27219e-08	2	1205.69	2.00754	55.1881	0
	High	LGVQVVITDPEKLDQIR	1	2	1	57863257		0	28681823	0	2.436e-06	66.96	2.55743e-06	2	1923.1	3.39581	55.7295	1
	High	SSLGPVGLDK	1	1	1	57863257		0	94788818	0	0.01681	66.9	9.69826e-06	2	972.539	3.10404	36.8096	0
	High	TSASIILR	1	2	1	57863257		0	114188770	0	0.006187	60.26	1.91204e-05	2	860.52	-0.0292906	35.6946	0
	High	SQNVMAAASIANIVK	1	1	1	57863257		0	4.33198e+07	0	1.729e-07	57.95	8.02424e-05	2	1516.82	2.38918	56.1871	0
	High	IcDDELILIK	1	2	1	57863257	C2(DeStreak)	0	4.53797e+07	0	0.02047	39.02	0.00670431	2	1250.64	2.63238	58.1308	0
	High	QAGVFEPTIVK	1	2	1	57863257		0	7.33761e+07	0	0.007613	28.97	0.049692	2	1188.66	1.16314	44.7752	0
24430192	keratin, type I cytoskeletal 16 [Homo sapiens]	464.204	34.04	6	6	15	24	2.3109e+09	473	51.2362	5.04639
	A4	Sequence	# PSMs	# Proteins	# Protein Groups	Protein Group Accessions	Modifications	ΔCn	Area	q-Value	PEP	IonScore	Exp Value	Charge	MH+ [Da]	ΔM [ppm]	RT [min]	# Missed Cleavages
	High	IIAATIENAQPILQIDNAR	2	1	1	24430192		0	152867495	0	1.436e-08	110.41	1.76978e-10	2	2064.15	2.69211	59.4348	0
	High	LLEGEDAHLSSQQASGQSYSSR	1	1	1	24430192		0	0	0	3.353e-08	67.33	2.4096e-05	3	2350.09	1.20322	33.195	0
	High	VTMQNLNDR	2	7	3	15431310;24430192;195972866		0	2.78e+09	0	0.0299	66.77	1.26016e-05	2	1090.53	1.70853	25.8375	0
	High	VLDELTLAR	2	5	3	15431310;4557701;24430192		0	496097864	0	0.002451	61.39	3.11499e-05	2	1029.6	2.46878	46.919	0
	High	LASYLDKVR	3	7	4	15431310;4557701;24430192;195972866		0	781610672	0	0.02659	59.38	2.79136e-05	2	1064.61	1.60487	33.7565	1
	High	ILNEMRDQYEQMAEK	1	1	1	24430192		0	1.07492e+07	0	1.015e-05	57.6	0.00019307	2	1897.89	4.24095	42.9467	1
	High	GScGIGGGIGGGSSR	1	2	2	15431310;24430192	C3(DeStreak)	0	4.50397e+07	0	0.007598	54.25	0.000224187	2	1297.57	3.5743	31.1845	0
	High	TRLEQEIATYR	1	7	3	15431310;4557701;24430192		0	1.28602e+08	0	0.001959	43.85	0.00243962	2	1379.73	1.96781	38.4747	1
	High	VTmQNLNDR	1	7	3	15431310;24430192;195972866	M3(Oxidation)	0	3.4473e+08	0	0.02307	40.28	0.00544724	2	1106.53	1.97688	14.594	0
	High	TKYEHELALR	1	1	1	24430192		0	7.737e+07	0	1.96e-05	37.48	0.00886098	3	1259.68	0.741674	24.4695	1
	High	VTMQNLNDRLASYLDKVR	2	3	3	15431310;24430192;195972866		0	3.81117e+08	0	0.000116	28.56	0.0685433	2	2136.13	3.43022	58.9049	2
	High	TDLEMQIEGLKEELAYLR	1	1	1	24430192		0	29944694	0	0.008699	23.67	0.294662	3	2151.11	2.81534	74.5023	1
	High	TRLEQEIATYRR	1	4	3	15431310;4557701;24430192		0	4.72918e+07	0	0.02828	22.04	0.253508	4	1535.83	1.16411	33.9738	2
	High	QRPSEIKDYSPYFK	1	1	1	24430192		0	3.54517e+07	0	0.003513	20.01	0.804645	3	1757.89	1.43211	38.2249	1
	High	VTmQNLNDRLASYLDKVR	2	3	3	15431310;24430192;195972866	M3(Oxidation)	0	42639836	0	0.003531	12.45	3.23962	4	2152.12	2.29504	52.6687	2
	High	QFTSSSSMK	1	2	2	15431310;24430192		0	4.28397e+07	0.001	0.03398	33.06	0.022071	2	1002.46	2.42643	16.9788	0
	High	LASYLDK	1	8	5	15431310;4557701;24430192;195972866;55956899		0	3371080454	0.006	0.1158	35.64	0.0102473	2	809.44	-0.0198706	27.8511	0
7019547	serine/threonine-protein kinase TBK1 [Homo sapiens]	444.427	24.69	1	13	13	15	160103386	729	83.5888	6.78564
	A4	Sequence	# PSMs	# Proteins	# Protein Groups	Protein Group Accessions	Modifications	ΔCn	Area	q-Value	PEP	IonScore	Exp Value	Charge	MH+ [Da]	ΔM [ppm]	RT [min]	# Missed Cleavages
	High	IISSNQELIYEGR	1	1	1	7019547		0	1.30785e+08	0	2.424e-07	113.66	2.51643e-10	2	1521.8	3.22027	42.2342	0
	High	LSSSQGTIETSLQDIDSR	1	1	1	7019547		0	1.21048e+07	0	1.369e-06	80.94	6.74504e-07	2	1936.96	5.90704	50.213	0
	High	INLEAAELGEISDIHTK	2	1	1	7019547		0	9.90853e+07	0	8.12e-10	70.4	5.32614e-06	2	1852.97	2.6158	54.649	0
	High	DVVGGMNHLR	1	1	1	7019547		0	30748692	0	0.003366	59.95	6.00372e-05	2	1097.55	0.842615	30.7031	0
	High	TTEENPIFVVSR	1	1	1	7019547		0	1.32135e+08	0	0.0001971	52.5	0.000303383	2	1391.72	5.45179	48.7733	0
	High	IITGKPSGAISGVQK	2	1	1	7019547		0	3.78475e+07	0	0.000267	51.47	0.000101582	2	1455.86	4.55775	26.7176	0
	High	mFTASSGIK	1	1	1	7019547	M1(Oxidation)	0	2.24609e+07	0	0.007384	44.31	0.00144936	2	957.473	1.79492	24.823	0
	High	YQEYTNELQETLPQK	1	1	1	7019547		0	14205245	0	0.004973	44.08	0.00378725	2	1883.9	1.01334	45.1145	0
	High	EPLNTIGLIYEK	1	1	1	7019547		0	2.1739e+08	0	0.02114	38.79	0.00471703	2	1389.77	2.83769	55.6316	0
	High	LSPGGSLADAWAHQEGTHPK	1	1	1	7019547		0	9.78112e+07	0	1.071e-05	33.07	0.0487502	4	2059	1.13469	42.2394	0
	High	LAYNEEQIHK	1	1	1	7019547		0	18440545	0	0.02292	27.42	0.120454	2	1244.63	-0.00849753	22.6549	0
	High	IYIHSYNTATIFHELVYK	1	1	1	7019547		0	50593111	0.002	0.06776	16.39	1.38802	3	2212.15	1.0302	59.568	0
	High	VIGEDGQSVYK	1	1	1	7019547		0	96478029	0.003	0.08629	52.6	0.00034099	2	1194.6	1.02516	28.6071	0
38201710	probable ATP-dependent RNA helicase DDX17 isoform 1 [Homo sapiens]	311.947	18.38	2	7	11	15	3.0362e+08	729	80.222	8.26514
	A4	Sequence	# PSMs	# Proteins	# Protein Groups	Protein Group Accessions	Modifications	ΔCn	Area	q-Value	PEP	IonScore	Exp Value	Charge	MH+ [Da]	ΔM [ppm]	RT [min]	# Missed Cleavages
	High	SSQSSSQQFSGIGR	1	2	1	38201710		0	1.98462e+07	0	4.044e-07	75.61	2.29449e-06	2	1455.68	-0.428031	27.9405	0
	High	GVEIcIATPGR	1	3	2	4758138;38201710	C5(DeStreak)	0	6.11381e+07	0	0.003226	59.85	5.90549e-05	2	1191.59	4.2009	46.4433	0
	High	MLDMGFEPQIR	1	7	3	4758138;38201710;301171475		0	1.21239e+08	0	0.001464	55.99	0.000176615	2	1336.64	3.52449	56.232	0
	High	LIQLMEEIMAEK	1	2	1	38201710		0	2.36171e+07	0	9.508e-05	53.4	0.000271739	2	1447.76	3.28582	69.9531	0
	High	DMVGIAQTGSGK	1	2	1	38201710		0	4.37175e+07	0	5.641e-06	46.73	0.00123467	2	1163.58	2.61076	31.9798	0
	High	APILIATDVASR	2	3	2	4758138;38201710		0	6.83389e+08	0	0.001655	45.21	0.000536315	2	1226.71	2.68143	47.2174	0
	High	LIDFLESGK	1	2	1	38201710		0	73645933	0	0.01577	42.58	0.00221659	2	1021.56	3.77759	53.7978	0
	High	WDLSELPK	1	2	1	38201710		0	1.68027e+07	0	0.006253	40.23	0.00501713	2	987.514	-0.233353	54.5107	0
	High	TLAYLLPAIVHINHQPYLER	2	2	1	38201710		0	52647650	0	6.508e-08	34.98	0.00594075	4	2361.31	1.83084	64.0078	0
	High	GLDVEDVK	1	3	2	4758138;38201710		0	4.87871e+07	0	0.03034	33.65	0.0231078	2	874.453	0.995991	32.4528	0
	High	mLDmGFEPQIR	1	7	3	4758138;38201710;301171475	M1(Oxidation); M4(Oxidation)	0	2.4517e+07	0	0.001751	33.55	0.0310424	2	1368.63	-0.276045	43.4699	0
	High	mLDMGFEPQIR	1	7	3	4758138;38201710;301171475	M1(Oxidation)	0	25596486	0	0.001461	30.66	0.0658863	2	1352.64	2.54934	51.814	0
	High	FVINYDYPNSSEDYVHR	1	2	1	38201710		0	106231994	0.006	0.1166	23.67	0.507068	3	2117.96	1.31697	49.2467	0
301171475	ATP-dependent RNA helicase DDX3X isoform 3 [Homo sapiens]	309.137	14.09	4	6	7	11	1.28513e+08	646	71.3109	6.62451
	A4	Sequence	# PSMs	# Proteins	# Protein Groups	Protein Group Accessions	Modifications	ΔCn	Area	q-Value	PEP	IonScore	Exp Value	Charge	MH+ [Da]	ΔM [ppm]	RT [min]	# Missed Cleavages
	High	QYPISLVLAPTR	1	4	1	301171475		0	5.16407e+07	0	0.0002483	81.59	1.60528e-07	2	1357.79	2.15753	60.1015	0
	High	SFLLDLLNATGK	1	3	1	301171475		0	7.33905e+07	0	2.983e-05	62.32	1.70859e-05	2	1291.73	1.1838	75.2082	0
	High	HVINFDLPSDIEEYVHR	2	4	1	301171475		0	55261020	0	2.537e-07	61.36	7.02625e-05	3	2083.03	2.30801	62.8436	0
	High	SPILVATAVAAR	1	4	1	301171475		0	1.85471e+08	0	0.0001147	60.93	7.95127e-06	2	1168.71	3.1166	46.5844	0
	High	DLLDLLVEAK	2	4	1	301171475		0	7.88293e+07	0	0.0008073	57.09	6.64475e-05	2	1128.65	1.54904	75.5189	0
	High	MLDMGFEPQIR	1	7	3	4758138;38201710;301171475		0	1.21239e+08	0	0.001464	55.99	0.000176615	2	1336.64	3.52449	56.232	0
	High	LEQELFSGGNTGINFEK	1	4	1	301171475		0	2.59433e+07	0	0.0008619	47.59	0.00155543	2	1882.93	3.97545	55.1405	0
	High	mLDmGFEPQIR	1	7	3	4758138;38201710;301171475	M1(Oxidation); M4(Oxidation)	0	2.4517e+07	0	0.001751	33.55	0.0310424	2	1368.63	-0.276045	43.4699	0
	High	mLDMGFEPQIR	1	7	3	4758138;38201710;301171475	M1(Oxidation)	0	25596486	0	0.001461	30.66	0.0658863	2	1352.64	2.54934	51.814	0
4557701	keratin, type I cytoskeletal 17 [Homo sapiens]	307.02	18.98	5	2	9	13	1549596330	432	48.076	5.021
	A4	Sequence	# PSMs	# Proteins	# Protein Groups	Protein Group Accessions	Modifications	ΔCn	Area	q-Value	PEP	IonScore	Exp Value	Charge	MH+ [Da]	ΔM [ppm]	RT [min]	# Missed Cleavages
	High	EVATNSELVQSGK	2	2	2	15431310;4557701		0	9.17046e+07	0	1.577e-05	81.93	4.11977e-07	2	1361.69	1.40505	24.3517	0
	High	VLDELTLAR	2	5	3	15431310;4557701;24430192		0	496097864	0	0.002451	61.39	3.11499e-05	2	1029.6	2.46878	46.919	0
	High	LASYLDKVR	3	7	4	15431310;4557701;24430192;195972866		0	781610672	0	0.02659	59.38	2.79136e-05	2	1064.61	1.60487	33.7565	1
	High	TRLEQEIATYR	1	7	3	15431310;4557701;24430192		0	1.28602e+08	0	0.001959	43.85	0.00243962	2	1379.73	1.96781	38.4747	1
	High	ILNEMRDQYEK	1	2	2	15431310;4557701		0	56450602	0	0.0001813	41.81	0.00476912	2	1438.7	2.17767	30.5902	1
	High	ILTATVDNANILLQIDNAR	1	1	1	4557701		0	10984302	0	0.0002408	36.8	0.00565155	3	2068.15	3.01669	65.2413	0
	High	TRLEQEIATYRR	1	4	3	15431310;4557701;24430192		0	4.72918e+07	0	0.02828	22.04	0.253508	4	1535.83	1.16411	33.9738	2
	High	DAEDWFFSK	1	1	1	4557701		0	2.84266e+07	0.001	0.03489	35.67	0.0150551	2	1144.5	2.1814	60.383	0
	High	LASYLDK	1	8	5	15431310;4557701;24430192;195972866;55956899		0	3371080454	0.006	0.1158	35.64	0.0102473	2	809.44	-0.0198706	27.8511	0
431822408	heat shock protein HSP 90-beta isoform c [Homo sapiens]	300.936	18.49	5	4	11	12	1.26664e+08	714	82.2687	5.05908
	A4	Sequence	# PSMs	# Proteins	# Protein Groups	Protein Group Accessions	Modifications	ΔCn	Area	q-Value	PEP	IonScore	Exp Value	Charge	MH+ [Da]	ΔM [ppm]	RT [min]	# Missed Cleavages
	High	GVVDSEDLPLNISR	1	7	2	431822408;154146191		0	142861777	0	1.997e-08	80.82	4.95109e-07	2	1513.79	0.531992	52.6205	0
	High	SLTNDWEDHLAVK	2	5	2	431822408;154146191		0	8.71657e+07	0	7.367e-06	66.31	1.76699e-05	2	1527.75	3.80958	47.5762	0
	High	TLTLVDTGIGMTK	1	4	2	431822408;154146191		0	71094700	0	3.104e-06	61.38	3.01665e-05	2	1349.74	1.71345	52.3618	0
	High	EQVANSAFVER	1	3	1	431822408		0	3.18168e+07	0	0.005825	47.85	0.00104095	2	1249.62	2.17614	31.3634	0
	High	YESLTDPSK	1	5	2	431822408;154146191		0	5.62655e+07	0	0.006858	45.52	0.00197643	2	1039.5	3.45266	23.6986	0
	High	HLEINPDHPIVETLR	1	3	1	431822408		0	4.45169e+07	0	0.0001341	43.58	0.00230448	3	1782.95	0.593688	43.8528	0
	High	ADLINNLGTIAK	1	4	2	431822408;154146191		0	149965656	0	0.01667	37.1	0.00651248	2	1242.71	1.43843	51.858	0
	High	HSQFIGYPITLYLEK	1	3	1	431822408		0	5.14796e+07	0	0.000967	26.51	0.114806	3	1808.96	2.44798	63.4938	0
	High	HFSVEGQLEFR	1	5	2	431822408;154146191		0	3.19602e+07	0.001	0.04122	37.39	0.0116091	3	1348.67	1.5024	45.4793	0
	High	IDIIPNPQER	1	2	1	431822408		0	48159418	0.001	0.03685	22.39	0.243395	2	1194.65	2.53893	44.6788	0
	High	YIDQEELNK	1	5	2	431822408;154146191		0	7.66197e+07	0.005	0.09981	27.97	0.100461	2	1151.56	2.73668	26.7687	0
14165435	heterogeneous nuclear ribonucleoprotein K isoform b [Homo sapiens]	297.542	28.73	2	9	9	12	1.94025e+08	463	50.9444	5.5415
	A4	Sequence	# PSMs	# Proteins	# Protein Groups	Protein Group Accessions	Modifications	ΔCn	Area	q-Value	PEP	IonScore	Exp Value	Charge	MH+ [Da]	ΔM [ppm]	RT [min]	# Missed Cleavages
	High	ILSISADIETIGEILKK	2	2	1	14165435		0	198015195	0	1.736e-06	67.8	6.63835e-07	2	1843.09	3.39498	77.6902	1
	High	IILDLISESPIK	1	2	1	14165435		0	2.00561e+08	0	0.0002614	56.61	2.58653e-05	2	1340.81	2.84108	66.6992	0
	High	IITITGTQDQIQNAQYLLQNSVK	1	2	1	14165435		0	1.71465e+08	0	0.0001856	54.76	9.20707e-05	3	2589.4	3.95938	66.9888	0
	High	LLIHQSLAGGIIGVK	2	2	1	14165435		0	100614650	0	0.0006623	43.92	8.71843e-05	2	1518.94	2.72703	52.0657	0
	High	GSYGDLGGPIITTQVTIPK	1	2	1	14165435		0	1.25586e+08	0	0.02786	35.98	0.00839057	2	1917.04	3.90159	58.4947	0
	High	VVLIGGKPDR	2	2	1	14165435		0	1.83498e+08	0	0.02055	34.34	0.00265053	3	1053.64	1.04591	25.6632	0
	High	TDYNASVSVPDSSGPER	1	2	1	14165435		0	1.32878e+07	0	0.02086	34.11	0.0368161	2	1780.8	2.34647	35.4129	0
	High	NLPLPPPPPPR	1	2	1	14165435		0	9.61672e+06	0	0.006064	32.4	0.00750949	2	1194.7	3.85517	43.1338	0
	High	NTDEMVELR	1	2	1	14165435		0	20762883	0	0.01634	29.35	0.0713129	2	1106.52	2.96483	36.2012	0
154146191	heat shock protein HSP 90-alpha isoform 2 [Homo sapiens]	283.114	15.03	4	2	9	10	1.26664e+08	732	84.6067	5.021
	A4	Sequence	# PSMs	# Proteins	# Protein Groups	Protein Group Accessions	Modifications	ΔCn	Area	q-Value	PEP	IonScore	Exp Value	Charge	MH+ [Da]	ΔM [ppm]	RT [min]	# Missed Cleavages
	High	GVVDSEDLPLNISR	1	7	2	431822408;154146191		0	142861777	0	1.997e-08	80.82	4.95109e-07	2	1513.79	0.531992	52.6205	0
	High	SLTNDWEDHLAVK	2	5	2	431822408;154146191		0	8.71657e+07	0	7.367e-06	66.31	1.76699e-05	2	1527.75	3.80958	47.5762	0
	High	YYTSASGDEMVSLK	1	2	1	154146191		0	10333667	0	0.0006292	65.22	2.5747e-05	2	1550.71	4.04175	42.5798	0
	High	TLTIVDTGIGMTK	1	4	2	431822408;154146191		0	71094700	0	3.104e-06	61.38	3.01665e-05	2	1349.74	1.71345	52.3618	0
	High	YESLTDPSK	1	5	2	431822408;154146191		0	5.62655e+07	0	0.006858	45.52	0.00197643	2	1039.5	3.45266	23.6986	0
	High	ADLINNLGTIAK	1	4	2	431822408;154146191		0	149965656	0	0.01667	37.1	0.00651248	2	1242.71	1.43843	51.858	0
	High	HFSVEGQLEFR	1	5	2	431822408;154146191		0	3.19602e+07	0.001	0.04122	37.39	0.0116091	3	1348.67	1.5024	45.4793	0
	High	HLEINPDHSIIETLR	1	2	1	154146191		0	5.37273e+07	0.001	0.05327	13.93	2.13818	3	1786.94	-0.692097	48.1002	0
	High	YIDQEELNK	1	5	2	431822408;154146191		0	7.66197e+07	0.005	0.09981	27.97	0.100461	2	1151.56	2.73668	26.7687	0
4758138	probable ATP-dependent RNA helicase DDX5 [Homo sapiens]	260.908	17.26	1	5	9	13	3.1559e+08	614	69.1047	8.92432
	A4	Sequence	# PSMs	# Proteins	# Protein Groups	Protein Group Accessions	Modifications	ΔCn	Area	q-Value	PEP	IonScore	Exp Value	Charge	MH+ [Da]	ΔM [ppm]	RT [min]	# Missed Cleavages
	High	ELAQQVQQVAAEYcR	1	1	1	4758138	C14(DeStreak)	0	1.734e+07	0	6.273e-06	61.93	6.38324e-05	2	1811.85	2.38789	60.4786	0
	High	LLQLVEDR	1	1	1	4758138		0	119748367	0	0.009382	60.85	2.58184e-05	2	985.568	0.757643	44.0463	0
	High	GVEIcIATPGR	1	3	2	4758138;38201710	C5(DeStreak)	0	6.11381e+07	0	0.003226	59.85	5.90549e-05	2	1191.59	4.2009	46.4433	0
	High	MLDMGFEPQIR	1	7	3	4758138;38201710;301171475		0	1.21239e+08	0	0.001464	55.99	0.000176615	2	1336.64	3.52449	56.232	0
	High	NFYQEHPDLAR	2	1	1	4758138		0	1.17681e+08	0	0.01993	53.36	0.000350832	2	1389.66	2.69238	33.7572	0
	High	APILIATDVASR	2	3	2	4758138;38201710		0	6.83389e+08	0	0.001655	45.21	0.000536315	2	1226.71	2.68143	47.2174	0
	High	GLDVEDVK	1	3	2	4758138;38201710		0	4.87871e+07	0	0.03034	33.65	0.0231078	2	874.453	0.995991	32.4528	0
	High	mLDmGFEPQIR	1	7	3	4758138;38201710;301171475	M1(Oxidation); M4(Oxidation)	0	2.4517e+07	0	0.001751	33.55	0.0310424	2	1368.63	-0.276045	43.4699	0
	High	TLSYLLPAIVHINHQPFLER	1	1	1	4758138		0	8.36359e+07	0	2.119e-06	31.51	0.0132788	4	2361.31	1.61983	65.5592	0
	High	mLDMGFEPQIR	1	7	3	4758138;38201710;301171475	M1(Oxidation)	0	25596486	0	0.001461	30.66	0.0658863	2	1352.64	2.54934	51.814	0
	High	QVSDLISVLR	1	1	1	4758138		0	1.4214e+08	0.001	0.04763	39.64	0.00302026	2	1129.66	3.06025	58.398	0
14141161	heterogeneous nuclear ribonucleoprotein U isoform b [Homo sapiens]	222.577	13.28	2	7	7	9	1.10289e+08	806	88.9242	5.78271
	A4	Sequence	# PSMs	# Proteins	# Protein Groups	Protein Group Accessions	Modifications	ΔCn	Area	q-Value	PEP	IonScore	Exp Value	Charge	MH+ [Da]	ΔM [ppm]	RT [min]	# Missed Cleavages
	High	NFILDQTNVSAAAQR	1	2	1	14141161		0	53894028	0	6.02e-08	67.53	1.17265e-05	2	1647.85	2.76336	48.1199	0
	High	SSGPTSLFAVTVAPPGAR	2	2	1	14141161		0	97827203	0	1.214e-05	56.75	8.59133e-05	2	1714.93	7.71661	58.432	0
	High	EKPYFPIPEEYTFIQNVPLEDR	1	2	1	14141161		0	1.79145e+08	0	0.0001422	52.66	0.000522489	3	2724.36	1.98058	68.3691	0
	High	LSASSLTmESFAFLWAGGR	1	2	1	14141161	M8(Oxidation)	0	1.50672e+07	0	0.001075	52.5	0.000508357	2	2047.01	9.28454	76.3775	0
	High	GYFEYIEENKYSR	1	2	1	14141161		0	2.23663e+07	0	3.607e-05	48.96	0.00126422	2	1697.79	2.99262	46.8228	1
	High	YNILGTNTImDK	1	2	1	14141161	M10(Oxidation)	0	4.6226e+07	0	0.001928	39.94	0.00718356	2	1398.69	0.356729	45.1591	0
	High	DIDIHEVR	2	2	1	14141161		0	4.35925e+07	0.001	0.03853	16.66	1.00551	3	996.512	0.732605	30.4766	0
24307939	T-complex protein 1 subunit epsilon [Homo sapiens]	205.709	9.61	1	3	3	4	5.74956e+07	541	59.6328	5.65576
	A4	Sequence	# PSMs	# Proteins	# Protein Groups	Protein Group Accessions	Modifications	ΔCn	Area	q-Value	PEP	IonScore	Exp Value	Charge	MH+ [Da]	ΔM [ppm]	RT [min]	# Missed Cleavages
	High	WVGGPEIELIAIATGGR	1	1	1	24307939		0	4.40834e+07	0	2.156e-11	112.66	1.60432e-10	2	1738.95	3.17428	77.6119	0
	High	LGFAGLVQEISFGTTK	2	1	1	24307939		0	102735700	0	1.061e-08	97.24	6.60797e-09	2	1667.91	2.96164	73.5629	0
	High	aSmGTLAFDEYGRPFLIIK	1	1	1	24307939	N-Term(Acetyl); M3(Oxidation)	0	2.56678e+07	0	4.485e-07	54.37	0.000268347	2	2187.12	3.89083	70.8674	0
4502027	serum albumin preproprotein [Homo sapiens]	198.241	9.03	1	6	6	10	6.19184e+09	609	69.3215	6.27783
	A4	Sequence	# PSMs	# Proteins	# Protein Groups	Protein Group Accessions	Modifications	ΔCn	Area	q-Value	PEP	IonScore	Exp Value	Charge	MH+ [Da]	ΔM [ppm]	RT [min]	# Missed Cleavages
	High	KVPQVSTPTLVEVSR	2	1	1	4502027		0	5943972108	0	0.0001979	57.77	2.39802e-05	3	1639.94	1.20197	42.5363	1
	High	ccTESLVNR	1	1	1	4502027	C1(DeStreak); C2(DeStreak)	0	1.44007e+08	0	0.000409	55.86	8.34029e-05	2	1176.45	2.75428	32.5415	0
	High	VPQVSTPTLVEVSR	3	1	1	4502027		0	1197787038	0	8.717e-05	47.52	0.000436332	2	1511.85	5.22823	47.2847	0
	High	VFDEFKPLVEEPQNLIK	1	1	1	4502027		0	6.8308e+06	0	0.008145	17.78	0.561862	2	2045.11	4.97144	63.0056	0
	High	YLYEIAR	2	1	1	4502027		0	4704694135	0.001	0.03553	48.86	0.000447258	2	927.495	1.3102	40.7513	0
	High	LVTDLTK	1	1	1	4502027		0	7926857325	0.002	0.08057	53.39	0.000127822	2	789.473	1.29523	28.6265	0
48762932	T-complex protein 1 subunit theta [Homo sapiens]	190.574	10.58	1	5	5	6	8.52571e+07	548	59.5825	5.60498
	A4	Sequence	# PSMs	# Proteins	# Protein Groups	Protein Group Accessions	Modifications	ΔCn	Area	q-Value	PEP	IonScore	Exp Value	Charge	MH+ [Da]	ΔM [ppm]	RT [min]	# Missed Cleavages
	High	VADMALHYANK	1	1	1	48762932		0	3.69163e+07	0	5.071e-06	76.13	1.37127e-06	2	1232.61	2.00439	30.938	0
	High	LATNAAVTVLR	1	1	1	48762932		0	1.29237e+08	0	0.005947	56.92	4.0952e-05	2	1128.68	2.19876	41.5403	0
	High	LVPGGGATEIELAK	1	1	1	48762932		0	81040418	0	1.185e-05	55.69	6.83877e-05	2	1354.76	1.79968	43.8268	0
	High	DMLEAGILDTYLGK	1	1	1	48762932		0	45493428	0	0.009778	46.55	0.00155802	2	1538.78	1.82191	70.5251	0
	High	mVINHLEK	1	1	1	48762932	M1(Oxidation)	0	2.12242e+07	0	0.0006394	37.77	0.00634179	2	999.531	2.01121	16.4533	0
	High	VADmALHYANK	1	1	1	48762932	M4(Oxidation)	0	2.2812e+07	0	0.01535	34.06	0.0228912	2	1248.6	-2.2588	21.2308	0
5032179	transcription intermediary factor 1-beta [Homo sapiens]	189.227	14.25	1	7	7	7	6.33462e+07	835	88.4934	5.77002
	A4	Sequence	# PSMs	# Proteins	# Protein Groups	Protein Group Accessions	Modifications	ΔCn	Area	q-Value	PEP	IonScore	Exp Value	Charge	MH+ [Da]	ΔM [ppm]	RT [min]	# Missed Cleavages
	High	FASWALESDNNTALLLSK	1	1	1	5032179		0	1.78306e+07	0	8.788e-08	60.03	7.18519e-05	2	1980.01	3.82264	63.884	0
	High	LDLDLTADSQPPVFK	1	1	1	5032179		0	8.98049e+07	0	1.215e-06	56.02	0.000150146	2	1658.87	3.0374	59.7689	0
	High	LSPPYSSPQEFAQDVGR	1	1	1	5032179		0	3.21212e+07	0	0.01968	49.9	0.00107855	2	1877.91	2.39891	52.1896	0
	High	IVAERPGTNSTGPAPMAPPR	1	1	1	5032179		0	66585719	0	1.374e-06	45.77	0.00168842	3	2019.05	2.61028	32.2453	0
	High	MAILQIMK	1	1	1	5032179		0	33648164	0	0.02356	43.36	0.00122249	2	947.543	1.75323	55.9041	0
	High	aASAAAASAAAASAASGSPGPGEGSAGGEKR	1	1	1	5032179	N-Term(Acetyl)	0	0	0	3.497e-10	41.93	0.00922701	3	2585.22	1.29381	43.4198	1
	High	FQWDLNAWTK	1	1	1	5032179		0	2.51906e+07	0	0.02064	37.45	0.0149936	2	1308.64	2.55932	64.5539	0
156523968	poly [ADP-ribose] polymerase 1 [Homo sapiens]	174.493	6.51	1	5	5	5	3.5087e+07	1014	113.012	8.88037
	A4	Sequence	# PSMs	# Proteins	# Protein Groups	Protein Group Accessions	Modifications	ΔCn	Area	q-Value	PEP	IonScore	Exp Value	Charge	MH+ [Da]	ΔM [ppm]	RT [min]	# Missed Cleavages
	High	VVSEDFLQDVSASTK	1	1	1	156523968		0	43122883	0	1.497e-06	80.97	5.8148e-07	2	1624.81	1.9748	54.4787	0
	High	TTNFAGILSQGLR	1	1	1	156523968		0	2.63629e+07	0	0.0003812	62.44	2.23504e-05	2	1377.75	3.38967	60.8454	0
	High	AEPVEVVAPR	1	1	1	156523968		0	3.57751e+07	0	0.001479	56.15	8.79646e-05	2	1066.59	3.05039	33.1855	0
	High	aESSDKLYR	1	1	1	156523968	N-Term(Acetyl)	0	1.74731e+07	0	0.0129	42.31	0.00402136	2	1110.55	2.99829	25.3451	1
	High	SLQELFLAHILSPWGAEVK	1	1	1	156523968		0	2.47767e+07	0	0.001299	35.46	0.00722493	3	2138.17	3.46973	79.9389	0
386642860	threonine--tRNA ligase, cytoplasmic isoform 1 [Homo sapiens]	171.87	9.96	3	7	7	8	4.64207e+07	723	83.3819	6.66846
	A4	Sequence	# PSMs	# Proteins	# Protein Groups	Protein Group Accessions	Modifications	ΔCn	Area	q-Value	PEP	IonScore	Exp Value	Charge	MH+ [Da]	ΔM [ppm]	RT [min]	# Missed Cleavages
	High	GAYIYNALIEFIR	1	2	1	386642860		0	2.71984e+07	0	5.145e-05	73.91	1.71926e-06	2	1542.84	3.03852	79.6467	0
	High	LADFGVLHR	1	2	1	386642860		0	3.56179e+07	0	1.35e-05	46.6	0.000471463	3	1027.57	-0.294821	41.9003	0
	High	NELSGALTGLTR	1	2	1	386642860		0	65407707	0	0.0004873	45.1	0.00148952	2	1231.67	1.25498	50.0065	0
	High	MIAILTENYGGK	1	2	1	386642860		0	3.82367e+07	0	1.71e-05	44.13	0.00218297	2	1309.68	1.72749	51.5488	0
	High	WPFWLSPR	2	3	1	386642860		0	1.8921e+07	0	0.006703	36.3	0.0129987	2	1088.57	1.91852	68.3592	0
	High	ADMETLQR	1	2	1	386642860		0	1.83353e+07	0.001	0.03343	33.69	0.0199031	2	963.457	0.577622	23.2775	0
	High	AEHDSILAEK	1	2	1	386642860		0	7452769	0.008	0.1352	26.84	0.103921	2	1112.56	3.83466	20.2634	0
382546190	ATP synthase subunit alpha, mitochondrial isoform c [Homo sapiens]	164.6	2.58	3	1	1	4	2083988836	503	54.4597	8.23584
	A4	Sequence	# PSMs	# Proteins	# Protein Groups	Protein Group Accessions	Modifications	ΔCn	Area	q-Value	PEP	IonScore	Exp Value	Charge	MH+ [Da]	ΔM [ppm]	RT [min]	# Missed Cleavages
	High	EAYPGDVFYLHSR	4	3	1	382546190		0	2083988836	0	1.93e-06	64.76	2.82061e-05	2	1553.74	2.41464	47.9434	0
62912457	delta-1-pyrroline-5-carboxylate synthase isoform 2 [Homo sapiens]	161.704	5.8	2	4	4	6	4.7462e+07	793	87.0344	7.12256
	A4	Sequence	# PSMs	# Proteins	# Protein Groups	Protein Group Accessions	Modifications	ΔCn	Area	q-Value	PEP	IonScore	Exp Value	Charge	MH+ [Da]	ΔM [ppm]	RT [min]	# Missed Cleavages
	High	LASIVEQVSVLQNQGR	2	2	1	62912457		0	29519700	0	1.332e-06	81.38	2.13967e-07	2	1740.97	2.88824	56.4655	0
	High	LGSAVVTR	1	2	1	62912457		0	0	0	0.003722	59.73	5.45905e-05	2	802.478	-0.120075	19.2995	0
	High	LNSLAIGLR	1	2	1	62912457		0	5.24257e+07	0	0.02201	58.93	2.50759e-05	2	956.592	2.8727	46.4512	0
	High	VSGHVITDIVEGK	2	2	1	62912457		0	6.04405e+07	0	0.004417	29.57	0.0410717	2	1353.74	3.53962	42.9389	0
52632383	heterogeneous nuclear ribonucleoprotein L isoform a [Homo sapiens]	159.526	12.22	2	6	6	9	2.1282e+08	589	64.0924	8.22119
	A4	Sequence	# PSMs	# Proteins	# Protein Groups	Protein Group Accessions	Modifications	ΔCn	Area	q-Value	PEP	IonScore	Exp Value	Charge	MH+ [Da]	ΔM [ppm]	RT [min]	# Missed Cleavages
	High	SDALETLGFLNHYQmK	1	2	1	52632383	M15(Oxidation)	0	4.68126e+07	0	4.46e-09	66.53	2.19441e-05	2	1882.9	0.579189	58.0409	0
	High	FSTPEQAAK	2	2	1	52632383		0	261812058	0	0.007169	48.73	0.000591467	2	978.491	2.36113	20.2554	0
	High	SDALETLGFLNHYQMK	1	2	1	52632383		0	12976724	0	3.279e-07	45.77	0.00246311	2	1866.91	2.11051	61.7814	0
	High	SKPGAAMVEMADGYAVDR	1	2	1	52632383		0	7.24149e+07	0	2.449e-07	45.68	0.00288107	3	1867.87	3.34406	45.959	0
	High	NPNGPYPYTLK	1	2	1	52632383		0	1.56009e+08	0	0.001295	38.66	0.00830481	2	1263.64	2.25914	38.538	0
	High	TPASPVVHIR	2	1	1	52632383		0	2.20639e+08	0	0.00189	31.78	0.0158303	3	1076.62	1.93412	27.1164	0
	High	IEYAKPTR	1	2	1	52632383		0	1.42919e+08	0	0.01236	16.22	0.854836	3	977.542	0.172708	15.0777	0
222136639	C-1-tetrahydrofolate synthase, cytoplasmic [Homo sapiens]	154.369	11.76	1	8	8	9	1.16788e+08	935	101.467	7.29834
	A4	Sequence	# PSMs	# Proteins	# Protein Groups	Protein Group Accessions	Modifications	ΔCn	Area	q-Value	PEP	IonScore	Exp Value	Charge	MH+ [Da]	ΔM [ppm]	RT [min]	# Missed Cleavages
	High	TPVPSDIDISR	1	1	1	222136639		0	1.16273e+08	0	0.003621	62.83	2.41574e-05	2	1199.63	2.59	40.1858	0
	High	GALALAQAVQR	1	1	1	222136639		0	1.42389e+08	0	0.01285	54.94	3.7353e-05	2	1097.64	2.10793	42.8062	0
	High	KGEPVSAEDLGVSGALTVLMK	2	1	1	222136639		0	8.46397e+07	0	3.554e-05	35.23	0.0139911	2	2101.12	1.54864	65.4444	1
	High	LVGPEGFVVTEAGFGADIGmEK	1	1	1	222136639	M20(Oxidation)	0	54067738	0	0.001245	31.99	0.0650119	3	2239.1	1.33242	66.2024	0
	High	AAQAPSSFQLLYDLK	1	1	1	222136639		0	9.17023e+07	0	0.0176	24.33	0.211609	2	1651.87	1.407	64.4515	0
	High	LAILQVGNR	1	1	1	222136639		0	3.83084e+07	0.001	0.03197	45.64	0.000298823	2	983.6	0.461524	45.2099	0
	High	LDIDPETITWQR	1	1	1	222136639		0	6.95688e+07	0.008	0.1323	36.03	0.0174871	2	1486.76	3.94669	57.2886	0
	High	ETGVPIAGR	1	1	1	222136639		0	7.14546e+07	0.008	0.1206	17.13	0.413426	2	899.495	0.738771	24.3742	0
156416003	succinate dehydrogenase [ubiquinone] flavoprotein subunit, mitochondrial [Homo sapiens]	152.536	7.83	1	4	4	5	6.92284e+07	664	72.6453	7.38623
	A4	Sequence	# PSMs	# Proteins	# Protein Groups	Protein Group Accessions	Modifications	ΔCn	Area	q-Value	PEP	IonScore	Exp Value	Charge	MH+ [Da]	ΔM [ppm]	RT [min]	# Missed Cleavages
	High	LGANSLLDLVVFGR	2	1	1	156416003		0	1.13925e+08	0	2.063e-07	99.59	2.3244e-09	2	1473.85	3.46744	79.8274	0
	High	IDEYDYSKPIQGQQK	1	1	1	156416003		0	9.72038e+06	0	0.006236	42.52	0.00512178	2	1811.88	1.72835	31.8326	0
	High	VTLEYRPVIDK	1	1	1	156416003		0	6.17044e+07	0	0.02945	37.37	0.00410438	2	1332.76	4.31501	40.3716	0
	High	TGHSLLHTLYGR	1	1	1	156416003		0	32056052	0	0.01143	17.33	0.785015	4	1354.72	1.28782	36.1812	0
394582093	DNA replication licensing factor MCM3 isoform 1 [Homo sapiens]	152.195	6.45	2	4	4	5	2.60978e+07	853	95.8484	5.77002
	A4	Sequence	# PSMs	# Proteins	# Protein Groups	Protein Group Accessions	Modifications	ΔCn	Area	q-Value	PEP	IonScore	Exp Value	Charge	MH+ [Da]	ΔM [ppm]	RT [min]	# Missed Cleavages
	High	LLNNAFEELVAFQR	2	2	1	394582093		0	1.37148e+07	0	5.455e-07	83.61	2.24506e-07	2	1663.89	5.34678	70.9556	0
	High	LIVNVNDLR	1	1	1	394582093		0	1.59726e+07	0	0.01279	52.78	8.54112e-05	2	1055.62	2.38467	49.3314	0
	High	IIKPVLTQESATYIAEEYSR	1	2	1	394582093		0	48606111	0	0.01841	27.31	0.0812789	3	2311.23	4.71426	54.7022	0
	High	AILcLLLGGVER	1	2	1	394582093	C4(DeStreak)	0	6853815	0.001	0.04587	45.92	0.000885271	2	1332.74	2.17893	74.5444	0
38327039	heat shock 70 kDa protein 4 [Homo sapiens]	152.17	10.95	1	6	6	6	4.38572e+07	840	94.2712	5.18604
	A4	Sequence	# PSMs	# Proteins	# Protein Groups	Protein Group Accessions	Modifications	ΔCn	Area	q-Value	PEP	IonScore	Exp Value	Charge	MH+ [Da]	ΔM [ppm]	RT [min]	# Missed Cleavages
	High	NFTTEQVTAMLLSK	1	1	1	38327039		0	2.32679e+07	0	4.218e-06	82.75	3.15345e-07	2	1582.82	2.33356	65.1952	0
	High	EFSITDVVPYPISLR	1	1	1	38327039		0	3.47124e+07	0	0.001354	53.76	0.0001969	2	1735.93	4.27796	73.7341	0
	High	VLATAFDTTLGGR	1	1	1	38327039		0	72047738	0	0.003945	42.94	0.00228926	2	1321.71	1.93638	50.1478	0
	High	TSTVDLPIENQLLWQIDR	1	1	1	38327039		0	9.58637e+06	0	5.51e-06	37.01	0.00859971	2	2141.14	5.25705	72.6434	0
	High	ELSTTLNADEAVTR	1	1	1	38327039		0	5.72087e+06	0	0.01344	32.84	0.0359317	2	1519.77	3.46963	40.026	0
	High	SNLAYDIVQLPTGLTGIK	1	1	1	38327039		0	2.48114e+07	0	0.004914	31.13	0.0165359	2	1903.06	3.17206	70.5272	0
16751921	dermcidin preproprotein [Homo sapiens]	133.636	25.45	1	3	3	4	1.89246e+08	110	11.2768	6.53662
	A4	Sequence	# PSMs	# Proteins	# Protein Groups	Protein Group Accessions	Modifications	ΔCn	Area	q-Value	PEP	IonScore	Exp Value	Charge	MH+ [Da]	ΔM [ppm]	RT [min]	# Missed Cleavages
	High	LGKDAVEDLESVGK	2	1	1	16751921		0	1.38301e+08	0	2.357e-07	81.46	4.26197e-07	2	1459.77	2.09901	43.9103	1
	High	GAVHDVKDVLDSVL	1	1	1	16751921		0	3.33975e+08	0	0.0001604	40.56	0.00410064	3	1466.79	1.43287	63.9585	1
	High	DAVEDLESVGK	1	1	1	16751921		0	9.54629e+07	0	0.01322	30.04	0.0598958	2	1161.57	2.06807	45.0275	0
255653002	glycogen phosphorylase, liver form isoform 2 [Homo sapiens]	132.795	12.3	5	8	8	8	2.67584e+07	813	93.0751	7.29834
	A4	Sequence	# PSMs	# Proteins	# Protein Groups	Protein Group Accessions	Modifications	ΔCn	Area	q-Value	PEP	IonScore	Exp Value	Charge	MH+ [Da]	ΔM [ppm]	RT [min]	# Missed Cleavages
	High	LKQEYFVVAATLQDIIR	1	5	1	255653002		0	2.32968e+07	0	0.00356	55.37	5.35792e-05	3	2007.13	0.270307	73.4273	1
	High	GIVGVENVAELKK	1	2	1	255653002		0	1.60156e+07	0	0.0001325	49.77	0.000187154	3	1355.79	2.04833	41.8442	1
	High	LITSVADVVNNDPMVGSK	1	2	1	255653002		0	7.65995e+06	0	0.003188	39.01	0.00860381	2	1858.96	0.953811	56.0927	0
	High	IFVDIEKLPWSK	1	2	1	255653002		0	1.72848e+07	0	0.0007968	38.61	0.00369781	3	1474.83	2.09514	62.6018	1
	High	LHSFLGDDVFLR	1	2	1	255653002		0	1.74165e+07	0.001	0.03827	32.57	0.0319836	3	1418.74	0.6232	59.2834	0
	High	AAPGYHMAK	1	5	1	255653002		0	1.08272e+07	0.003	0.08952	19.13	0.536981	2	945.461	0.351236	14.7722	0
	High	VIFLENYR	1	5	1	255653002		0	3.95621e+07	0.004	0.09075	22.35	0.204318	2	1053.57	1.51591	50.4088	0
	High	DIINMLFYHDR	1	2	1	255653002		0	3.82214e+06	0.008	0.1297	19.55	0.828554	3	1436.7	1.45141	67.3657	0
42716280	vigilin isoform a [Homo sapiens]	130.78	5.28	2	4	4	4	5.98977e+07	1268	141.352	6.87354
	A4	Sequence	# PSMs	# Proteins	# Protein Groups	Protein Group Accessions	Modifications	ΔCn	Area	q-Value	PEP	IonScore	Exp Value	Charge	MH+ [Da]	ΔM [ppm]	RT [min]	# Missed Cleavages
	High	sSVAVLTQESFAEHR	1	1	1	42716280	N-Term(Acetyl)	0	68240877	0	4.352e-07	70.04	7.81271e-06	2	1702.85	4.0678	54.7219	0
	High	IDLPAENSNSETIIITGK	1	2	1	42716280		0	2.0401e+07	0	2.063e-06	64.45	1.87357e-05	2	1915.01	3.08552	52.6488	0
	High	VIFPAAEDKDQDLITIIGK	1	2	1	42716280		0	1.12168e+07	0	0.001413	30.22	0.0222917	2	2086.14	0.0943586	61.7893	1
	High	ASVITQVFHVPLEER	1	2	1	42716280		0	91051205	0	0.0004612	29.96	0.0383516	3	1724.94	1.31343	59.5547	0
226246665	keratin, type II cytoskeletal 72 isoform 2 [Homo sapiens]	129.641	4.48	5	1	3	6	4.17212e+08	469	51.0918	6.45557
	A4	Sequence	# PSMs	# Proteins	# Protein Groups	Protein Group Accessions	Modifications	ΔCn	Area	q-Value	PEP	IonScore	Exp Value	Charge	MH+ [Da]	ΔM [ppm]	RT [min]	# Missed Cleavages
	High	FLEQQNQVLETK	2	5	1	226246665		0	8.71467e+07	0	2.44e-06	62.24	3.32847e-05	2	1476.77	1.97938	39.3362	0
	High	FASFIDKVR	2	19	4	5031839;119395754;226246665;47132620		0	306642886	0	0.0005452	45.85	0.000741045	3	1082.6	-1.28971	42.3322	1
	High	FASFIDK	2	20	4	5031839;119395754;226246665;47132620		0	857846272	0.002	0.07691	51.4	0.000210449	2	827.431	1.22358	40.9599	0
124028525	phenylalanine--tRNA ligase beta subunit [Homo sapiens]	125.937	12.05	1	6	6	6	7.95935e+07	589	66.0735	6.84424
	A4	Sequence	# PSMs	# Proteins	# Protein Groups	Protein Group Accessions	Modifications	ΔCn	Area	q-Value	PEP	IonScore	Exp Value	Charge	MH+ [Da]	ΔM [ppm]	RT [min]	# Missed Cleavages
	High	ASEGPAFFPGR	1	1	1	124028525		0	8.24619e+07	0	0.008404	60.89	4.57456e-05	2	1135.55	1.60973	43.8082	0
	High	DLLFQALGR	1	1	1	124028525		0	79487676	0	0.003352	51.2	0.000304948	2	1032.59	2.5567	62.4326	0
	High	NPGFEIIHGLLDR	1	1	1	124028525		0	67415208	0	0.001525	48.26	0.00069191	3	1480.79	1.47257	63.491	0
	High	ALVAIGTHDLDTLSGPFTYTAK	1	1	1	124028525		0	7.68308e+07	0	0.002089	32.11	0.0310049	3	2291.2	4.97552	62.5004	0
	High	TTLLPGLLK	1	1	1	124028525		0	71129681	0	0.01232	29.4	0.00998894	2	955.619	0.83935	56.7218	0
	High	IKAPVYK	1	1	1	124028525		0	2.57196e+07	0.008	0.1308	30.84	0.00918914	2	818.514	1.1858	18.724	1
224028248	non-POU domain-containing octamer-binding protein isoform 2 [Homo sapiens]	116.496	14.14	2	4	5	5	9.08534e+07	382	43.8381	8.63135
	A4	Sequence	# PSMs	# Proteins	# Protein Groups	Protein Group Accessions	Modifications	ΔCn	Area	q-Value	PEP	IonScore	Exp Value	Charge	MH+ [Da]	ΔM [ppm]	RT [min]	# Missed Cleavages
	High	FAQPGSFEYEYAMR	1	2	1	224028248		0	44574320	0	7.154e-06	46.75	0.00198879	2	1695.75	3.89236	51.9811	0
	High	AAPGAEFAPNKR	1	2	1	224028248		0	0	0	0.01273	43.71	0.00203223	2	1228.65	2.27442	21.415	1
	High	AVVIVDDR	1	3	2	224028248;4826998		0	1.87059e+08	0.002	0.07672	52.61	0.000212457	2	886.501	2.13871	29.365	0
	High	VELDNMPLR	1	2	1	224028248		0	4.09265e+07	0.002	0.05919	47.19	0.00107143	2	1086.56	0.0511666	44.5229	0
	High	FAcHSASLTVR	1	2	1	224028248	C3(DeStreak)	0	2.27746e+07	0.008	0.1254	26.79	0.148682	2	1267.6	2.48361	33.8946	0
296010848	asparagine synthetase [glutamine-hydrolyzing] isoform b [Homo sapiens]	115.639	24.07	3	10	10	13	1.34146e+08	540	62.1287	7.06396
	A4	Sequence	# PSMs	# Proteins	# Protein Groups	Protein Group Accessions	Modifications	ΔCn	Area	q-Value	PEP	IonScore	Exp Value	Charge	MH+ [Da]	ΔM [ppm]	RT [min]	# Missed Cleavages
	High	LAVVDPLFGMQPIR	1	2	1	296010848		0	7.83103e+07	0	0.0207	51.93	0.000150043	2	1555.87	3.78747	68.8706	0
	High	LAVVDPLFGmQPIR	1	2	1	296010848	M10(Oxidation)	0	1.10216e+08	0	0.00971	47.69	0.000639161	2	1571.87	3.7999	61.5386	0
	High	IGcLLSGGLDSSLVAATLLK	1	3	1	296010848	C3(DeStreak)	0	4.36562e+06	0	0.0002666	39.59	0.00340692	2	2007.1	4.39352	78.2588	0
	High	VDGEIILHLYDK	1	3	1	296010848		0	43846527	0	0.0001206	26.75	0.101976	3	1414.76	0.505518	54.4487	0
	High	ADWLSHYWmPK	2	3	1	296010848	M9(Oxidation)	0	4.94452e+07	0	0.003763	25.8	0.221074	2	1449.67	2.60942	55.0448	0
	High	NTDSVVIFSGEGSDELTQGYIYFHK	1	3	1	296010848		0	0	0	0.003805	21.93	0.826199	3	2806.34	5.93448	63.7322	0
	High	APSPEKAEEESER	1	3	1	296010848		0	0	0	0.005314	16.36	1.88664	3	1458.67	0.194259	14.3518	1
	High	ILFNNAVK	1	3	1	296010848		0	1.76264e+08	0.001	0.04141	37.29	0.004358	2	918.541	0.517156	39.2984	0
	High	FPFNTPK	1	3	1	296010848		0	63636835	0.001	0.05084	21.98	0.243723	2	850.448	2.13664	41.2524	0
	High	DTYGVRPLFK	1	3	1	296010848		0	8.63189e+07	0.002	0.07632	15.8	0.999502	2	1195.65	2.13477	43.1875	0
	High	ADWLSHYWMPK	1	3	1	296010848		0	1.16789e+07	0.002	0.06699	8.86	11.1164	3	1433.67	2.65841	59.0312	0
	High	TTAAHGLELR	1	3	1	296010848		0	1.15958e+08	0.008	0.1283	35.09	0.0109029	3	1068.58	1.20297	23.2398	0
14389309	tubulin alpha-1C chain [Homo sapiens]	115.555	10.91	10	3	3	4	3.70785e+07	449	49.8635	5.09717
	A4	Sequence	# PSMs	# Proteins	# Protein Groups	Protein Group Accessions	Modifications	ΔCn	Area	q-Value	PEP	IonScore	Exp Value	Charge	MH+ [Da]	ΔM [ppm]	RT [min]	# Missed Cleavages
	High	LISQIVSSITASLR	2	6	1	14389309		0	2.94669e+07	0	0.0006225	59.14	1.64564e-05	3	1487.88	2.08118	76.3875	0
	High	AVFVDLEPTVIDEVR	1	4	1	14389309		0	6.71928e+07	0	2.711e-09	58.27	7.27553e-05	2	1701.91	1.68499	65.3366	0
	High	TIGGGDDSFNTFFSETGAGK	1	6	1	14389309		0	14575801	0.001	0.04335	18.5	1.68233	2	2007.9	3.02616	60.0505	0
148536853	coatomer subunit alpha isoform 2 [Homo sapiens]	114.442	4.41	2	5	5	6	2.49054e+07	1224	138.258	7.66455
	A4	Sequence	# PSMs	# Proteins	# Protein Groups	Protein Group Accessions	Modifications	ΔCn	Area	q-Value	PEP	IonScore	Exp Value	Charge	MH+ [Da]	ΔM [ppm]	RT [min]	# Missed Cleavages
	High	YAVTTGDHGIIR	2	2	1	148536853		0	2.39327e+07	0	3.102e-05	42.95	0.00300899	3	1302.68	1.47364	32.49	0
	High	TALNLFFK	1	2	1	148536853		0	2.51207e+07	0	0.02314	41.59	0.0012655	2	953.548	2.4937	60.6879	0
	High	TLDLPIYVTR	1	2	1	148536853		0	22335701	0	0.01358	32.82	0.013948	2	1190.68	2.48975	57.8315	0
	High	LVGQSIIAYLQK	1	2	1	148536853		0	25662735	0	0.0009039	29.19	0.0106646	2	1332.79	3.30513	63.0308	0
	High	NLSPGAVESDVR	1	2	1	148536853		0	0	0.002	0.07041	35.5	0.0154447	2	1243.63	2.61954	36.2642	0
89357932	keratin, type II cytoskeletal 78 [Homo sapiens]	112.29	5.96	8	2	3	3	5.21743e+07	520	56.8305	6.02393
	A4	Sequence	# PSMs	# Proteins	# Protein Groups	Protein Group Accessions	Modifications	ΔCn	Area	q-Value	PEP	IonScore	Exp Value	Charge	MH+ [Da]	ΔM [ppm]	RT [min]	# Missed Cleavages
	High	YLDFSSIITEVR	1	1	1	89357932		0	3.85623e+07	0	5.014e-07	78.64	7.20793e-07	2	1442.76	1.85431	70.5548	0
	High	VQISQLHQEIQR	1	1	1	89357932		0	7.06324e+06	0	0.0005412	56.73	7.9834e-05	2	1478.81	3.19857	34.8053	0
	High	FLEQQNK	1	23	3	89357932;5031839;119395754		0	1.10897e+08	0.008	0.1354	32.57	0.0258968	2	906.469	0.822161	17.4541	0
12056468	junction plakoglobin [Homo sapiens]	111.11	5.37	1	3	3	4	2.88181e+07	745	81.6927	6.13818
	A4	Sequence	# PSMs	# Proteins	# Protein Groups	Protein Group Accessions	Modifications	ΔCn	Area	q-Value	PEP	IonScore	Exp Value	Charge	MH+ [Da]	ΔM [ppm]	RT [min]	# Missed Cleavages
	High	TLVTQNSGVEALIHAILR	2	1	1	12056468		0	4.03804e+07	0	1.164e-05	64.52	4.50309e-06	3	1935.11	2.96316	78.0042	0
	High	HVAAGTQQPYTDGVR	1	1	1	12056468		0	2.48953e+07	0	0.02711	17.82	1.29101	3	1599.79	2.32565	20.65	0
	High	LVQLLVK	1	1	1	12056468		0	2.11787e+07	0.003	0.08756	28.07	0.00686203	2	812.561	1.24011	45.2513	0
41872631	fatty acid synthase [Homo sapiens]	106.92	2.39	1	5	5	5	2.2186e+07	2511	273.254	6.44287
	A4	Sequence	# PSMs	# Proteins	# Protein Groups	Protein Group Accessions	Modifications	ΔCn	Area	q-Value	PEP	IonScore	Exp Value	Charge	MH+ [Da]	ΔM [ppm]	RT [min]	# Missed Cleavages
	High	VLEALLPLK	1	1	1	41872631		0	14010210	0	0.005581	49.45	1.87277e-05	2	995.651	1.35836	59.1184	0
	High	TGTVSLEVR	1	1	1	41872631		0	0	0	0.002612	48.99	0.000464353	2	961.534	2.5675	32.8889	0
	High	mEEVVIAGMSGK	1	1	1	41872631	N-Term(Acetyl)	0	6.49467e+06	0	0.0006044	45.52	0.00169448	2	1292.63	2.28959	68.9091	0
	High	RPTPQDSPIFLPVDDTSFR	1	1	1	41872631		0	32551526	0	0.0006079	26.85	0.147158	3	2188.11	4.91683	58.3555	0
	High	SDEAVKPFGLK	1	1	1	41872631		0	1.99962e+07	0.001	0.0338	33.35	0.0236508	2	1190.64	1.14277	35.7269	0
189181759	electron transfer flavoprotein subunit alpha, mitochondrial isoform b [Homo sapiens]	105.04	6.69	2	1	1	2	2.62529e+08	284	30.0069	8.57275
	A4	Sequence	# PSMs	# Proteins	# Protein Groups	Protein Group Accessions	Modifications	ΔCn	Area	q-Value	PEP	IonScore	Exp Value	Charge	MH+ [Da]	ΔM [ppm]	RT [min]	# Missed Cleavages
	High	AAVDAGFVPNDMQVGQTGK	2	2	1	189181759		0	2.62529e+08	0	9.577e-11	78.52	1.34207e-06	2	1904.92	1.83766	48.0619	0
33469968	DNA replication licensing factor MCM7 isoform 1 [Homo sapiens]	101.766	7.51	2	4	4	4	2.99342e+07	719	81.2566	6.45557
	A4	Sequence	# PSMs	# Proteins	# Protein Groups	Protein Group Accessions	Modifications	ΔCn	Area	q-Value	PEP	IonScore	Exp Value	Charge	MH+ [Da]	ΔM [ppm]	RT [min]	# Missed Cleavages
	High	YGNQLVR	1	1	1	33469968		0	2.25248e+07	0	0.01271	51.23	0.000289665	2	849.459	1.79504	22.0574	0
	High	SPQNQYPAELMR	1	1	1	33469968		0	3.0078e+07	0	0.002511	41.96	0.00479825	2	1433.68	0.0993738	41.6435	0
	High	QVVQGLLSETYLEAHR	1	2	1	33469968		0	21958395	0	1.892e-05	40.96	0.00380396	3	1842.98	4.31565	53.7802	0
	High	IAQPGDHVSVTGIFLPILR	1	2	1	33469968		0	3.71998e+07	0	0.0007252	36.51	0.00268029	3	2033.16	1.3857	69.384	0
62241042	bifunctional glutamate/proline--tRNA ligase [Homo sapiens]	100.228	3.31	1	3	3	3	2.57407e+07	1512	170.483	7.32764
	A4	Sequence	# PSMs	# Proteins	# Protein Groups	Protein Group Accessions	Modifications	ΔCn	Area	q-Value	PEP	IonScore	Exp Value	Charge	MH+ [Da]	ΔM [ppm]	RT [min]	# Missed Cleavages
	High	FAGGDYTTTIEAFISASGR	1	1	1	62241042		0	6.95083e+06	0	2.132e-07	79.18	1.15769e-06	2	1963.95	6.93162	72.881	0
	High	TELAEPIAIRPTSETVMYPAYAK	1	1	1	62241042		0	21586589	0	0.02082	7.26	10.8061	3	2551.33	6.67965	54.5635	0
	High	VIDPVAPR	1	1	1	62241042		0	4.86847e+07	0.001	0.04487	45.43	0.000539898	2	866.511	1.43963	30.6731	0
4506675	dolichyl-diphosphooligosaccharide--protein glycosyltransferase subunit 1 precursor [Homo sapiens]	100.217	7.25	1	3	3	3	2.47543e+07	607	68.5268	6.37939
	A4	Sequence	# PSMs	# Proteins	# Protein Groups	Protein Group Accessions	Modifications	ΔCn	Area	q-Value	PEP	IonScore	Exp Value	Charge	MH+ [Da]	ΔM [ppm]	RT [min]	# Missed Cleavages
	High	ALTSEIALLQSR	1	1	1	4506675		0	24564509	0	9.696e-05	54.24	0.000107926	2	1301.74	0.997618	54.9779	0
	High	ATSFLLALEPELEAR	1	1	1	4506675		0	3.1588e+07	0	0.001308	54.02	0.000157124	2	1659.9	3.90366	71.4206	0
	High	FVDHVFDEQVIDSLTVK	1	1	1	4506675		0	1.81103e+07	0	0.0004956	40.34	0.00654224	3	1991.02	2.66591	62.7734	0
4826998	splicing factor, proline- and glutamine-rich [Homo sapiens]	97.9021	4.38	1	2	3	3	8.14723e+07	707	76.1016	9.43701
	A4	Sequence	# PSMs	# Proteins	# Protein Groups	Protein Group Accessions	Modifications	ΔCn	Area	q-Value	PEP	IonScore	Exp Value	Charge	MH+ [Da]	ΔM [ppm]	RT [min]	# Missed Cleavages
	High	GIVEFASKPAAR	1	1	1	4826998		0	1.4444e+07	0	0.0004845	62.16	2.44166e-05	2	1245.7	1.70174	34.0957	0
	High	FATHAAALSVR	1	1	1	4826998		0	4.29136e+07	0	0.0004215	41.53	0.00324819	3	1143.63	2.20213	30.0942	0
	High	AVVIVDDR	1	3	2	224028248;4826998		0	1.87059e+08	0.002	0.07672	52.61	0.000212457	2	886.501	2.13871	29.365	0
57864582	hornerin [Homo sapiens]	97.2	3.68	2	4	4	4	2.95312e+07	2850	282.228	10.0376
	A4	Sequence	# PSMs	# Proteins	# Protein Groups	Protein Group Accessions	Modifications	ΔCn	Area	q-Value	PEP	IonScore	Exp Value	Charge	MH+ [Da]	ΔM [ppm]	RT [min]	# Missed Cleavages
	High	QSSSYGPHGYGSGR	1	2	1	57864582		0	11272747	0	2.004e-05	60.94	5.72624e-05	2	1439.63	1.82865	15.9869	0
	High	GSGSGQSPSSGQHGTGFGR	1	2	1	57864582		0	3.65091e+07	0	9.398e-06	41.92	0.00685748	3	1747.77	0.375467	14.4612	0
	High	HGSGSGQSSSYSPYGSGSGWSSSR	1	1	1	57864582		0	3.75788e+07	0	1.238e-09	34.48	0.0468199	3	2348.98	2.73731	31.7472	0
	High	HGSGSGQSSSYGPYGSGSGWSSSR	1	1	1	57864582		0	1.45057e+07	0	0.0006029	19.11	1.58769	3	2318.97	3.22057	32.1317	0
100913206	ATP-dependent RNA helicase A [Homo sapiens]	94.2901	2.99	1	3	3	3	1.19574e+07	1270	140.869	6.84424
	A4	Sequence	# PSMs	# Proteins	# Protein Groups	Protein Group Accessions	Modifications	ΔCn	Area	q-Value	PEP	IonScore	Exp Value	Charge	MH+ [Da]	ΔM [ppm]	RT [min]	# Missed Cleavages
	High	TTQVPQFILDDFIQNDR	1	1	1	100913206		0	5.61135e+06	0	0.0001865	61.7	5.08414e-05	2	2050.04	8.52188	72.4628	0
	High	LGGIGQFLAK	1	1	1	100913206		0	1.47616e+07	0	0.00127	40.23	0.00172612	2	1003.6	2.06991	52.9383	0
	High	TPLHEIALSIK	1	1	1	100913206		0	1.54993e+07	0	0.0002723	37.6	0.00231128	3	1221.72	1.06319	45.7081	0
67191208	polyubiquitin-C [Homo sapiens]	88.9344	32.85	4	2	2	3	1.77409e+08	685	76.9815	7.66455
	A4	Sequence	# PSMs	# Proteins	# Protein Groups	Protein Group Accessions	Modifications	ΔCn	Area	q-Value	PEP	IonScore	Exp Value	Charge	MH+ [Da]	ΔM [ppm]	RT [min]	# Missed Cleavages
	High	ESTLHLVLR	2	4	1	67191208		0	2.04182e+08	0	0.009291	54.37	5.97747e-05	2	1067.62	2.2529	41.5674	0
	High	TITLEVEPSDTIENVK	1	4	1	67191208		0	150635493	0	1.691e-08	52.49	0.00034861	2	1787.93	4.11574	52.0782	0
4502643	T-complex protein 1 subunit zeta isoform a [Homo sapiens]	88.4739	14.31	5	5	5	5	3.70996e+07	531	57.9876	6.68311
	A4	Sequence	# PSMs	# Proteins	# Protein Groups	Protein Group Accessions	Modifications	ΔCn	Area	q-Value	PEP	IonScore	Exp Value	Charge	MH+ [Da]	ΔM [ppm]	RT [min]	# Missed Cleavages
	High	EGIVALR	1	2	1	4502643		0	3.15137e+07	0	0.008024	70.45	3.00223e-06	2	757.457	0.48524	34.9888	0
	High	MLVSGAGDIK	1	5	1	4502643		0	16144154	0	0.0008836	42.19	0.00372938	2	990.529	-0.240491	35.0698	0
	High	QADLYISEGLHPR	1	3	1	4502643		0	4.3586e+07	0	0.01379	23.77	0.240732	3	1498.77	2.69138	41.7774	0
	High	VATAQDDITGDGTTSNVLIIGELLK	1	1	1	4502643		0	3.61992e+07	0	0.01081	16.18	1.09892	3	2544.35	2.20534	73.7316	0
	High	DGNVLLHEmQIQHPTASLIAK	1	1	1	4502643	M9(Oxidation)	0	20793885	0	0.01739	14.49	1.95242	3	2331.22	2.24017	45.684	0
21361399	serine/threonine-protein phosphatase 2A 65 kDa regulatory subunit A alpha isoform [Homo sapiens]	88.2011	6.11	1	2	2	2	1.3833e+07	589	65.2669	5.10986
	A4	Sequence	# PSMs	# Proteins	# Protein Groups	Protein Group Accessions	Modifications	ΔCn	Area	q-Value	PEP	IonScore	Exp Value	Charge	MH+ [Da]	ΔM [ppm]	RT [min]	# Missed Cleavages
	High	aAADGDDSLYPIAVLIDELR	1	1	1	21361399	N-Term(Acetyl)	0	1.11963e+07	0	9.905e-06	67.17	1.53302e-05	3	2159.09	2.82634	81.3271	0
	High	SALASVIMGLSPILGK	1	1	1	21361399		0	1.64697e+07	0	4.692e-05	43.27	0.000831275	2	1556.91	2.82732	79.2101	0
23510448	DNA replication licensing factor MCM5 [Homo sapiens]	87.4077	3	1	2	2	2	3.81093e+07	734	82.2332	8.36768
	A4	Sequence	# PSMs	# Proteins	# Protein Groups	Protein Group Accessions	Modifications	ΔCn	Area	q-Value	PEP	IonScore	Exp Value	Charge	MH+ [Da]	ΔM [ppm]	RT [min]	# Missed Cleavages
	High	IPGIIIAASAVR	1	1	1	23510448		0	4.88747e+07	0	8.521e-06	59.34	4.13265e-06	2	1180.74	1.52302	56.4678	0
	High	AGITTTLNSR	1	1	1	23510448		0	2.73439e+07	0.001	0.03729	51.79	0.000258927	2	1033.57	4.32631	29.1667	0
25306283	ribosome-releasing factor 2, mitochondrial isoform 3 [Homo sapiens]	85.7182	3.51	3	1	1	2	2.51686e+08	513	57.0237	7.09326
	A4	Sequence	# PSMs	# Proteins	# Protein Groups	Protein Group Accessions	Modifications	ΔCn	Area	q-Value	PEP	IonScore	Exp Value	Charge	MH+ [Da]	ΔM [ppm]	RT [min]	# Missed Cleavages
	High	VNLIDTPGHVDFTLEVER	2	3	1	25306283		0	2.51686e+08	0	2.968e-11	70.43	5.57931e-06	2	2054.06	2.2954	57.7822	0
4758012	clathrin heavy chain 1 [Homo sapiens]	81.6157	2.45	3	3	3	3	1.65596e+07	1675	191.493	5.69385
	A4	Sequence	# PSMs	# Proteins	# Protein Groups	Protein Group Accessions	Modifications	ΔCn	Area	q-Value	PEP	IonScore	Exp Value	Charge	MH+ [Da]	ΔM [ppm]	RT [min]	# Missed Cleavages
	High	NLQNLLILTAIK	1	3	1	4758012		0	1.55576e+07	0	1.171e-05	72	1.86132e-07	2	1353.85	1.72189	71.217	0
	High	KFDVNTSAVQVLIEHIGNLDR	1	1	1	4758012		0	0	0	0.02114	28.97	0.0519737	3	2368.27	1.96576	73.4293	1
	High	YIEIYVQK	1	3	1	4758012		0	17561491	0	0.02909	21.97	0.196635	2	1055.58	2.43299	42.6011	0
25777602	26S proteasome non-ATPase regulatory subunit 2 [Homo sapiens]	80.8989	4.52	1	3	3	3	3.27858e+07	908	100.136	5.19873
	A4	Sequence	# PSMs	# Proteins	# Protein Groups	Protein Group Accessions	Modifications	ΔCn	Area	q-Value	PEP	IonScore	Exp Value	Charge	MH+ [Da]	ΔM [ppm]	RT [min]	# Missed Cleavages
	High	VGQAVDVVGQAGKPK	1	1	1	25777602		0	2.71798e+07	0	1.722e-07	68.34	2.74057e-06	2	1452.82	3.24305	25.6653	0
	High	LNILDTLSK	1	1	1	25777602		0	2.96407e+07	0	0.001151	35.55	0.00773149	2	1016.6	3.60143	56.3504	0
	High	MLVTFDEELRPLPVSVR	1	1	1	25777602		0	4.1537e+07	0	0.009556	29.79	0.0409322	3	2001.09	2.08664	62.715	0
58530842	desmoplakin isoform II [Homo sapiens]	80.696	2.73	2	6	6	6	3.00087e+07	2272	259.957	6.96143
	A4	Sequence	# PSMs	# Proteins	# Protein Groups	Protein Group Accessions	Modifications	ΔCn	Area	q-Value	PEP	IonScore	Exp Value	Charge	MH+ [Da]	ΔM [ppm]	RT [min]	# Missed Cleavages
	High	LASLEELKR	1	2	1	58530842		0	9.09458e+06	0	0.02988	41.46	0.00213277	2	1058.62	2.57433	34.3484	1
	High	TIADLELHYQEFIR	1	2	1	58530842		0	0	0	0.004847	41.38	0.00356976	3	1747.93	16.6098	61.6545	0
	High	LLEAQIATGGIIDPK	1	2	1	58530842		0	2.83377e+07	0	0.01548	37.52	0.00328355	2	1538.88	3.74937	54.2975	0
	High	YGDGIQLTR	1	2	1	58530842		0	14011046	0	0.0006517	31.86	0.027629	2	1022.53	0.443839	35.6354	0
	High	YIELLTR	1	2	1	58530842		0	4.76773e+07	0.002	0.06824	39.61	0.00231372	2	907.527	2.34899	46.3908	0
	High	GLVGIEFK	1	2	1	58530842		0	1.02466e+07	0.008	0.1306	17.56	0.371823	2	862.503	0.0849067	49.6997	0
62122917	filaggrin-2 [Homo sapiens]	80.5423	0.96	1	2	2	2	3.83028e+07	2391	247.928	8.30908
	A4	Sequence	# PSMs	# Proteins	# Protein Groups	Protein Group Accessions	Modifications	ΔCn	Area	q-Value	PEP	IonScore	Exp Value	Charge	MH+ [Da]	ΔM [ppm]	RT [min]	# Missed Cleavages
	High	SVVTVIDVFYK	1	1	1	62122917		0	5.52382e+07	0	4.242e-05	60.74	2.2517e-05	2	1269.71	1.45617	66.8899	0
	High	FSNSSSSNEFSK	1	1	1	62122917		0	2.13673e+07	0	0.004383	42.44	0.0036576	2	1320.57	1.34622	20.917	0
38569423	ATP-citrate synthase isoform 2 [Homo sapiens]	77.55	1.37	2	1	1	1	5.07619e+07	1091	119.695	7.32764
	A4	Sequence	# PSMs	# Proteins	# Protein Groups	Protein Group Accessions	Modifications	ΔCn	Area	q-Value	PEP	IonScore	Exp Value	Charge	MH+ [Da]	ΔM [ppm]	RT [min]	# Missed Cleavages
	High	TIAIIAEGIPEALTR	1	2	1	38569423		0	5.07619e+07	0	0.0001864	77.55	2.73357e-07	2	1567.91	3.09624	66.128	0
5803181	stress-induced-phosphoprotein 1 [Homo sapiens]	76.5874	9.58	1	5	5	5	3.03587e+07	543	62.5994	6.80029
	A4	Sequence	# PSMs	# Proteins	# Protein Groups	Protein Group Accessions	Modifications	ΔCn	Area	q-Value	PEP	IonScore	Exp Value	Charge	MH+ [Da]	ΔM [ppm]	RT [min]	# Missed Cleavages
	High	LMDVGLIAIR	1	1	1	5803181		0	4.2941e+07	0	0.0002647	46.19	0.000799451	2	1100.65	2.66586	61.0949	0
	High	IGNSYFKEEK	1	1	1	5803181		0	1.46115e+07	0	0.000341	43.76	0.00227192	2	1214.61	3.55947	25.5544	1
	High	LDPHNHVLYSNR	1	1	1	5803181		0	3.24169e+07	0	0.003568	29.47	0.0714596	3	1464.74	2.46929	21.6882	0
	High	DPQALSEHLK	1	1	1	5803181		0	0	0	0.01454	21.64	0.402724	2	1137.6	5.34774	27.7922	0
	High	YKDAIHFYNK	1	1	1	5803181		0	1.57182e+07	0.001	0.05382	22.91	0.296775	2	1298.66	4.46279	29.4169	1
46367787	polyadenylate-binding protein 1 [Homo sapiens]	76.2946	4.87	5	2	2	2	13712238	636	70.6259	9.49561
	A4	Sequence	# PSMs	# Proteins	# Protein Groups	Protein Group Accessions	Modifications	ΔCn	Area	q-Value	PEP	IonScore	Exp Value	Charge	MH+ [Da]	ΔM [ppm]	RT [min]	# Missed Cleavages
	High	SLGYAYVNFQQPADAER	1	4	1	46367787		0	9.60966e+06	0	1.801e-06	62.14	6.07582e-05	2	1928.92	0.740018	51.5498	0
	High	IVATKPLYVALAQR	1	2	1	46367787		0	1.78148e+07	0	0.002204	35.75	0.0011042	3	1542.94	2.88017	47.4128	0
42544159	heat shock protein 105 kDa [Homo sapiens]	76.08	8.86	1	5	5	5	4.25574e+07	858	96.8037	5.38916
	A4	Sequence	# PSMs	# Proteins	# Protein Groups	Protein Group Accessions	Modifications	ΔCn	Area	q-Value	PEP	IonScore	Exp Value	Charge	MH+ [Da]	ΔM [ppm]	RT [min]	# Missed Cleavages
	High	NAVEEYVYEFR	1	1	1	42544159		0	2.12109e+07	0	0.0002123	49.79	0.000808672	2	1418.66	2.60091	56.6842	0
	High	IEVPLYSLLEQTHLK	1	1	1	42544159		0	4.13206e+07	0	0.001214	42.32	0.00135691	3	1783.01	3.60771	70.0214	0
	High	VEDVSAVEIVGGATR	1	1	1	42544159		0	8.57983e+06	0	0.008781	29.93	0.0490848	2	1501.79	1.58627	47.563	0
	High	VLGTAFDPFLGGK	1	1	1	42544159		0	44227081	0	0.006063	26.04	0.105403	2	1321.72	2.11982	63.3151	0
	High	RGPFELEAFYSDPQGVPYPEAK	1	1	1	42544159		0	4.21245e+07	0	3.002e-06	22.23	0.668127	3	2497.21	3.52118	60.6935	1
21703367	GTP-binding protein Di-Ras2 [Homo sapiens]	75.7276	5.53	1	1	1	2	1400112246	199	22.4706	8.76318
	A4	Sequence	# PSMs	# Proteins	# Protein Groups	Protein Group Accessions	Modifications	ΔCn	Area	q-Value	PEP	IonScore	Exp Value	Charge	MH+ [Da]	ΔM [ppm]	RT [min]	# Missed Cleavages
	High	VAVFGAGGVGK	2	1	1	21703367		0	1400112246	0	0.03124	40.8	0.00269907	2	961.547	0.704604	44.4489	0
4503471	elongation factor 1-alpha 1 [Homo sapiens]	74.5618	10.17	2	3	3	3	5.24814e+07	462	50.1091	9.01221
	A4	Sequence	# PSMs	# Proteins	# Protein Groups	Protein Group Accessions	Modifications	ΔCn	Area	q-Value	PEP	IonScore	Exp Value	Charge	MH+ [Da]	ΔM [ppm]	RT [min]	# Missed Cleavages
	High	IGGIGTVPVGR	1	2	1	4503471		0	8.3826e+07	0	0.0001057	50.79	8.50355e-05	2	1025.61	0.362713	39.0839	0
	High	YYVTIIDAPGHR	1	1	1	4503471		0	13134358	0	8.288e-05	44.32	0.00202851	3	1404.73	1.38549	43.8558	0
	High	VETGVLKPGMVVTFAPVNVTTEVK	1	1	1	4503471		0	6.04838e+07	0	0.01809	21.4	0.116996	3	2515.39	3.96632	61.4151	0
194097352	alpha-actinin-1 isoform c [Homo sapiens]	73.97	1.35	4	1	1	1	3.54459e+07	887	102.644	5.50342
	A4	Sequence	# PSMs	# Proteins	# Protein Groups	Protein Group Accessions	Modifications	ΔCn	Area	q-Value	PEP	IonScore	Exp Value	Charge	MH+ [Da]	ΔM [ppm]	RT [min]	# Missed Cleavages
	High	VGWEQLLTTIAR	1	4	1	194097352		0	3.54459e+07	0	0.0003278	73.97	1.40905e-06	2	1386.78	3.29595	74.3823	0
58761484	T-complex protein 1 subunit gamma isoform c [Homo sapiens]	72.9456	8.09	2	4	4	4	128497566	507	56.3952	6.49365
	A4	Sequence	# PSMs	# Proteins	# Protein Groups	Protein Group Accessions	Modifications	ΔCn	Area	q-Value	PEP	IonScore	Exp Value	Charge	MH+ [Da]	ΔM [ppm]	RT [min]	# Missed Cleavages
	High	AVAQALEVIPR	1	2	1	58761484		0	1.47261e+08	0	0.0001887	54.95	3.11892e-05	2	1166.69	2.411	49.0631	0
	High	IVLLDSSLEYK	1	2	1	58761484		0	78313390	0	0.01924	43.03	0.00129661	2	1279.72	2.54561	54.8926	0
	High	EILSEVER	1	2	1	58761484		0	21949600	0	0.02794	26.48	0.108854	2	974.517	1.26917	35.7041	0
	High	TAVETAVLLLR	1	2	1	58761484		0	1.59918e+08	0.001	0.04881	17.63	0.213141	2	1185.72	2.41098	60.2836	0
4505821	prolactin-inducible protein precursor [Homo sapiens]	69.38	15.07	1	2	2	2	6.37806e+07	146	16.5618	8.04541
	A4	Sequence	# PSMs	# Proteins	# Protein Groups	Protein Group Accessions	Modifications	ΔCn	Area	q-Value	PEP	IonScore	Exp Value	Charge	MH+ [Da]	ΔM [ppm]	RT [min]	# Missed Cleavages
	High	TVQIAAVVDVIR	1	1	1	4505821		0	8.56725e+07	0	0.0002787	69.38	1.79362e-06	2	1283.77	3.23668	60.7432	0
	High	FYTIEILKVE	1	1	1	4505821		0	4.18886e+07	0.001	0.04889	14.64	0.879508	2	1254.7	2.41978	64.2624	1
239049591	glycogen [starch] synthase, muscle isoform 2 [Homo sapiens]	68.5	1.63	2	1	1	1	2.70505e+07	673	76.4348	6.53662
	A4	Sequence	# PSMs	# Proteins	# Protein Groups	Protein Group Accessions	Modifications	ΔCn	Area	q-Value	PEP	IonScore	Exp Value	Charge	MH+ [Da]	ΔM [ppm]	RT [min]	# Missed Cleavages
	High	GADVFLEALAR	1	2	1	239049591		0	2.70505e+07	0	3.069e-05	68.5	6.54005e-06	2	1161.63	1.2154	63.4623	0
18390331	elongation factor G, mitochondrial [Homo sapiens]	68.4633	3.33	1	2	2	2	1.86044e+07	751	83.4184	7.00537
	A4	Sequence	# PSMs	# Proteins	# Protein Groups	Protein Group Accessions	Modifications	ΔCn	Area	q-Value	PEP	IonScore	Exp Value	Charge	MH+ [Da]	ΔM [ppm]	RT [min]	# Missed Cleavages
	High	SFTPVFLGSALK	1	1	1	18390331		0	2.36242e+07	0	4.092e-05	56.42	5.9745e-05	2	1266.71	1.61048	62.343	0
	High	AIYFDGDFGQIVR	1	1	1	18390331		0	13584651	0.002	0.07759	36.14	0.0185942	2	1500.75	0.484869	61.9752	0
4557894	lysozyme C precursor [Homo sapiens]	68.28	8.11	1	1	1	1	7.62082e+07	148	16.5263	9.15869
	A4	Sequence	# PSMs	# Proteins	# Protein Groups	Protein Group Accessions	Modifications	ΔCn	Area	q-Value	PEP	IonScore	Exp Value	Charge	MH+ [Da]	ΔM [ppm]	RT [min]	# Missed Cleavages
	High	STDYGIFQINSR	1	1	1	4557894		0	7.62082e+07	0	9.935e-05	68.28	1.07805e-05	2	1400.69	3.89051	52.1519	0
190014623	exosome complex exonuclease RRP44 isoform a [Homo sapiens]	67.63	1.36	1	1	1	1	3.59997e+07	958	108.934	7.13721
	A4	Sequence	# PSMs	# Proteins	# Protein Groups	Protein Group Accessions	Modifications	ΔCn	Area	q-Value	PEP	IonScore	Exp Value	Charge	MH+ [Da]	ΔM [ppm]	RT [min]	# Missed Cleavages
	High	NVIVLQTVLQEVR	1	1	1	190014623		0	3.59997e+07	0	0.0002448	67.63	1.78624e-06	2	1510.9	2.9681	68.7056	0
4758762	asparagine--tRNA ligase, cytoplasmic [Homo sapiens]	66.4738	4.2	1	2	2	2	2.95428e+07	548	62.9025	6.25244
	A4	Sequence	# PSMs	# Proteins	# Protein Groups	Protein Group Accessions	Modifications	ΔCn	Area	q-Value	PEP	IonScore	Exp Value	Charge	MH+ [Da]	ΔM [ppm]	RT [min]	# Missed Cleavages
	High	EGIDPTPYYWYTDQR	1	1	1	4758762		0	30766251	0	1.215e-05	47.02	0.00216087	2	1903.86	2.83049	57.1047	0
	High	FLTWILNR	1	1	1	4758762		0	2.83193e+07	0	0.003517	41.33	0.0021939	2	1062.61	2.08979	64.5507	0
68509926	putative pre-mRNA-splicing factor ATP-dependent RNA helicase DHX15 [Homo sapiens]	63.31	1.51	1	1	1	1	41480155	795	90.8752	7.45947
	A4	Sequence	# PSMs	# Proteins	# Protein Groups	Protein Group Accessions	Modifications	ΔCn	Area	q-Value	PEP	IonScore	Exp Value	Charge	MH+ [Da]	ΔM [ppm]	RT [min]	# Missed Cleavages
	High	TLATDILMGVLK	1	1	1	68509926		0	41480155	0	0.0004814	63.31	7.76988e-06	2	1274.74	1.36254	76.6629	0
115298657	protein S100-A7 [Homo sapiens]	63.18	10.89	2	1	1	3	3.17559e+07	101	11.4636	6.771
	A4	Sequence	# PSMs	# Proteins	# Protein Groups	Protein Group Accessions	Modifications	ΔCn	Area	q-Value	PEP	IonScore	Exp Value	Charge	MH+ [Da]	ΔM [ppm]	RT [min]	# Missed Cleavages
	High	SIIGMIDMFHK	1	2	1	115298657		0	3.17559e+07	0	0.002927	36.04	0.0155927	3	1291.66	1.11892	65.2221	0
	High	SIIGMIDmFHK	1	2	1	115298657	M8(Oxidation)	0	7.44243e+06	0	0.003802	33.31	0.0289562	3	1307.65	0.74642	59.355	0
	High	SIIGmIDmFHK	1	2	1	115298657	M5(Oxidation); M8(Oxidation)	0	1.24458e+07	0	0.0231	23.83	0.26703	3	1323.65	2.80377	48.3301	0
226371643	prolyl 3-hydroxylase 1 isoform 2 precursor [Homo sapiens]	62.71	4.02	3	2	2	2	1.75335e+07	697	78.8721	5.57959
	A4	Sequence	# PSMs	# Proteins	# Protein Groups	Protein Group Accessions	Modifications	ΔCn	Area	q-Value	PEP	IonScore	Exp Value	Charge	MH+ [Da]	ΔM [ppm]	RT [min]	# Missed Cleavages
	High	LTNVAATSGDGYR	1	3	1	226371643		0	19540819	0	0.000483	47.73	0.00119914	2	1324.66	4.88123	26.9779	0
	High	AVGFSSGTENPHGVK	1	3	1	226371643		0	1.55262e+07	0	0.006796	32.98	0.0390465	3	1486.73	3.83745	23.2623	0
189027129	2',5'-phosphodiesterase 12 [Homo sapiens]	61.99	7.88	1	3	3	3	2.49191e+07	609	67.3089	6.56592
	A4	Sequence	# PSMs	# Proteins	# Protein Groups	Protein Group Accessions	Modifications	ΔCn	Area	q-Value	PEP	IonScore	Exp Value	Charge	MH+ [Da]	ΔM [ppm]	RT [min]	# Missed Cleavages
	High	SSVLQVSVLQSTK	1	1	1	189027129		0	3.32121e+07	0	0.0002302	61.99	1.54625e-05	2	1375.78	3.58626	48.6001	0
	High	FSLLSQHDISFYEALESDPLHK	1	1	1	189027129		0	0	0	0.0004161	32.34	0.054873	3	2576.28	4.54387	66.6536	0
	High	LSLSFALADGSHK	1	1	1	189027129		0	1.6626e+07	0	0.0006607	26.21	0.125769	3	1345.71	2.10339	51.4265	0
21361794	cullin-associated NEDD8-dissociated protein 1 [Homo sapiens]	61.58	0.98	1	1	1	1	1.13729e+07	1230	136.289	5.78271
	A4	Sequence	# PSMs	# Proteins	# Protein Groups	Protein Group Accessions	Modifications	ΔCn	Area	q-Value	PEP	IonScore	Exp Value	Charge	MH+ [Da]	ΔM [ppm]	RT [min]	# Missed Cleavages
	High	LGTLSALDILIK	1	1	1	21361794		0	1.13729e+07	0	8.348e-06	61.58	4.65666e-06	2	1256.79	2.26341	71.123	0
116805327	methylcrotonoyl-CoA carboxylase subunit alpha, mitochondrial precursor [Homo sapiens]	60.657	1.1	1	1	1	2	2.82182e+08	725	80.4219	7.78174
	A4	Sequence	# PSMs	# Proteins	# Protein Groups	Protein Group Accessions	Modifications	ΔCn	Area	q-Value	PEP	IonScore	Exp Value	Charge	MH+ [Da]	ΔM [ppm]	RT [min]	# Missed Cleavages
	High	IGYPVmIK	1	1	1	116805327	M6(Oxidation)	0	5.54731e+07	0	0.02295	40.21	0.00245345	2	936.525	3.0408	42.1856	0
	High	IGYPVMIK	1	1	1	116805327		0	2.82182e+08	0.001	0.03456	47.68	0.000463201	2	920.529	1.74682	47.1904	0
256222415	filamin-B isoform 4 [Homo sapiens]	60.05	0.43	8	1	1	1	1.6982e+07	2578	275.496	5.78271
	A4	Sequence	# PSMs	# Proteins	# Protein Groups	Protein Group Accessions	Modifications	ΔCn	Area	q-Value	PEP	IonScore	Exp Value	Charge	MH+ [Da]	ΔM [ppm]	RT [min]	# Missed Cleavages
	High	LIALLEVLSQK	1	8	1	256222415		0	1.6982e+07	0	6.356e-05	60.05	7.26587e-06	2	1226.77	2.37743	73.6305	0
334191679	ubiquitin carboxyl-terminal hydrolase 17-like protein 5 [Homo sapiens]	59.08	1.51	13	1	1	1	1.05026e+08	530	59.6447	8.07471
	A4	Sequence	# PSMs	# Proteins	# Protein Groups	Protein Group Accessions	Modifications	ΔCn	Area	q-Value	PEP	IonScore	Exp Value	Charge	MH+ [Da]	ΔM [ppm]	RT [min]	# Missed Cleavages
	High	SPLScETR	1	13	1	334191679	C5(DeStreak)	0	1.05026e+08	0	0.01603	59.08	4.85727e-05	2	968.418	-0.0280843	22.5897	0
409971397	dnaJ homolog subfamily C member 10 isoform 2 precursor [Homo sapiens]	58.9547	4.42	2	2	2	2	2.65471e+07	747	86.0809	7.38623
	A4	Sequence	# PSMs	# Proteins	# Protein Groups	Protein Group Accessions	Modifications	ΔCn	Area	q-Value	PEP	IonScore	Exp Value	Charge	MH+ [Da]	ΔM [ppm]	RT [min]	# Missed Cleavages
	High	EIYLEVIHNLPDFELLSANTLEDR	1	2	1	409971397		0	1.11279e+07	0	2.519e-06	45.41	0.0020559	3	2843.46	4.05018	79.1827	0
	High	AIAALISEK	1	2	1	409971397		0	4.19663e+07	0	0.0242	38.48	0.00547047	2	915.553	1.734	40.487	0
16306548	serine--tRNA ligase, cytoplasmic [Homo sapiens]	58.412	3.31	1	2	2	2	2.62343e+07	514	58.7401	6.43018
	A4	Sequence	# PSMs	# Proteins	# Protein Groups	Protein Group Accessions	Modifications	ΔCn	Area	q-Value	PEP	IonScore	Exp Value	Charge	MH+ [Da]	ΔM [ppm]	RT [min]	# Missed Cleavages
	High	VLDLDLFR	1	1	1	16306548		0	3.17109e+07	0	0.01665	47.99	0.000504364	2	990.564	2.49086	64.3055	0
	High	LLIDEAILK	1	1	1	16306548		0	2.07577e+07	0	0.005704	37.38	0.00354651	2	1027.64	2.00654	57.895	0
375477430	T-complex protein 1 subunit delta isoform b [Homo sapiens]	56.75	2.55	2	1	1	1	64910470	509	54.6851	7.82568
	A4	Sequence	# PSMs	# Proteins	# Protein Groups	Protein Group Accessions	Modifications	ΔCn	Area	q-Value	PEP	IonScore	Exp Value	Charge	MH+ [Da]	ΔM [ppm]	RT [min]	# Missed Cleavages
	High	VIDPATATSVDLR	1	2	1	375477430		0	64910470	0	0.0004781	56.75	0.000102187	2	1357.73	1.24694	44.8037	0
19923748	dihydrolipoyllysine-residue succinyltransferase component of 2-oxoglutarate dehydrogenase complex, mitochondrial isoform 1 precursor [Homo sapiens]	55.7	1.77	1	1	1	1	7.83355e+08	453	48.7245	8.95361
	A4	Sequence	# PSMs	# Proteins	# Protein Groups	Protein Group Accessions	Modifications	ΔCn	Area	q-Value	PEP	IonScore	Exp Value	Charge	MH+ [Da]	ΔM [ppm]	RT [min]	# Missed Cleavages
	High	GLVVPVIR	1	1	1	19923748		0	7.83355e+08	0.002	0.07239	55.7	2.68516e-06	2	852.568	1.33044	51.477	0
7427519	DNA replication licensing factor MCM6 [Homo sapiens]	55.1	1.46	1	1	1	1	22423923	821	92.8312	5.41455
	A4	Sequence	# PSMs	# Proteins	# Protein Groups	Protein Group Accessions	Modifications	ΔCn	Area	q-Value	PEP	IonScore	Exp Value	Charge	MH+ [Da]	ΔM [ppm]	RT [min]	# Missed Cleavages
	High	DFYVAFQDLPTR	1	1	1	7427519		0	22423923	0	0.0009401	55.1	0.000225746	2	1471.73	3.36258	62.8985	0
109134349	coatomer subunit gamma-2 [Homo sapiens]	53.39	1.38	2	1	1	1	3.61412e+07	871	97.5596	5.80811
	A4	Sequence	# PSMs	# Proteins	# Protein Groups	Protein Group Accessions	Modifications	ΔCn	Area	q-Value	PEP	IonScore	Exp Value	Charge	MH+ [Da]	ΔM [ppm]	RT [min]	# Missed Cleavages
	High	SIATLAITTLLK	1	2	1	109134349		0	3.61412e+07	0	0.0003715	53.39	1.14535e-05	2	1244.79	2.1952	74.0062	0
116805340	glycine--tRNA ligase precursor [Homo sapiens]	52.93	5.55	1	3	3	4	2.95275e+07	739	83.1126	7.03467
	A4	Sequence	# PSMs	# Proteins	# Protein Groups	Protein Group Accessions	Modifications	ΔCn	Area	q-Value	PEP	IonScore	Exp Value	Charge	MH+ [Da]	ΔM [ppm]	RT [min]	# Missed Cleavages
	High	TLYVEEVVPNVIEPSFGLGR	2	1	1	116805340		0	3.56666e+07	0	2.491e-05	41.88	0.00284751	2	2218.18	1.79411	72.9078	0
	High	VPLVAEKPLKEPK	1	1	1	116805340		0	2.80467e+07	0	0.003687	10.62	0.442151	3	1447.89	2.13504	29.8326	1
	High	ELSEALTR	1	1	1	116805340		0	2.48691e+07	0.006	0.1127	29.3	0.0584512	2	918.492	2.58182	29.1327	0
20127408	trifunctional enzyme subunit alpha, mitochondrial precursor [Homo sapiens]	52.0581	7.6	1	3	3	3	8.45253e+06	763	82.9469	9.0415
	A4	Sequence	# PSMs	# Proteins	# Protein Groups	Protein Group Accessions	Modifications	ΔCn	Area	q-Value	PEP	IonScore	Exp Value	Charge	MH+ [Da]	ΔM [ppm]	RT [min]	# Missed Cleavages
	High	DGPGFYTTR	1	1	1	20127408		0	787410	0	0.02208	45.87	0.00114399	2	1013.47	0.316181	32.551	0
	High	TVLGTPEVLLGALPGAGGTQR	1	1	1	20127408		0	12745126	0	0.008547	32.68	0.00936051	3	2007.13	3.5354	67.7845	0
	High	KLDSLTTSFGFPVGAATLVDEVGVDVAK	1	1	1	20127408		0	1.18251e+07	0	0.005124	19.42	0.412579	3	2836.51	2.4956	76.227	1
34101286	zinc finger RNA-binding protein [Homo sapiens]	51.46	5.12	1	4	4	5	3.29933e+07	1074	116.939	9.0415
	A4	Sequence	# PSMs	# Proteins	# Protein Groups	Protein Group Accessions	Modifications	ΔCn	Area	q-Value	PEP	IonScore	Exp Value	Charge	MH+ [Da]	ΔM [ppm]	RT [min]	# Missed Cleavages
	High	AISSASSPQSPGDALR	1	1	1	34101286		0	30207275	0	0.007747	42.55	0.00401363	2	1543.77	2.06526	31.4467	0
	High	VNPDLQVEVKPSIR	1	1	1	34101286		0	18629404	0	0.0008876	28.91	0.0288547	3	1593.9	2.03449	40.8064	0
	High	STAPAVAYDSK	1	1	1	34101286		0	21072515	0	0.009408	25.87	0.153481	2	1109.55	2.56608	21.6044	0
	High	STPVTSAVQIPEVK	2	1	1	34101286		0	4.77001e+07	0	0.01856	17.12	0.606527	2	1455.81	5.0765	46.9819	0
23510340	ubiquitin-like modifier-activating enzyme 1 [Homo sapiens]	50.7	3.4	1	2	2	2	1.46694e+07	1058	117.774	5.75732
	A4	Sequence	# PSMs	# Proteins	# Protein Groups	Protein Group Accessions	Modifications	ΔCn	Area	q-Value	PEP	IonScore	Exp Value	Charge	MH+ [Da]	ΔM [ppm]	RT [min]	# Missed Cleavages
	High	SLVASLAEPDFVVTDFAK	1	1	1	23510340		0	15029088	0	6.364e-05	50.7	0.000498341	2	1909	3.38258	71.016	0
	High	AAVATFLQSVQVPEFTPK	1	1	1	23510340		0	1.43097e+07	0	0.003258	13.95	1.46589	3	1933.04	0.616802	69.1397	0
166197708	THUMP domain-containing protein 3 [Homo sapiens]	49.3426	4.73	1	2	2	2	6523860	507	56.9668	6.3667
	A4	Sequence	# PSMs	# Proteins	# Protein Groups	Protein Group Accessions	Modifications	ΔCn	Area	q-Value	PEP	IonScore	Exp Value	Charge	MH+ [Da]	ΔM [ppm]	RT [min]	# Missed Cleavages
	High	TGSVDIIVTDLPFGK	1	1	1	166197708		0	6523860	0	8.697e-05	42.81	0.0018902	2	1561.86	5.35076	66.688	0
	High	AVLLTQDTK	1	1	1	166197708		0	0	0	0.02637	30.7	0.0365138	2	988.568	0.852312	28.6083	0
17999541	vacuolar protein sorting-associated protein 35 [Homo sapiens]	48.97	2.01	1	1	1	1	8.23353e+06	796	91.6489	5.49072
	A4	Sequence	# PSMs	# Proteins	# Protein Groups	Protein Group Accessions	Modifications	ΔCn	Area	q-Value	PEP	IonScore	Exp Value	Charge	MH+ [Da]	ΔM [ppm]	RT [min]	# Missed Cleavages
	High	LFDIFSQQVATVIQSR	1	1	1	17999541		0	8.23353e+06	0	7.057e-05	48.97	0.000489314	3	1852	3.3787	73.5192	0
13129098	ankyrin repeat and SOCS box protein 8 [Homo sapiens]	48.94	2.43	1	1	1	1	1.93911e+07	288	31.6221	5.8335
	A4	Sequence	# PSMs	# Proteins	# Protein Groups	Protein Group Accessions	Modifications	ΔCn	Area	q-Value	PEP	IonScore	Exp Value	Charge	MH+ [Da]	ΔM [ppm]	RT [min]	# Missed Cleavages
	High	LVALLVR	1	1	1	13129098		0	1.93911e+07	0.005	0.1026	48.94	4.59518e-05	2	783.546	1.66297	48.3931	0
53759107	argininosuccinate synthase [Homo sapiens]	48.92	1.7	1	1	1	1	2.96381e+08	412	46.501	8.01611
	A4	Sequence	# PSMs	# Proteins	# Protein Groups	Protein Group Accessions	Modifications	ΔCn	Area	q-Value	PEP	IonScore	Exp Value	Charge	MH+ [Da]	ΔM [ppm]	RT [min]	# Missed Cleavages
	High	IDIVENR	1	1	1	53759107		0	2.96381e+08	0.005	0.09948	48.92	0.000568072	2	858.47	2.34953	29.2473	0
15149476	arginine--tRNA ligase, cytoplasmic [Homo sapiens]	48.73	3.33	1	2	2	2	4.32315e+07	660	75.3309	6.68311
	A4	Sequence	# PSMs	# Proteins	# Protein Groups	Protein Group Accessions	Modifications	ΔCn	Area	q-Value	PEP	IonScore	Exp Value	Charge	MH+ [Da]	ΔM [ppm]	RT [min]	# Missed Cleavages
	High	VEIAGPGFINVHLR	1	1	1	15149476		0	15641394	0	2.347e-05	48.73	0.000379129	3	1521.86	1.32419	54.979	0
	High	EMHVGHLR	1	1	1	15149476		0	70821629	0.002	0.07883	25.89	0.124565	3	978.496	1.74428	16.2631	0
189458821	protein-glutamine gamma-glutamyltransferase E [Homo sapiens]	48.39	2.6	1	1	1	1		693	76.5836	5.85889
	A4	Sequence	# PSMs	# Proteins	# Protein Groups	Protein Group Accessions	Modifications	ΔCn	Area	q-Value	PEP	IonScore	Exp Value	Charge	MH+ [Da]	ΔM [ppm]	RT [min]	# Missed Cleavages
	High	DIILDNPTLTLEVLNEAR	1	1	1	189458821		0	0	0	0.006226	48.39	0.000528077	3	2039.1	0.544961	75.6371	0
205277463	transketolase isoform 1 [Homo sapiens]	47.68	1.93	2	1	1	1	1.41629e+07	623	67.8347	7.66455
	A4	Sequence	# PSMs	# Proteins	# Protein Groups	Protein Group Accessions	Modifications	ΔCn	Area	q-Value	PEP	IonScore	Exp Value	Charge	MH+ [Da]	ΔM [ppm]	RT [min]	# Missed Cleavages
	High	VLDPFTIKPLDR	1	2	1	205277463		0	1.41629e+07	0	0.0005813	47.68	0.00037022	3	1413.81	1.89346	56.2354	0
4502337	zinc-alpha-2-glycoprotein precursor [Homo sapiens]	47.67	16.78	1	3	3	3	1.90408e+07	298	34.2371	6.04932
	A4	Sequence	# PSMs	# Proteins	# Protein Groups	Protein Group Accessions	Modifications	ΔCn	Area	q-Value	PEP	IonScore	Exp Value	Charge	MH+ [Da]	ΔM [ppm]	RT [min]	# Missed Cleavages
	High	HVEDVPAFQALGSLNDLQFFR	1	1	1	4502337		0	2.86865e+07	0	0.0001765	47.67	0.00122095	3	2403.22	4.33518	75.9845	0
	High	EIPAWVPFDPAAQITK	1	1	1	4502337		0	22597510	0	0.005171	12.19	3.31568	2	1782.95	2.51145	69.0323	0
	High	YYYDGKDYIEFNK	1	1	1	4502337		0	5.83851e+06	0	0.007731	8.97	13.1139	3	1717.78	0.85096	44.6523	1
5729909	secretoglobin family 1D member 2 precursor [Homo sapiens]	47.24	10	1	1	1	1	1.98793e+07	90	9.91834	8.25049
	A4	Sequence	# PSMs	# Proteins	# Protein Groups	Protein Group Accessions	Modifications	ΔCn	Area	q-Value	PEP	IonScore	Exp Value	Charge	MH+ [Da]	ΔM [ppm]	RT [min]	# Missed Cleavages
	High	SLIAEVLVK	1	1	1	5729909		0	1.98793e+07	0	0.008093	47.24	0.000320015	2	971.616	2.72457	56.1218	0
19923796	60S ribosomal export protein NMD3 [Homo sapiens]	46.93	2.78	1	1	1	1	13514726	503	57.5659	7.13721
	A4	Sequence	# PSMs	# Proteins	# Protein Groups	Protein Group Accessions	Modifications	ΔCn	Area	q-Value	PEP	IonScore	Exp Value	Charge	MH+ [Da]	ΔM [ppm]	RT [min]	# Missed Cleavages
	High	LISQDIHSNTYNYK	1	1	1	19923796		0	13514726	0.002	0.06149	46.93	0.00176915	2	1695.84	2.85834	33.159	0
109148542	alanine--tRNA ligase, cytoplasmic [Homo sapiens]	46.72	2.89	1	2	2	2	1.8245e+07	968	106.743	5.52881
	A4	Sequence	# PSMs	# Proteins	# Protein Groups	Protein Group Accessions	Modifications	ΔCn	Area	q-Value	PEP	IonScore	Exp Value	Charge	MH+ [Da]	ΔM [ppm]	RT [min]	# Missed Cleavages
	High	AVFDETYPDPVR	1	1	1	109148542		0	3.28069e+07	0	0.023	39.49	0.0082546	2	1408.68	4.23386	46.9503	0
	High	MALELLTQEFGIPIER	1	1	1	109148542		0	3.68313e+06	0.001	0.0487	27.73	0.0713412	3	1860	3.49727	77.843	0
221316632	coatomer subunit beta [Homo sapiens]	46.58	1.05	1	1	1	1	89452142	953	107.074	6.04932
	A4	Sequence	# PSMs	# Proteins	# Protein Groups	Protein Group Accessions	Modifications	ΔCn	Area	q-Value	PEP	IonScore	Exp Value	Charge	MH+ [Da]	ΔM [ppm]	RT [min]	# Missed Cleavages
	High	VLSTPDLEVR	1	1	1	221316632		0	89452142	0	0.001677	46.58	0.000935189	2	1128.63	1.56105	43.6147	0
384871702	DNA mismatch repair protein Msh2 isoform 2 [Homo sapiens]	46.58	2.19	2	2	2	2	7.87267e+06	868	97.2609	5.75732
	A4	Sequence	# PSMs	# Proteins	# Protein Groups	Protein Group Accessions	Modifications	ΔCn	Area	q-Value	PEP	IonScore	Exp Value	Charge	MH+ [Da]	ΔM [ppm]	RT [min]	# Missed Cleavages
	High	DSLIIIDELGR	1	2	1	384871702		0	8.81533e+06	0	0.01051	46.58	0.000840681	2	1243.69	2.70425	64.5316	0
	High	MSAVDGQR	1	2	1	384871702		0	6.93e+06	0.004	0.09068	2.91	17.3716	2	863.403	-0.626959	14.354	0
21237765	MAP kinase-activated protein kinase 5 isoform 1 [Homo sapiens]	46.45	1.49	2	1	1	1	7.03599e+07	471	54.0008	7.60596
	A4	Sequence	# PSMs	# Proteins	# Protein Groups	Protein Group Accessions	Modifications	ΔCn	Area	q-Value	PEP	IonScore	Exp Value	Charge	MH+ [Da]	ΔM [ppm]	RT [min]	# Missed Cleavages
	High	QIALALR	1	2	1	21237765		0	7.03599e+07	0.008	0.1344	46.45	0.000276287	2	784.504	0.496868	41.4851	0
282165825	box C/D snoRNA protein 1 isoform 2 [Homo sapiens]	46.42	1.62	2	1	1	1		431	49.455	6.7417
	A4	Sequence	# PSMs	# Proteins	# Protein Groups	Protein Group Accessions	Modifications	ΔCn	Area	q-Value	PEP	IonScore	Exp Value	Charge	MH+ [Da]	ΔM [ppm]	RT [min]	# Missed Cleavages
	High	FLEDVAR	1	2	1	282165825		0	0	0.008	0.1349	46.42	0.000889333	2	849.448	2.05838	35.4893	0
316659409	actin, cytoplasmic 2 [Homo sapiens]	45.5771	13.6	13	3	3	3	3.65467e+07	375	41.7658	5.47803
	A4	Sequence	# PSMs	# Proteins	# Protein Groups	Protein Group Accessions	Modifications	ΔCn	Area	q-Value	PEP	IonScore	Exp Value	Charge	MH+ [Da]	ΔM [ppm]	RT [min]	# Missed Cleavages
	High	AGFAGDDAPR	1	13	1	316659409		0	5.57721e+07	0	0.009047	42.15	0.00274901	2	976.451	2.99985	21.7904	0
	High	AVFPSIVGRPR	1	12	1	316659409		0	36502438	0	0.0002243	31.34	0.0155717	3	1198.71	0.253537	42.6093	0
	High	TTGIVmDSGDGVTHTVPIYEGYALPHAILR	1	2	1	316659409	M6(Oxidation)	0	1.73657e+07	0	0.0001208	25.65	0.236875	4	3199.61	0.889803	59.162	0
6005942	transitional endoplasmic reticulum ATPase [Homo sapiens]	44.57	1.61	1	1	1	1	1.08074e+07	806	89.2657	5.26221
	A4	Sequence	# PSMs	# Proteins	# Protein Groups	Protein Group Accessions	Modifications	ΔCn	Area	q-Value	PEP	IonScore	Exp Value	Charge	MH+ [Da]	ΔM [ppm]	RT [min]	# Missed Cleavages
	High	IVSQLLTLMDGLK	1	1	1	6005942		0	1.08074e+07	0.001	0.0335	44.57	0.000654638	2	1430.83	2.38296	74.8707	0
7242140	ATP-dependent Clp protease ATP-binding subunit clpX-like, mitochondrial precursor [Homo sapiens]	44.06	2.05	1	1	1	1	282640296	633	69.1807	7.57666
	A4	Sequence	# PSMs	# Proteins	# Protein Groups	Protein Group Accessions	Modifications	ΔCn	Area	q-Value	PEP	IonScore	Exp Value	Charge	MH+ [Da]	ΔM [ppm]	RT [min]	# Missed Cleavages
	High	SNILLLGPTGSGK	1	1	1	7242140		0	282640296	0	0.003806	44.06	0.00104051	2	1256.73	3.34517	48.443	0
4504035	GMP synthase [glutamine-hydrolyzing] [Homo sapiens]	42.95	1.44	1	1	1	1	3.18875e+07	693	76.667	6.87354
	A4	Sequence	# PSMs	# Proteins	# Protein Groups	Protein Group Accessions	Modifications	ΔCn	Area	q-Value	PEP	IonScore	Exp Value	Charge	MH+ [Da]	ΔM [ppm]	RT [min]	# Missed Cleavages
	High	VVYIFGPPVK	1	1	1	4504035		0	3.18875e+07	0	0.01104	42.95	0.000856814	2	1118.66	2.33175	55.0704	0
345441817	kinesin-like protein KIF2A isoform 3 [Homo sapiens]	42.93	1.17	4	1	1	1	6.76423e+06	686	77.7004	6.58057
	A4	Sequence	# PSMs	# Proteins	# Protein Groups	Protein Group Accessions	Modifications	ΔCn	Area	q-Value	PEP	IonScore	Exp Value	Charge	MH+ [Da]	ΔM [ppm]	RT [min]	# Missed Cleavages
	High	IDILTELR	1	4	1	345441817		0	6.76423e+06	0	0.009318	42.93	0.00175719	2	972.574	1.78291	57.2906	0
27477041	AP-2 complex subunit alpha-2 isoform 2 [Homo sapiens]	42.73	1.06	4	1	1	1	5.77974e+06	939	103.895	6.96143
	A4	Sequence	# PSMs	# Proteins	# Protein Groups	Protein Group Accessions	Modifications	ΔCn	Area	q-Value	PEP	IonScore	Exp Value	Charge	MH+ [Da]	ΔM [ppm]	RT [min]	# Missed Cleavages
	High	GLAVFISDIR	1	4	1	27477041		0	5.77974e+06	0.001	0.05083	42.73	0.00138134	2	1090.63	3.0923	61.1974	0
53729344	plakophilin-1 isoform 1a [Homo sapiens]	42.66	2.07	2	1	1	1		726	80.4455	8.96826
	A4	Sequence	# PSMs	# Proteins	# Protein Groups	Protein Group Accessions	Modifications	ΔCn	Area	q-Value	PEP	IonScore	Exp Value	Charge	MH+ [Da]	ΔM [ppm]	RT [min]	# Missed Cleavages
	High	SPNQNVQQAAAGALR	1	2	1	53729344		0	0	0	0.0002887	42.66	0.0032764	2	1524.79	1.89909	35.514	0
25777612	26S proteasome non-ATPase regulatory subunit 3 [Homo sapiens]	42.45	4.49	1	2	2	2	2.22989e+07	534	60.9395	8.44092
	A4	Sequence	# PSMs	# Proteins	# Protein Groups	Protein Group Accessions	Modifications	ΔCn	Area	q-Value	PEP	IonScore	Exp Value	Charge	MH+ [Da]	ΔM [ppm]	RT [min]	# Missed Cleavages
	High	ISLADIAQK	1	1	1	25777612		0	22533310	0.001	0.03255	42.45	0.00231523	2	958.559	2.15343	45.3072	0
	High	HDADGQATLLNLLLR	1	1	1	25777612		0	2.20646e+07	0.002	0.06676	19.98	0.363169	3	1649.9	3.13564	70.2797	0
296040438	UDP-glucose 6-dehydrogenase isoform 3 [Homo sapiens]	41.9	2.27	3	1	1	1	1.11864e+07	397	44.3869	7.6792
	A4	Sequence	# PSMs	# Proteins	# Protein Groups	Protein Group Accessions	Modifications	ΔCn	Area	q-Value	PEP	IonScore	Exp Value	Charge	MH+ [Da]	ΔM [ppm]	RT [min]	# Missed Cleavages
	High	IAILGFAFK	1	3	1	296040438		0	1.11864e+07	0	0.003471	41.9	0.000629513	2	979.598	0.197616	69.3885	0
164519138	endothelin-converting enzyme 1 isoform 4 [Homo sapiens]	40.94	0.93	4	1	1	1	93736924	754	85.5073	5.79541
	A4	Sequence	# PSMs	# Proteins	# Protein Groups	Protein Group Accessions	Modifications	ΔCn	Area	q-Value	PEP	IonScore	Exp Value	Charge	MH+ [Da]	ΔM [ppm]	RT [min]	# Missed Cleavages
	High	VTADQLR	1	4	1	164519138		0	93736924	0.008	0.1354	40.94	0.00480006	2	802.443	1.0371	20.596	0
4506583	replication protein A 70 kDa DNA-binding subunit [Homo sapiens]	40.92	3.9	1	2	2	2	2.0134e+07	616	68.0953	7.21045
	A4	Sequence	# PSMs	# Proteins	# Protein Groups	Protein Group Accessions	Modifications	ΔCn	Area	q-Value	PEP	IonScore	Exp Value	Charge	MH+ [Da]	ΔM [ppm]	RT [min]	# Missed Cleavages
	High	VVILmELEVLK	1	1	1	4506583	M5(Oxidation)	0	7.42494e+06	0	0.0004744	40.92	0.000942597	2	1301.78	3.83208	67.3844	0
	High	VVPIASLTPYQSK	1	1	1	4506583		0	3.2843e+07	0	0.000208	17.21	0.464814	2	1402.8	3.41063	49.5206	0
50053795	eukaryotic translation initiation factor 4B [Homo sapiens]	39.95	2.62	1	1	1	1	1.01039e+07	611	69.1103	5.73193
	A4	Sequence	# PSMs	# Proteins	# Protein Groups	Protein Group Accessions	Modifications	ΔCn	Area	q-Value	PEP	IonScore	Exp Value	Charge	MH+ [Da]	ΔM [ppm]	RT [min]	# Missed Cleavages
	High	AASIFGGAKPVDTAAR	1	1	1	50053795		0	1.01039e+07	0.007	0.1195	39.95	0.00421829	2	1531.83	4.77496	36.7184	0
208431829	interferon-induced, double-stranded RNA-activated protein kinase isoform b [Homo sapiens]	39.45	2.35	2	1	1	1	1.17025e+07	510	57.3552	8.03076
	A4	Sequence	# PSMs	# Proteins	# Protein Groups	Protein Group Accessions	Modifications	ΔCn	Area	q-Value	PEP	IonScore	Exp Value	Charge	MH+ [Da]	ΔM [ppm]	RT [min]	# Missed Cleavages
	High	VLALELFEQITK	1	2	1	208431829		0	1.17025e+07	0	9.175e-05	39.45	0.00179332	2	1403.82	2.77506	77.1156	0
57232759	intestine-specific homeobox [Homo sapiens]	39.21	4.9	1	1	1	1	43064626	245	26.9938	8.55811
	A4	Sequence	# PSMs	# Proteins	# Protein Groups	Protein Group Accessions	Modifications	ΔCn	Area	q-Value	PEP	IonScore	Exp Value	Charge	MH+ [Da]	ΔM [ppm]	RT [min]	# Missed Cleavages
	High	LSLSFSIEAILK	1	1	1	57232759		0	43064626	0.001	0.03178	39.21	0.000785672	2	1320.79	9.4271	66.1592	0
288915539	plastin-3 isoform 2 [Homo sapiens]	38.8336	5.14	2	2	2	2	1.57071e+07	603	67.5566	5.65576
	A4	Sequence	# PSMs	# Proteins	# Protein Groups	Protein Group Accessions	Modifications	ΔCn	Area	q-Value	PEP	IonScore	Exp Value	Charge	MH+ [Da]	ΔM [ppm]	RT [min]	# Missed Cleavages
	High	YPALTKPENQDIDWTLLEGETR	1	2	1	288915539		0	1.67376e+07	0	0.0002499	24.34	0.361687	3	2589.28	-1.05844	59.8078	0
	High	NEALAALLR	1	2	1	288915539		0	14676674	0.001	0.04074	36.25	0.00531188	2	970.571	2.68293	53.3279	0
156119609	transcription factor YY2 [Homo sapiens]	38.77	2.15	2	1	1	1	1.36683e+07	372	41.3211	6.17627
	A4	Sequence	# PSMs	# Proteins	# Protein Groups	Protein Group Accessions	Modifications	ΔCn	Area	q-Value	PEP	IonScore	Exp Value	Charge	MH+ [Da]	ΔM [ppm]	RT [min]	# Missed Cleavages
	High	FAQSTNLK	1	2	1	156119609		0	1.36683e+07	0	0.01786	38.77	0.00524321	2	908.484	0.120984	19.204	0
6912286	caspase-14 precursor [Homo sapiens]	38.56	4.55	1	1	1	1		242	27.662	5.57959
	A4	Sequence	# PSMs	# Proteins	# Protein Groups	Protein Group Accessions	Modifications	ΔCn	Area	q-Value	PEP	IonScore	Exp Value	Charge	MH+ [Da]	ΔM [ppm]	RT [min]	# Missed Cleavages
	High	MAEAELVQEGK	1	1	1	6912286		0	0	0	0.0004531	38.56	0.00803851	2	1204.59	1.55902	32.2682	0
55956788	nucleolin [Homo sapiens]	38.07	3.1	1	1	1	1	1.80827e+07	710	76.5684	4.70361
	A4	Sequence	# PSMs	# Proteins	# Protein Groups	Protein Group Accessions	Modifications	ΔCn	Area	q-Value	PEP	IonScore	Exp Value	Charge	MH+ [Da]	ΔM [ppm]	RT [min]	# Missed Cleavages
	High	TLVLSNLSYSATEETLQEVFEK	1	1	1	55956788		0	1.80827e+07	0	0.001185	38.07	0.0111118	3	2501.28	4.78709	77.8621	0
116734706	interferon regulatory factor 2-binding protein 2 isoform B [Homo sapiens]	37.89	1.93	2	1	1	1	9.44507e+06	571	59.4439	8.60205
	A4	Sequence	# PSMs	# Proteins	# Protein Groups	Protein Group Accessions	Modifications	ΔCn	Area	q-Value	PEP	IonScore	Exp Value	Charge	MH+ [Da]	ΔM [ppm]	RT [min]	# Missed Cleavages
	High	aAAVAVAAASR	1	2	1	116734706	N-Term(Acetyl)	0	9.44507e+06	0	0.005314	37.89	0.00507171	2	999.56	2.0539	48.2416	0
194018490	ATPase family AAA domain-containing protein 3C [Homo sapiens]	37.63	1.95	5	1	1	1	42519894	411	46.3501	9.30518
	A4	Sequence	# PSMs	# Proteins	# Protein Groups	Protein Group Accessions	Modifications	ΔCn	Area	q-Value	PEP	IonScore	Exp Value	Charge	MH+ [Da]	ΔM [ppm]	RT [min]	# Missed Cleavages
	High	LAQFDYGR	1	5	1	194018490		0	42519894	0	0.01814	37.63	0.00856879	2	969.48	0.983684	35.7736	0
379317177	nucleolar RNA helicase 2 isoform 2 [Homo sapiens]	36.37	3.08	2	1	1	1	7.70732e+06	715	79.6074	9.37842
	A4	Sequence	# PSMs	# Proteins	# Protein Groups	Protein Group Accessions	Modifications	ΔCn	Area	q-Value	PEP	IonScore	Exp Value	Charge	MH+ [Da]	ΔM [ppm]	RT [min]	# Missed Cleavages
	High	GAVEALAAALAHISGATSVDQR	1	2	1	379317177		0	7.70732e+06	0	0.0004374	36.37	0.0120297	3	2108.12	2.67357	75.2974	0
359338991	heterogeneous nuclear ribonucleoprotein Q isoform 7 [Homo sapiens]	35.68	6.1	11	2	2	2	3.7982e+07	410	46.2992	8.88037
	A4	Sequence	# PSMs	# Proteins	# Protein Groups	Protein Group Accessions	Modifications	ΔCn	Area	q-Value	PEP	IonScore	Exp Value	Charge	MH+ [Da]	ΔM [ppm]	RT [min]	# Missed Cleavages
	High	AGPIWDLR	1	11	1	359338991		0	64225879	0	0.01184	35.68	0.00813891	2	927.505	0.477897	51.3415	0
	High	VTEGLTDVILYHQPDDK	1	7	1	359338991		0	1.17382e+07	0.001	0.03531	10.42	7.80726	3	1942.98	0.639001	51.6659	0
11056036	tubulin--tyrosine ligase-like protein 12 [Homo sapiens]	35.66	1.55	1	1	1	1	3.17049e+07	644	74.356	5.52881
	A4	Sequence	# PSMs	# Proteins	# Protein Groups	Protein Group Accessions	Modifications	ΔCn	Area	q-Value	PEP	IonScore	Exp Value	Charge	MH+ [Da]	ΔM [ppm]	RT [min]	# Missed Cleavages
	High	YIESPVLFLR	1	1	1	11056036		0	3.17049e+07	0	0.002069	35.66	0.00699483	2	1236.7	2.20936	64.0086	0
33356547	DNA replication licensing factor MCM2 [Homo sapiens]	35.46	1.33	1	1	1	1	1.79262e+07	904	101.832	5.51611
	A4	Sequence	# PSMs	# Proteins	# Protein Groups	Protein Group Accessions	Modifications	ΔCn	Area	q-Value	PEP	IonScore	Exp Value	Charge	MH+ [Da]	ΔM [ppm]	RT [min]	# Missed Cleavages
	High	GLALALFGGEPK	1	1	1	33356547		0	1.79262e+07	0	0.00623	35.46	0.00984184	2	1172.67	2.13886	62.2224	0
4507947	tyrosine--tRNA ligase, cytoplasmic [Homo sapiens]	34.69	3.79	1	2	2	2	1.67162e+07	528	59.1061	7.04932
	A4	Sequence	# PSMs	# Proteins	# Protein Groups	Protein Group Accessions	Modifications	ΔCn	Area	q-Value	PEP	IonScore	Exp Value	Charge	MH+ [Da]	ΔM [ppm]	RT [min]	# Missed Cleavages
	High	LASAAYPDPSK	1	1	1	4507947		0	1.35433e+07	0	0.001721	34.69	0.0176945	2	1119.57	2.55379	25.9959	0
	High	APWELLELR	1	1	1	4507947		0	19889042	0.001	0.04885	25.87	0.0679406	2	1126.63	2.66844	66.1606	0
14165466	polypyrimidine tract-binding protein 1 isoform c [Homo sapiens]	34.39	3.77	3	1	1	1	5.38819e+07	531	57.1856	9.17334
	A4	Sequence	# PSMs	# Proteins	# Protein Groups	Protein Group Accessions	Modifications	ΔCn	Area	q-Value	PEP	IonScore	Exp Value	Charge	MH+ [Da]	ΔM [ppm]	RT [min]	# Missed Cleavages
	High	KLPIDVTEGEVISLGLPFGK	1	3	1	14165466		0	5.38819e+07	0	0.0001094	34.39	0.00454894	3	2112.2	3.88315	71.4483	1
4507943	exportin-1 [Homo sapiens]	34.2823	2.15	1	2	2	2	5.11308e+06	1071	123.306	6.06201
	A4	Sequence	# PSMs	# Proteins	# Protein Groups	Protein Group Accessions	Modifications	ΔCn	Area	q-Value	PEP	IonScore	Exp Value	Charge	MH+ [Da]	ΔM [ppm]	RT [min]	# Missed Cleavages
	High	AVGHPFVIQLGR	1	1	1	4507943		0	7.23119e+06	0	0.0001124	32.27	0.00981291	3	1293.75	2.31022	47.2102	0
	High	LVLDSIIWAFK	1	1	1	4507943		0	2.99497e+06	0.001	0.05181	26.99	0.0312978	2	1304.76	0.879448	78.7896	0
217272894	116 kDa U5 small nuclear ribonucleoprotein component isoform b [Homo sapiens]	34.11	1.28	3	1	1	1	5.47016e+06	937	105.317	5.22412
	A4	Sequence	# PSMs	# Proteins	# Protein Groups	Protein Group Accessions	Modifications	ΔCn	Area	q-Value	PEP	IonScore	Exp Value	Charge	MH+ [Da]	ΔM [ppm]	RT [min]	# Missed Cleavages
	High	SFVEFILEPLYK	1	3	1	217272894		0	5.47016e+06	0.001	0.03352	34.11	0.0153902	2	1484.81	2.40786	79.1195	0
157412270	heterogeneous nuclear ribonucleoprotein M isoform b [Homo sapiens]	33.72	3.47	2	2	2	2	2.01662e+07	691	73.5724	8.82178
	A4	Sequence	# PSMs	# Proteins	# Protein Groups	Protein Group Accessions	Modifications	ΔCn	Area	q-Value	PEP	IonScore	Exp Value	Charge	MH+ [Da]	ΔM [ppm]	RT [min]	# Missed Cleavages
	High	NLPFDFTWK	1	2	1	157412270		0	2.01662e+07	0	0.02514	33.09	0.0297736	2	1167.59	3.17958	67.5405	0
	High	QGGGGGGGSVPGIER	1	2	1	157412270		0	0	0.009	0.1378	21.13	0.494149	2	1284.63	2.19075	25.0158	0
337756507	monofunctional C1-tetrahydrofolate synthase, mitochondrial isoform 3 [Homo sapiens]	33.57	1.75	3	1	1	1	5.96225e+06	913	99.2493	7.26904
	A4	Sequence	# PSMs	# Proteins	# Protein Groups	Protein Group Accessions	Modifications	ΔCn	Area	q-Value	PEP	IonScore	Exp Value	Charge	MH+ [Da]	ΔM [ppm]	RT [min]	# Missed Cleavages
	High	ASGLVPNVVVLVATVR	1	3	1	337756507		0	5.96225e+06	0	0.0004528	33.57	0.00125269	3	1593.97	2.32436	74.1156	0
154355000	far upstream element-binding protein 2 [Homo sapiens]	33.3967	3.94	1	2	2	2	3.37556e+07	711	73.07	7.29834
	A4	Sequence	# PSMs	# Proteins	# Protein Groups	Protein Group Accessions	Modifications	ΔCn	Area	q-Value	PEP	IonScore	Exp Value	Charge	MH+ [Da]	ΔM [ppm]	RT [min]	# Missed Cleavages
	High	MILIQDGSQNTNVDKPLR	1	1	1	154355000		0	3.32322e+07	0	0.00188	25.27	0.138182	3	2042.08	3.21777	43.3355	0
	High	IINDLLQSLR	1	1	1	154355000		0	3.42789e+07	0.002	0.06824	30.68	0.0174434	2	1184.7	1.91834	59.5539	0
106049528	pyruvate carboxylase, mitochondrial precursor [Homo sapiens]	32.9062	0.85	1	1	1	2	1.42723e+09	1178	129.551	6.84424
	A4	Sequence	# PSMs	# Proteins	# Protein Groups	Protein Group Accessions	Modifications	ΔCn	Area	q-Value	PEP	IonScore	Exp Value	Charge	MH+ [Da]	ΔM [ppm]	RT [min]	# Missed Cleavages
	High	DAHQSLLATR	2	1	1	106049528		0	1.42723e+09	0.001	0.04557	31.16	0.029131	2	1111.59	1.87184	25.4073	0
23308577	D-3-phosphoglycerate dehydrogenase [Homo sapiens]	32.87	1.5	1	1	1	1	1.18307e+07	533	56.6144	6.7124
	A4	Sequence	# PSMs	# Proteins	# Protein Groups	Protein Group Accessions	Modifications	ΔCn	Area	q-Value	PEP	IonScore	Exp Value	Charge	MH+ [Da]	ΔM [ppm]	RT [min]	# Missed Cleavages
	High	DLPLLLFR	1	1	1	23308577		0	1.18307e+07	0.004	0.09463	32.87	0.014408	2	986.605	1.42167	73.1561	0
266453768	6-phosphofructokinase, muscle type isoform 2 [Homo sapiens]	32.73	1.15	3	1	1	1	1.39107e+07	780	85.1284	7.98682
	A4	Sequence	# PSMs	# Proteins	# Protein Groups	Protein Group Accessions	Modifications	ΔCn	Area	q-Value	PEP	IonScore	Exp Value	Charge	MH+ [Da]	ΔM [ppm]	RT [min]	# Missed Cleavages
	High	VTVLGHVQR	1	3	1	266453768		0	1.39107e+07	0	0.01096	32.73	0.00818669	2	1008.6	2.99097	22.9843	0
4885165	cystatin-A [Homo sapiens]	31.93	12.24	1	1	1	1	7.73494e+07	98	10.9997	5.50342
	A4	Sequence	# PSMs	# Proteins	# Protein Groups	Protein Group Accessions	Modifications	ΔCn	Area	q-Value	PEP	IonScore	Exp Value	Charge	MH+ [Da]	ΔM [ppm]	RT [min]	# Missed Cleavages
	High	TQVVAGTNYYIK	1	1	1	4885165		0	7.73494e+07	0	0.02149	31.93	0.0325734	2	1356.72	4.89297	39.7641	0
38202257	neutral alpha-glucosidase AB isoform 2 precursor [Homo sapiens]	31.6	3.5	2	2	2	2	26295252	944	106.807	6.13818
	A4	Sequence	# PSMs	# Proteins	# Protein Groups	Protein Group Accessions	Modifications	ΔCn	Area	q-Value	PEP	IonScore	Exp Value	Charge	MH+ [Da]	ΔM [ppm]	RT [min]	# Missed Cleavages
	High	ALLDSLQLGPDSLTVHLIHEVTK	1	2	1	38202257		0	0	0	6.33e-07	31.6	0.0104812	4	2499.39	2.99338	72.8447	0
	High	SIRPGLSPYR	1	2	1	38202257		0	26295252	0.001	0.04014	20.09	0.386899	3	1145.65	2.10525	29.3075	0
77404397	staphylococcal nuclease domain-containing protein 1 [Homo sapiens]	31.38	1.43	1	1	1	1	1.39051e+07	910	101.934	7.1665
	A4	Sequence	# PSMs	# Proteins	# Protein Groups	Protein Group Accessions	Modifications	ΔCn	Area	q-Value	PEP	IonScore	Exp Value	Charge	MH+ [Da]	ΔM [ppm]	RT [min]	# Missed Cleavages
	High	VITEYLNAQESAK	1	1	1	77404397		0	1.39051e+07	0.001	0.05051	31.38	0.0471601	2	1465.76	1.82687	40.9701	0
338968934	cold shock domain-containing protein E1 isoform 2 [Homo sapiens]	30.74	1.43	4	1	1	1	1.86942e+07	767	85.6934	6.20166
	A4	Sequence	# PSMs	# Proteins	# Protein Groups	Protein Group Accessions	Modifications	ΔCn	Area	q-Value	PEP	IonScore	Exp Value	Charge	MH+ [Da]	ΔM [ppm]	RT [min]	# Missed Cleavages
	High	NITLDDASAPR	1	4	1	338968934		0	1.86942e+07	0	0.02006	30.74	0.0461304	2	1172.59	0.809347	34.9232	0
20357552	src substrate cortactin isoform a [Homo sapiens]	29.95	1.27	1	1	1	1	1.26949e+07	550	61.5485	5.40186
	A4	Sequence	# PSMs	# Proteins	# Protein Groups	Protein Group Accessions	Modifications	ΔCn	Area	q-Value	PEP	IonScore	Exp Value	Charge	MH+ [Da]	ΔM [ppm]	RT [min]	# Missed Cleavages
	High	FGVQSER	1	1	1	20357552		0	1.26949e+07	0.002	0.07462	29.95	0.0399574	2	822.412	1.88908	21.1321	0
186700629	peripheral plasma membrane protein CASK isoform 3 [Homo sapiens]	29.31	0.78	3	1	1	1	5.95841e+07	897	102.049	6.354
	A4	Sequence	# PSMs	# Proteins	# Protein Groups	Protein Group Accessions	Modifications	ΔCn	Area	q-Value	PEP	IonScore	Exp Value	Charge	MH+ [Da]	ΔM [ppm]	RT [min]	# Missed Cleavages
	High	QILEALR	1	3	1	186700629		0	5.95841e+07	0.009	0.1374	29.31	0.0257297	2	842.51	0.985394	42.7133	0
258679511	LINE-1 type transposase domain-containing protein 1 [Homo sapiens]	29.04	1.16	1	1	1	1	5.39889e+07	865	98.7886	4.93213
	A4	Sequence	# PSMs	# Proteins	# Protein Groups	Protein Group Accessions	Modifications	ΔCn	Area	q-Value	PEP	IonScore	Exp Value	Charge	MH+ [Da]	ΔM [ppm]	RT [min]	# Missed Cleavages
	High	EIKEEIGNLK	1	1	1	258679511		0	5.39889e+07	0.002	0.05645	29.04	0.0447811	2	1172.66	9.01881	35.2125	1
108773784	ATP-binding cassette sub-family E member 1 [Homo sapiens]	28.77	1.67	1	1	1	1	8.27075e+06	599	67.271	8.33838
	A4	Sequence	# PSMs	# Proteins	# Protein Groups	Protein Group Accessions	Modifications	ΔCn	Area	q-Value	PEP	IonScore	Exp Value	Charge	MH+ [Da]	ΔM [ppm]	RT [min]	# Missed Cleavages
	High	FLSQLEITFR	1	1	1	108773784		0	8.27075e+06	0	0.002256	28.77	0.0392909	2	1253.69	3.10708	62.3162	0
10863945	X-ray repair cross-complementing protein 5 [Homo sapiens]	28.72	1.23	1	1	1	1	18388065	732	82.6523	5.80811
	A4	Sequence	# PSMs	# Proteins	# Protein Groups	Protein Group Accessions	Modifications	ΔCn	Area	q-Value	PEP	IonScore	Exp Value	Charge	MH+ [Da]	ΔM [ppm]	RT [min]	# Missed Cleavages
	High	TLFPLIEAK	1	1	1	10863945		0	18388065	0.001	0.04412	28.72	0.0281309	2	1031.62	1.50114	59.7634	0
41393593	uncharacterized aarF domain-containing protein kinase 5 [Homo sapiens]	27.94	3.28	1	1	1	1		580	65.8546	8.96826
	A4	Sequence	# PSMs	# Proteins	# Protein Groups	Protein Group Accessions	Modifications	ΔCn	Area	q-Value	PEP	IonScore	Exp Value	Charge	MH+ [Da]	ΔM [ppm]	RT [min]	# Missed Cleavages
	High	AKLHDGTSVAVKVQYIDLR	1	1	1	41393593		0	0	0.002	0.08309	27.94	0.0273983	4	2113.18	3.19279	60.8543	2
18105007	CAD protein [Homo sapiens]	27.02	0.54	1	1	1	1	5.89824e+06	2225	242.829	6.45557
	A4	Sequence	# PSMs	# Proteins	# Protein Groups	Protein Group Accessions	Modifications	ΔCn	Area	q-Value	PEP	IonScore	Exp Value	Charge	MH+ [Da]	ΔM [ppm]	RT [min]	# Missed Cleavages
	High	TLGVDLVALATR	1	1	1	18105007		0	5.89824e+06	0.005	0.1066	27.02	0.0362462	2	1228.73	1.56387	64.1155	0
18375673	regulator of nonsense transcripts 1 [Homo sapiens]	25.84	2.33	1	2	2	2	2.09198e+07	1118	122.958	6.68311
	A4	Sequence	# PSMs	# Proteins	# Protein Groups	Protein Group Accessions	Modifications	ΔCn	Area	q-Value	PEP	IonScore	Exp Value	Charge	MH+ [Da]	ΔM [ppm]	RT [min]	# Missed Cleavages
	High	TVLQRPLSLIQGPPGTGK	1	1	1	18375673		0	3.01247e+07	0	1.653e-05	25.84	0.0151157	3	1862.09	2.07	51.2872	0
	High	IAYFTLPK	1	1	1	18375673		0	1.17149e+07	0.001	0.04593	19.53	0.204473	2	952.552	2.06955	52.9082	0
209869995	trifunctional purine biosynthetic protein adenosine-3 isoform 1 [Homo sapiens]	25.82	1.58	1	1	1	1	2.33092e+07	1010	107.699	6.69775
	A4	Sequence	# PSMs	# Proteins	# Protein Groups	Protein Group Accessions	Modifications	ΔCn	Area	q-Value	PEP	IonScore	Exp Value	Charge	MH+ [Da]	ΔM [ppm]	RT [min]	# Missed Cleavages
	High	AFAHITGGGLLENIPR	1	1	1	209869995		0	2.33092e+07	0.004	0.09533	25.82	0.102633	3	1665.91	4.54209	54.8611	0
195927004	apoptosis-inducing factor 1, mitochondrial isoform 4 [Homo sapiens]	25.66	5.36	4	1	1	1	1.13077e+07	261	28.3865	5.66846
	A4	Sequence	# PSMs	# Proteins	# Protein Groups	Protein Group Accessions	Modifications	ΔCn	Area	q-Value	PEP	IonScore	Exp Value	Charge	MH+ [Da]	ΔM [ppm]	RT [min]	# Missed Cleavages
	High	TGGLEIDSDFGGFR	1	4	1	195927004		0	1.13077e+07	0.004	0.09316	25.66	0.235108	2	1470.69	4.7661	57.2895	0
264681526	lipoma-preferred partner isoform b [Homo sapiens]	25.49	2.15	2	1	1	1	3.60069e+07	465	50.2446	7.10791
	A4	Sequence	# PSMs	# Proteins	# Protein Groups	Protein Group Accessions	Modifications	ΔCn	Area	q-Value	PEP	IonScore	Exp Value	Charge	MH+ [Da]	ΔM [ppm]	RT [min]	# Missed Cleavages
	High	FAPVVAPKPK	1	2	1	264681526		0	3.60069e+07	0	0.0004452	25.49	0.0247177	2	1053.65	2.28304	29.9048	0
24430151	26S protease regulatory subunit 4 [Homo sapiens]	23.52	2.95	1	1	1	1		440	49.1537	6.21436
	A4	Sequence	# PSMs	# Proteins	# Protein Groups	Protein Group Accessions	Modifications	ΔCn	Area	q-Value	PEP	IonScore	Exp Value	Charge	MH+ [Da]	ΔM [ppm]	RT [min]	# Missed Cleavages
	High	IKDYLLMEEEFIR	1	1	1	24430151		0	0	0.009	0.1389	23.52	0.247882	3	1698.88	4.32892	61.8623	1
295821202	cystathionine beta-synthase [Homo sapiens]	23.17	2.9	1	2	2	2	9.67612e+06	551	60.5482	6.65381
	A4	Sequence	# PSMs	# Proteins	# Protein Groups	Protein Group Accessions	Modifications	ΔCn	Area	q-Value	PEP	IonScore	Exp Value	Charge	MH+ [Da]	ΔM [ppm]	RT [min]	# Missed Cleavages
	High	ILPDILKK	1	1	1	295821202		0	1.42458e+07	0	0.008513	23.17	0.0115667	3	939.625	0.813699	41.8768	1
	High	TVVDKWFK	1	1	1	295821202		0	5106414	0.001	0.04215	19.27	0.47854	3	1022.57	1.28175	42.8049	1
10835220	sarcoplasmic/endoplasmic reticulum calcium ATPase 1 isoform a [Homo sapiens]	22.77	1.51	4	1	1	1	1.21347e+07	994	109.213	5.17334
	A4	Sequence	# PSMs	# Proteins	# Protein Groups	Protein Group Accessions	Modifications	ΔCn	Area	q-Value	PEP	IonScore	Exp Value	Charge	MH+ [Da]	ΔM [ppm]	RT [min]	# Missed Cleavages
	High	VDQSILTGESVSVIK	1	4	1	10835220		0	1.21347e+07	0	0.004539	22.77	0.163818	2	1574.87	5.76362	51.5896	0
334191701	6-phosphofructokinase type C isoform 2 [Homo sapiens]	21.66	2.19	2	1	1	1	1.05675e+07	776	85.2615	8.5874
	A4	Sequence	# PSMs	# Proteins	# Protein Groups	Protein Group Accessions	Modifications	ΔCn	Area	q-Value	PEP	IonScore	Exp Value	Charge	MH+ [Da]	ΔM [ppm]	RT [min]	# Missed Cleavages
	High	IIEVVDAIMTTAQSHQR	1	2	1	334191701		0	1.05675e+07	0.003	0.08694	21.66	0.335028	3	1912.01	6.19308	62.4799	0
190194412	thyroid receptor-interacting protein 11 [Homo sapiens]	0	0.61	1	1	1	1	2.38249e+07	1979	227.447	5.26221
	A4	Sequence	# PSMs	# Proteins	# Protein Groups	Protein Group Accessions	Modifications	ΔCn	Area	q-Value	PEP	IonScore	Exp Value	Charge	MH+ [Da]	ΔM [ppm]	RT [min]	# Missed Cleavages
	High	DISLDSELHDLR	1	1	1	190194412		0	2.38249e+07	0	0.00921	15.56	1.46213	3	1412.72	14.1511	55.1916	0
54607053	translational activator GCN1 [Homo sapiens]	0	0.26	1	1	1	1	7.26305e+06	2671	292.524	7.43018
	A4	Sequence	# PSMs	# Proteins	# Protein Groups	Protein Group Accessions	Modifications	ΔCn	Area	q-Value	PEP	IonScore	Exp Value	Charge	MH+ [Da]	ΔM [ppm]	RT [min]	# Missed Cleavages
	High	TLGDLVR	1	1	1	54607053		0	7.26305e+06	0.008	0.1357	27	0.105948	2	773.453	2.32133	37.3121	0
341604770	60S ribosomal protein L13 isoform 3 [Homo sapiens]	0	4.88	2	1	1	1	5.64957e+06	164	18.8334	11.5757
	A4	Sequence	# PSMs	# Proteins	# Protein Groups	Protein Group Accessions	Modifications	ΔCn	Area	q-Value	PEP	IonScore	Exp Value	Charge	MH+ [Da]	ΔM [ppm]	RT [min]	# Missed Cleavages
	High	GFSLEELR	1	2	1	341604770		0	5.64957e+06	0.003	0.08617	28.99	0.058675	2	950.497	2.79061	51.048	0
198442844	dynein heavy chain 10, axonemal [Homo sapiens]	0	0.4	1	1	1	1	1.34462e+07	4471	514.512	5.88428
	A4	Sequence	# PSMs	# Proteins	# Protein Groups	Protein Group Accessions	Modifications	ΔCn	Area	q-Value	PEP	IonScore	Exp Value	Charge	MH+ [Da]	ΔM [ppm]	RT [min]	# Missed Cleavages
	High	QIDELVTRITmPLSKNDR	1	1	1	198442844	M11(Oxidation)	0	1.34462e+07	0.002	0.0759	14.85	1.41902	2	2145.15	5.69617	69.8602	2
61742814	coiled-coil and C2 domain-containing protein 1B [Homo sapiens]	0	1.17	1	1	1	1	16862486	858	94.1664	5.26221
	A4	Sequence	# PSMs	# Proteins	# Protein Groups	Protein Group Accessions	Modifications	ΔCn	Area	q-Value	PEP	IonScore	Exp Value	Charge	MH+ [Da]	ΔM [ppm]	RT [min]	# Missed Cleavages
	High	FGAVLEALEK	1	1	1	61742814		0	16862486	0.001	0.03729	10.91	3.13842	2	1076.6	4.17583	54.6526	0
289547545	uncharacterized coiled-coil domain-containing protein KIAA1984 [Homo sapiens]	0	2.62	1	1	1	1		534	62.6495	8.79248
	A4	Sequence	# PSMs	# Proteins	# Protein Groups	Protein Group Accessions	Modifications	ΔCn	Area	q-Value	PEP	IonScore	Exp Value	Charge	MH+ [Da]	ΔM [ppm]	RT [min]	# Missed Cleavages
	High	ENmDQNKATLALLR	1	1	1	289547545	M3(Oxidation)	0	0	0.002	0.07171	8.35	8.77306	4	1632.85	6.77659	52.3119	1
56549113	lariat debranching enzyme [Homo sapiens]	0	2.39	1	1	1	1	3.9332e+06	544	61.5163	5.46533
	A4	Sequence	# PSMs	# Proteins	# Protein Groups	Protein Group Accessions	Modifications	ΔCn	Area	q-Value	PEP	IonScore	Exp Value	Charge	MH+ [Da]	ΔM [ppm]	RT [min]	# Missed Cleavages
	High	QPIDIFLSHDWPR	1	1	1	56549113		0	3.9332e+06	0.008	0.1273	4.29	24.0937	3	1623.83	3.22182	62.788	0
194294554	SET-binding protein isoform a [Homo sapiens]	0	0.75	1	1	1	1	5.16693e+07	1596	174.899	9.74463
	A4	Sequence	# PSMs	# Proteins	# Protein Groups	Protein Group Accessions	Modifications	ΔCn	Area	q-Value	PEP	IonScore	Exp Value	Charge	MH+ [Da]	ΔM [ppm]	RT [min]	# Missed Cleavages
	High	REIEAIQCEVRK	1	1	1	194294554		0	5.16693e+07	0.005	0.1071	21.13	0.355772	3	1473.79	2.177	34.5202	2
148491070	CTP synthase 1 [Homo sapiens]	0	1.35	1	1	1	1	2.52267e+08	591	66.648	6.45557
	A4	Sequence	# PSMs	# Proteins	# Protein Groups	Protein Group Accessions	Modifications	ΔCn	Area	q-Value	PEP	IonScore	Exp Value	Charge	MH+ [Da]	ΔM [ppm]	RT [min]	# Missed Cleavages
	High	IYQYVINK	1	1	1	148491070		0	2.52267e+08	0.002	0.08402	17.92	0.417312	2	1040.58	-0.42989	36.2953	0
27881506	ATP-binding cassette sub-family F member 2 isoform a [Homo sapiens]	0	2.41	2	1	1	1	2.22097e+07	623	71.2446	7.37158
	A4	Sequence	# PSMs	# Proteins	# Protein Groups	Protein Group Accessions	Modifications	ΔCn	Area	q-Value	PEP	IonScore	Exp Value	Charge	MH+ [Da]	ΔM [ppm]	RT [min]	# Missed Cleavages
	High	EVPIPEHIDIYHLTR	1	2	1	27881506		0	2.22097e+07	0	3.568e-07	22.09	0.289232	4	1831.98	3.49999	53.8095	0
117606355	protein furry homolog [Homo sapiens]	0	1.06	1	1	1	1	9.35952e+07	3013	338.659	5.98584
	A4	Sequence	# PSMs	# Proteins	# Protein Groups	Protein Group Accessions	Modifications	ΔCn	Area	q-Value	PEP	IonScore	Exp Value	Charge	MH+ [Da]	ΔM [ppm]	RT [min]	# Missed Cleavages
	High	DTLALGALFLEYVDLTRmLLEAENDKEVEILK	1	1	1	117606355	M18(Oxidation)	0	9.35952e+07	0.005	0.103	0.23	40.2129	3	3680.93	-0.119848	75.4929	2
4506411	ran GTPase-activating protein 1 [Homo sapiens]	0	1.7	1	1	1	1	164082041	587	63.5023	4.67822
	A4	Sequence	# PSMs	# Proteins	# Protein Groups	Protein Group Accessions	Modifications	ΔCn	Area	q-Value	PEP	IonScore	Exp Value	Charge	MH+ [Da]	ΔM [ppm]	RT [min]	# Missed Cleavages
	High	GAVAIADAIR	1	1	1	4506411		0	164082041	0	0.01303	23.79	0.105711	2	956.558	5.80065	41.6088	0
283135173	RNA-binding protein FUS isoform 3 [Homo sapiens]	0	1.72	5	1	1	1	2.95116e+07	522	53.1657	9.36377
	A4	Sequence	# PSMs	# Proteins	# Protein Groups	Protein Group Accessions	Modifications	ΔCn	Area	q-Value	PEP	IonScore	Exp Value	Charge	MH+ [Da]	ΔM [ppm]	RT [min]	# Missed Cleavages
	High	AAIDWFDGK	1	5	1	283135173		0	2.95116e+07	0.008	0.1337	12.26	2.55248	2	1022.5	2.76341	53.4098	0
14043022	methionine--tRNA ligase, cytoplasmic [Homo sapiens]	0	0.89	1	1	1	1		900	101.052	6.16357
	A4	Sequence	# PSMs	# Proteins	# Protein Groups	Protein Group Accessions	Modifications	ΔCn	Area	q-Value	PEP	IonScore	Exp Value	Charge	MH+ [Da]	ΔM [ppm]	RT [min]	# Missed Cleavages
	High	LINAVELK	1	1	1	14043022		0	0	0.002	0.06505	22.13	0.131043	2	899.557	0.934976	39.8466	0
19923142	importin subunit beta-1 isoform 1 [Homo sapiens]	0	1.71	1	1	1	1	5.45323e+06	876	97.108	4.77979
	A4	Sequence	# PSMs	# Proteins	# Protein Groups	Protein Group Accessions	Modifications	ΔCn	Area	q-Value	PEP	IonScore	Exp Value	Charge	MH+ [Da]	ΔM [ppm]	RT [min]	# Missed Cleavages
	High	AAVENLPTFLVELSR	1	1	1	19923142		0	5.45323e+06	0.001	0.0548	25.31	0.101141	3	1658.92	2.91125	74.8907	0
4826686	ATP-dependent RNA helicase DDX1 [Homo sapiens]	0	2.43	1	1	1	1	1.85629e+07	740	82.3798	7.2251
	A4	Sequence	# PSMs	# Proteins	# Protein Groups	Protein Group Accessions	Modifications	ΔCn	Area	q-Value	PEP	IonScore	Exp Value	Charge	MH+ [Da]	ΔM [ppm]	RT [min]	# Missed Cleavages
	High	EAQTSFLHLGYLPNQLFR	1	1	1	4826686		0	1.85629e+07	0.006	0.114	3.14	26.7151	3	2134.11	3.11507	68.4724	0
5454158	valine--tRNA ligase [Homo sapiens]	0	0.55	1	1	1	1	27340359	1264	140.387	7.59131
	A4	Sequence	# PSMs	# Proteins	# Protein Groups	Protein Group Accessions	Modifications	ΔCn	Area	q-Value	PEP	IonScore	Exp Value	Charge	MH+ [Da]	ΔM [ppm]	RT [min]	# Missed Cleavages
	High	QLWWGHR	1	1	1	5454158		0	27340359	0.001	0.04937	16.56	1.19674	3	982.502	1.10058	40.2188	0
27262630	nuclear autoantigenic sperm protein isoform 3 [Homo sapiens]	0	2.67	3	1	1	1	4.86415e+06	449	48.7746	4.39893
	A4	Sequence	# PSMs	# Proteins	# Protein Groups	Protein Group Accessions	Modifications	ΔCn	Area	q-Value	PEP	IonScore	Exp Value	Charge	MH+ [Da]	ΔM [ppm]	RT [min]	# Missed Cleavages
	High	EAQLYAAQAHLK	1	3	1	27262630		0	4.86415e+06	0.002	0.06705	23.04	0.236875	2	1342.72	5.31173	32.051	0
5729982	DNA polymerase eta [Homo sapiens]	0	2.38	1	1	1	2	4800874	713	78.3637	8.44092
	A4	Sequence	# PSMs	# Proteins	# Protein Groups	Protein Group Accessions	Modifications	ΔCn	Area	q-Value	PEP	IonScore	Exp Value	Charge	MH+ [Da]	ΔM [ppm]	RT [min]	# Missed Cleavages
	High	TIGCsKNFPGKTALATR	2	1	1	5729982	S5(Phospho)	0	4800874	0.001	0.03779	19.41	0.997742	2	1844.92	5.12232	33.3438	2
88501734	integrin alpha-M isoform 2 precursor [Homo sapiens]	0	1.65	2	1	1	2	22404502	1152	127.099	7.2251
	A4	Sequence	# PSMs	# Proteins	# Protein Groups	Protein Group Accessions	Modifications	ΔCn	Area	q-Value	PEP	IonScore	Exp Value	Charge	MH+ [Da]	ΔM [ppm]	RT [min]	# Missed Cleavages
	High	VDSDmNDAyLGYAAAIILR	2	2	1	88501734	M5(Oxidation); Y9(Phospho)	0	22404502	0	0.001943	13.52	5.96917	4	2166.98	1.85739	57.8969	0
82830424	GON-4-like protein isoform a [Homo sapiens]	0	0.8	1	1	1	1		2240	248.394	5.0083
	A4	Sequence	# PSMs	# Proteins	# Protein Groups	Protein Group Accessions	Modifications	ΔCn	Area	q-Value	PEP	IonScore	Exp Value	Charge	MH+ [Da]	ΔM [ppm]	RT [min]	# Missed Cleavages
	High	LPGTVEPPASFLSPVSSK	1	1	1	82830424		0	0	0.002	0.08329	14.41	1.60474	3	1812.97	0.0988	45.9118	0
108773793	glucose-6-phosphate 1-dehydrogenase isoform b [Homo sapiens]	0	1.36	2	1	1	1	47778660	515	59.219	6.84424
	A4	Sequence	# PSMs	# Proteins	# Protein Groups	Protein Group Accessions	Modifications	ΔCn	Area	q-Value	PEP	IonScore	Exp Value	Charge	MH+ [Da]	ΔM [ppm]	RT [min]	# Missed Cleavages
	High	IDHYLGK	1	2	1	108773793		0	47778660	0.007	0.1188	19.33	0.576987	2	845.452	0.559069	17.9658	0
482513660	interferon lambda-4 precursor [Homo sapiens]	0	5.59	1	1	1	1	1.19665e+07	179	19.6626	11.2827
	A4	Sequence	# PSMs	# Proteins	# Protein Groups	Protein Group Accessions	Modifications	ΔCn	Area	q-Value	PEP	IonScore	Exp Value	Charge	MH+ [Da]	ΔM [ppm]	RT [min]	# Missed Cleavages
	High	KAsVVFNLLR	1	1	1	482513660	S3(Phospho)	0	1.19665e+07	0.001	0.03503	5.94	9.25773	4	1226.67	0.140185	26.6654	1
217035107	cleavage and polyadenylation specificity factor subunit 7 isoform 3 [Homo sapiens]	0	2.6	3	1	1	1	1.23582e+07	462	51.0648	7.78174
	A4	Sequence	# PSMs	# Proteins	# Protein Groups	Protein Group Accessions	Modifications	ΔCn	Area	q-Value	PEP	IonScore	Exp Value	Charge	MH+ [Da]	ΔM [ppm]	RT [min]	# Missed Cleavages
	High	TPAILYTYSGLR	1	3	1	217035107		0	1.23582e+07	0	0.01168	19.7	0.364317	2	1354.74	2.5662	54.3957	0
27262651	ataxin-2-like protein isoform D [Homo sapiens]	0	2.2	6	1	1	1		1044	110.258	8.85107
	A4	Sequence	# PSMs	# Proteins	# Protein Groups	Protein Group Accessions	Modifications	ΔCn	Area	q-Value	PEP	IonScore	Exp Value	Charge	MH+ [Da]	ΔM [ppm]	RT [min]	# Missed Cleavages
	High	TLSSPSNRPSGETSVPPPPAVGR	1	6	1	27262651		0	0	0	0.001984	14.53	2.48598	3	2290.18	0.681024	34.2838	0
33469966	sec1 family domain-containing protein 1 isoform a [Homo sapiens]	0	2.34	1	1	1	1	317099977	642	72.3341	6.26514
	A4	Sequence	# PSMs	# Proteins	# Protein Groups	Protein Group Accessions	Modifications	ΔCn	Area	q-Value	PEP	IonScore	Exp Value	Charge	MH+ [Da]	ΔM [ppm]	RT [min]	# Missed Cleavages
	High	aAAAAATAAAAASIR	1	1	1	33469966	N-Term(Acetyl)	0	317099977	0.001	0.04723	21.81	0.280478	2	1299.7	-1.44008	61.1951	0
4503519	eukaryotic translation initiation factor 3 subunit F [Homo sapiens]	0	2.24	1	1	1	1		357	37.5402	5.45264
	A4	Sequence	# PSMs	# Proteins	# Protein Groups	Protein Group Accessions	Modifications	ΔCn	Area	q-Value	PEP	IonScore	Exp Value	Charge	MH+ [Da]	ΔM [ppm]	RT [min]	# Missed Cleavages
	High	IGVDLImK	1	1	1	4503519	M7(Oxidation)	0	0	0.001	0.05115	19.27	0.3697	2	904.518	0.318831	35.1949	0
119392081	complement factor I preproprotein [Homo sapiens]	0	3.09	1	1	1	1		583	65.6766	7.50342
	A4	Sequence	# PSMs	# Proteins	# Protein Groups	Protein Group Accessions	Modifications	ΔCn	Area	q-Value	PEP	IonScore	Exp Value	Charge	MH+ [Da]	ΔM [ppm]	RT [min]	# Missed Cleavages
	High	FLNNGTctAEGKFSVSLK	1	1	1	119392081	C7(DeStreak); T8(Phospho)	0	0	0.001	0.05097	5.12	35.8827	3	2071.93	1.24663	59.01	1
410171822	PREDICTED: protein FAM136A-like [Homo sapiens]	0	39.25	1	1	1	6		107	11.8368	7.63525
	A4	Sequence	# PSMs	# Proteins	# Protein Groups	Protein Group Accessions	Modifications	ΔCn	Area	q-Value	PEP	IonScore	Exp Value	Charge	MH+ [Da]	ΔM [ppm]	RT [min]	# Missed Cleavages
	High	FRCStsCCEDsQASLQQVHQcIKHCHVLLAQAQALVTSELEK	6	1	1	410171822	T5(Phospho); S6(Phospho); S11(Phospho); C21(DeStreak)	0	0	0.002	0.05958	4.28	83.832	4	4988.15	6.68667	73.8033	2
117938326	single-pass membrane and coiled-coil domain-containing protein 1 [Homo sapiens]	0	7.48	1	1	1	2	59355260	214	24.5821	9.11475
	A4	Sequence	# PSMs	# Proteins	# Protein Groups	Protein Group Accessions	Modifications	ΔCn	Area	q-Value	PEP	IonScore	Exp Value	Charge	MH+ [Da]	ΔM [ppm]	RT [min]	# Missed Cleavages
	High	LPDLVRGLPtLASVLR	2	1	1	117938326	T10(Phospho)	0	59355260	0	0.01869	2.77	10.4368	2	1800.02	0.846903	58.7405	1
328447219	putative serine protease 46 [Homo sapiens]	0	14.37	1	1	1	2	8986335	174	19.3279	9.1001
	A4	Sequence	# PSMs	# Proteins	# Protein Groups	Protein Group Accessions	Modifications	ΔCn	Area	q-Value	PEP	IonScore	Exp Value	Charge	MH+ [Da]	ΔM [ppm]	RT [min]	# Missed Cleavages
	High	DLSLySVMVGVHQRPENSTQLPLtR	2	1	1	328447219	Y5(Phospho); T24(Phospho)	0	8986335	0.005	0.1024	2.39	86.7168	3	3000.42	3.80772	66.9953	0

## Sheet: ZYX+TBK1
Accession	Description	Score	Coverage	# Proteins	# Unique Peptides	# Peptides	# PSMs	Area	# AAs	MW [kDa]	calc. pI
58530845	zyxin [Homo sapiens]	8784.25	52.1	1	33	33	412	1.38705e+11	572	61.2382	6.66846
	A4	Sequence	# PSMs	# Proteins	# Protein Groups	Protein Group Accessions	Modifications	ΔCn	Area	q-Value	PEP	IonScore	Exp Value	Charge	MH+ [Da]	ΔM [ppm]	RT [min]	# Missed Cleavages
	High	LGHPEALSAGTGSPQPPsFTYAQQR	17	1	1	58530845	S18(Phospho)	0	98472497303	0	5.945e-06	172.46	8.32872e-16	2	2677.25	2.66245	45.2975	0
	High	EKVSsIDLEIDSLSSLLDDMTK	4	1	1	58530845	S5(Phospho)	0	1806399173	0	0.0002014	142.81	6.79633e-13	2	2518.19	1.64726	80.7156	1
	High	LGHPEALSAGTGSPQPPSFTYAQQR	18	1	1	58530845		0	132610977184	0	3.184e-06	128.08	1.62754e-11	2	2597.28	0.77908	44.0081	0
	High	VsSIDLEIDsLSSLLDDMTK	13	1	1	58530845	S2(Phospho); S10(Phospho)	0	1.49999e+08	0	0.003004	117.71	2.38393e-10	2	2341.02	2.54313	81.2299	0
	High	EKVSSIDLEIDSLSSLLDDMTKNDPFK	2	1	1	58530845		0	360664986	0	2.088e-06	108.9	1.16973e-09	3	3039.51	1.65926	80.4301	2
	High	EKVSSIDLEIDSLSSLLDDMTK	4	1	1	58530845		0	8.9652e+07	0	0.001127	108.52	1.1164e-09	2	2438.23	4.41398	76.7887	1
	High	VSSIDLEIDSLSSLLDDMTK	4	1	1	58530845		0	2.02925e+09	0	0.00085	107.89	1.45893e-09	2	2181.09	3.19789	80.8141	0
	High	VSSIDLEIDsLSSLLDDMTK	6	1	1	58530845	S10(Phospho)	0	235929219	0	0.0003177	101.55	9.14344e-09	2	2261.06	2.75095	80.7961	0
	High	VSSIDLEIDSLSSLLDDmTK	8	1	1	58530845	M18(Oxidation)	0	1030451430	0	0.002708	98.96	1.32203e-08	2	2197.09	3.0444	78.1848	0
	High	EVEELEQLTQQLMQDMEHPQR	5	1	1	58530845		0	4.03148e+09	0	0.01304	89.61	1.467e-07	3	2611.22	4.58187	78.778	0
	High	EVEELEQLTQQLmQDMEHPQR	15	1	1	58530845	M13(Oxidation)	0	4.75567e+09	0	0.0001546	88.62	2.05282e-07	2	2627.21	1.43006	71.8656	0
	High	EKVSsIDLEIDsLSSLLDDmTK	18	1	1	58530845	S5(Phospho); S12(Phospho); M20(Oxidation)	0	1.68098e+09	0	0.006987	85.57	4.24734e-07	2	2614.16	2.21591	75.4478	1
	High	GPPASSPAPAPKFsPVTPK	5	1	1	58530845	S14(Phospho)	0	5.06165e+09	0	0.01708	82.95	4.12437e-07	2	1912.96	2.75149	40.2943	1
	High	VsSIDLEIDsLSSLLDDmTK	6	1	1	58530845	S2(Phospho); S10(Phospho); M18(Oxidation)	0	9.69042e+07	0	0.02897	78.92	1.785e-06	2	2357.02	2.81881	80.1765	0
	High	FTPVASKFsPGAPGGSGSQPNQK	7	1	1	58530845	S9(Phospho)	0	4.48264e+09	0	0.006048	78.57	1.69852e-06	2	2326.09	1.68408	37.8214	1
	High	EKVSSIDLEIDSLSSLLDDmTK	5	1	1	58530845	M20(Oxidation)	0	1.23753e+09	0	0.0002498	75.58	2.56357e-06	2	2454.22	2.67701	73.3778	1
	High	QNVAVNELcGR	6	1	1	58530845	C9(DeStreak)	0	37091764003	0	0.05463	74.58	2.18233e-06	2	1278.6	2.55179	40.5542	0
	High	EKVSSIDLEIDSLSSLLDDmTKNDPFK	4	1	1	58530845	M20(Oxidation)	0	5.13717e+08	0	0.0003374	70.77	8.41298e-06	3	3055.51	3.2948	74.4819	2
	High	KFGPVVAPKPK	4	1	1	58530845		0	2.91677e+09	0	0.0388	70.53	3.4077e-07	2	1167.73	3.54552	21.2647	1
	High	QHPVPPPAQNQNQVR	12	1	1	58530845		0	72939500164	0	0.0278	69.68	7.05623e-06	4	1709.88	0.634358	15.4459	0
	High	LGHPEALSAGTGsPQPPsFTYAQQR	16	1	1	58530845	S13(Phospho); S18(Phospho)	0	16615240298	0	0.03129	68.93	2.09563e-05	3	2757.22	4.58664	47.1166	0
	High	aAPRPSPAISVSVSAPAFYAPQKK	7	1	1	58530845	N-Term(Acetyl)	0	12279330889	0	0.0001066	68.06	4.1736e-06	2	2482.35	1.91712	51.9748	1
	High	EVEELEQLTQQLmQDmEHPQR	8	1	1	58530845	M13(Oxidation); M16(Oxidation)	0	3148289890	0	6.785e-05	68.05	2.53735e-05	2	2643.21	2.51392	59.6418	0
	High	aAPRPSPAISVSVSAPAFYAPQK	10	1	1	58530845	N-Term(Acetyl)	0	9497524019	0	0.0009794	67.92	5.65833e-06	2	2354.26	3.05814	56.8279	0
	High	aAPRPsPAISVSVSAPAFYAPQK	1	1	1	58530845	N-Term(Acetyl); S6(Phospho)	0	5.47471e+07	0	0.000265	67.26	1.6397e-05	2	2434.22	1.44405	59.4653	0
	High	FGPVVAPKPK	22	1	1	58530845		0	61094972542	0	0.009172	64.57	4.36425e-06	2	1039.63	2.5727	27.913	0
	High	ARVsSGYVPPPVATPFSSK	12	1	1	58530845	S4(Phospho)	0	930131325	0	0.0458	64.53	3.67699e-05	2	2027.01	3.22789	49.3331	1
	High	VSSIDLEIDsLSSLLDDmTK	3	1	1	58530845	S10(Phospho); M18(Oxidation)	0	189592059	0	0.002298	62.81	6.97436e-05	2	2277.05	1.96268	77.0514	0
	High	QNVAVNELCGR	2	1	1	58530845		0	101245823	0	0.02991	61.79	3.68192e-05	2	1202.6	2.09901	37.3912	0
	High	GPPASSPAPAPK	14	1	1	58530845		0	130777209416	0	0.01386	59.18	5.5499e-05	2	1076.57	1.23113	15.2747	0
	High	VVALDKNFHMK	11	1	1	58530845		0	5812018626	0	0.02521	56.84	9.76072e-05	2	1301.71	2.35788	33.7685	1
	High	VsSIDLEIDSLSSLLDDmTKNDPFK	3	1	1	58530845	S2(Phospho); M18(Oxidation)	0	8.5197e+07	0	0.01332	55.67	0.000422519	3	2878.34	2.30122	77.2269	1
	High	SPGAPGPLTLKEVEELEQLTQQLmQDMEHPQR	3	1	1	58530845	M24(Oxidation)	0	3.1327e+08	0	0.002029	55.59	0.000282269	4	3645.81	4.90347	80.1443	1
	High	EKVsSIDLEIDsLSSLLDDMTK	3	1	1	58530845	S4(Phospho); S12(Phospho)	0	888079404	0	0.06458	55.47	0.000434202	3	2598.16	2.85131	80.6211	1
	High	EKVsSIDLEIDSLSSLLDDmTKNDPFK	2	1	1	58530845	S4(Phospho); M20(Oxidation)	0	7.10289e+07	0	0.002256	55.17	0.000442297	3	3135.48	4.62463	76.8053	2
	High	EKVssIDLEIDSLSSLLDDmTKNDPFK	11	1	1	58530845	S4(Phospho); S5(Phospho); M20(Oxidation)	0	6.0946e+07	0	0.006766	55.13	0.000553191	3	3215.45	3.098	75.7715	2
	High	cSVcSEPIMPEPGRDETVR	2	1	1	58530845	C1(DeStreak); C4(DeStreak)	0	3.86699e+08	0	0.008764	52.67	0.000709199	3	2256.95	3.60155	45.2941	1
	High	VSSGYVPPPVATPFSSK	23	1	1	58530845		0	87675443432	0	0.04507	51.95	0.000348811	2	1719.9	4.41788	49.8876	0
	High	FSPGAPGGSGSQPNQK	5	1	1	58530845		0	1.00587e+11	0	0.0159	47.39	0.00146915	2	1515.72	3.91606	19.1855	0
	High	AAPRPSPAISVSVSAPAFYAPQK	1	1	1	58530845		0	2.67633e+07	0	0.0006819	46.27	0.00093947	2	2312.24	1.24212	50.8127	0
	High	EKVsSIDLEIDSLSSLLDDMTKNDPFK	2	1	1	58530845	S4(Phospho)	0	214664484	0	0.09572	45.36	0.00412158	3	3119.48	3.09654	80.689	2
	High	cNTcGEPITDR	3	1	1	58530845	C1(DeStreak); C4(DeStreak)	0	2.00723e+09	0	0.02921	42.63	0.00186376	2	1360.5	2.05359	28.5457	0
	High	QHPVPPPAQNQNQVRsPGAPGPLTLK	4	1	1	58530845	S16(Phospho)	0	1.91071e+09	0	0.01368	41.15	0.00538688	4	2808.43	1.37324	37.7134	1
	High	EKVsSIDLEIDSLSSLLDDmTK	3	1	1	58530845	S4(Phospho); M20(Oxidation)	0	6.84594e+08	0	0.0674	38.25	0.020476	3	2534.19	3.66219	76.6263	1
	High	LGHPEALsAGtGSPQPPsFTYAQQR	2	1	1	58530845	S8(Phospho); T11(Phospho); S18(Phospho)	0	270887659	0	0.05527	37.31	0.0294462	3	2837.18	1.69587	49.6094	0
	High	SPGAPGPLTLK	10	1	1	58530845		0	1.12576e+11	0	0.04758	35.78	0.00437319	3	1037.6	0.0312195	37.5948	0
	High	VNPFRPGDSEPPPAPGAQR	20	1	1	58530845		0	152727717491	0	0.07112	31.16	0.062932	3	1989	4.66294	34.4613	0
	High	VSSIDLEIDSLSSLLDDmTKNDPFK	4	1	1	58530845	M18(Oxidation)	0	6.52895e+08	0	0.02517	28.94	0.145705	4	2798.37	3.4171	78.54	1
	High	FSPGAPGGSGSQPNQKLGHPEALSAGTGSPQPPSFTYAQQR	1	1	1	58530845		0	0	0	0.02685	27.2	0.239898	4	4094	5.47877	44.7805	1
	High	sPGAPGPLTLK	3	1	1	58530845	S1(Phospho)	0	3.60402e+10	0	0.06854	23.95	0.216259	3	1117.57	0.637002	43.4162	0
	High	SPGAPGPLTLKEVEELEQLTQQLmQDmEHPQR	4	1	1	58530845	M24(Oxidation); M27(Oxidation)	0	274021826	0	0.0269	23.37	0.548856	4	3661.8	3.13712	71.5505	1
	High	VSSIDLEIDSLSSLLDDMTKNDPFK	1	1	1	58530845		0	1.44725e+07	0	0.04415	17.75	1.72329	3	2782.38	2.40372	80.3019	1
	High	FSPGAPGGsGSQPNQK	1	1	1	58530845	S9(Phospho)	0	1.76317e+08	0.001	0.1584	41.84	0.00534183	2	1595.69	1.79328	22.8528	0
	High	FSPVTPKFTPVASK	1	1	1	58530845		0	1.53195e+07	0.001	0.1298	39.71	0.00319113	2	1505.84	2.94489	42.1818	1
	High	cSVcSEPImPEPGR	1	1	1	58530845	C1(DeStreak); C4(DeStreak); M9(Oxidation)	0	11896308	0.001	0.09912	27.92	0.0967001	2	1672.66	4.6397	40.8056	0
	High	cSVcSEPImPEPGRDETVR	1	1	1	58530845	C1(DeStreak); C4(DeStreak); M9(Oxidation)	0	3.59294e+08	0.001	0.1461	17.57	2.12169	3	2272.94	1.75861	39.5604	1
	High	FTPVASKFSPGAPGGSGSQPNQK	2	1	1	58530845		0	48256258	0.001	0.1457	15.81	2.18466	3	2246.12	0.98717	35.4511	1
	High	FSPVTPK	4	1	1	58530845		0	100536247371	0.003	0.1845	55.58	0.00013724	2	775.436	1.20876	24.7884	0
	High	VVALDKNFHmK	5	1	1	58530845	M10(Oxidation)	0	5.8214e+08	0.003	0.1908	44.22	0.0020909	2	1317.7	2.66797	23.3439	1
	High	CsVCSEPIMPEPGRDETVR	2	1	1	58530845	S2(Phospho)	0	110003562	0.003	0.1757	27.41	0.220585	3	2184.92	5.49233	45.5663	1
	High	EKVSsIDLEIDsLsSLLDDmTK	3	1	1	58530845	S5(Phospho); S12(Phospho); S14(Phospho); M20(Oxidation)	0	132575090	0.003	0.1877	15.88	3.63195	3	2694.12	2.65789	79.7954	1
	High	QyAPRcsVcSEPIMPEPGRDETVR	3	1	1	58530845	Y2(Phospho); C6(DeStreak); S7(Phospho); C9(DeStreak)	0	0	0.003	0.1985	12.96	7.54943	3	3032.21	8.69017	71.9228	2
	High	SSTKPAAGGTAPLPPWK	6	1	1	58530845		0	22195026008	0.004	0.2047	41.1	0.00359791	2	1665.9	2.97449	38.8253	0
	High	VQEKQHPVPPPAQNQNQVR	1	1	1	58530845		0	3.72676e+07	0.004	0.2168	14.92	1.72005	3	2194.15	1.92709	14.316	1
	High	cHQPLAR	1	1	1	58530845	C1(DeStreak)	0	1.16363e+10	0.008	0.3005	31	0.0357448	2	900.418	-0.12671	13.6295	0
	High	GPPAsSPAPAPKFsPVTPK	2	1	1	58530845	S5(Phospho); S14(Phospho)	0	8.24641e+07	0.008	0.2906	28.1	0.172461	2	1992.93	4.65114	41.8551	1
119395750	keratin, type II cytoskeletal 1 [Homo sapiens]	3611.64	64.6	3	46	49	112	6.22736e+09	644	65.999	8.11865
	A4	Sequence	# PSMs	# Proteins	# Protein Groups	Protein Group Accessions	Modifications	ΔCn	Area	q-Value	PEP	IonScore	Exp Value	Charge	MH+ [Da]	ΔM [ppm]	RT [min]	# Missed Cleavages
	High	GGGGGGYGSGGSSYGSGGGSYGSGGGGGGGR	4	1	1	119395750		0	3.93214e+08	0	5.983e-06	163.44	5.71104e-15	2	2383.96	2.5521	21.8142	0
	High	NKLNDLEDALQQAKEDLAR	5	1	1	119395750		0	3505774433	0	0.0001082	140.57	5.69174e-13	2	2184.13	1.75394	64.1187	2
	High	FSScGGGGGSFGAGGGFGSR	3	1	1	119395750	C4(DeStreak)	0	234500500	0	0.0007786	117.03	1.60107e-10	2	1784.72	4.01256	43.2459	0
	High	SLNNQFASFIDKVR	4	1	1	119395750		0	4.59416e+09	0	0.004228	106.29	1.23943e-09	2	1638.87	3.65559	59.2343	1
	High	SLDLDSIIAEVKAQYEDIAQK	2	1	1	119395750		0	0	0	0.0003351	105.21	1.91477e-09	2	2349.22	1.26929	80.379	1
	High	LNDLEDALQQAKEDLAR	2	1	1	119395750		0	144556858	0	0.0007843	104.7	2.34141e-09	2	1941.99	3.33519	64.5009	1
	High	SGGGFSSGSAGIINYQR	1	1	1	119395750		0	508881136	0	0.01636	90.21	8.78478e-08	2	1657.8	3.1379	42.8753	0
	High	GSYGSGGSSYGSGGGSYGSGGGGGGHGSYGSGSSSGGYR	2	1	1	119395750		0	3.34763e+08	0	2.652e-05	81.12	1.19572e-06	3	3312.31	2.01769	26.577	0
	High	FLEQQNQVLQTKWELLQQVDTSTR	5	1	1	119395750		0	2421522209	0	0.001434	80.93	4.16533e-07	3	2932.53	4.319	62.504	1
	High	AEAESLYQSKYEELQITAGR	1	1	1	119395750		0	547916798	0	0.001094	79.4	1.14873e-06	3	2286.13	2.21628	47.9166	1
	High	WELLQQVDTSTR	2	1	1	119395750		0	2.09466e+09	0	0.0271	79.24	8.16001e-07	2	1475.75	2.404	54.7027	0
	High	LNDLEDALQQAK	1	1	1	119395750		0	317483711	0	0.09227	76.08	1.54127e-06	2	1357.7	3.59423	47.938	0
	High	YEELQITAGR	4	2	1	119395750		0	4579893073	0	0.04176	75.7	1.64991e-06	2	1179.6	2.3107	38.8279	0
	High	SKAEAESLYQSKYEELQITAGR	4	1	1	119395750		0	2283542147	0	0.001268	73.5	3.75661e-06	3	2501.26	2.81218	44.5128	2
	High	LALDLEIATYR	3	10	1	119395750		0	3.26798e+09	0	0.04829	73.43	1.38679e-06	2	1277.71	3.70817	60.5737	0
	High	NKLNDLEDALQQAK	2	1	1	119395750		0	0	0	0.006916	72.95	3.19658e-06	2	1599.84	2.7697	50.0872	1
	High	THNLEPYFESFINNLR	7	1	1	119395750		0	4793678076	0	0.008963	70.97	8.12232e-06	2	1993.98	1.90827	70.345	0
	High	SLNNQFASFIDK	1	1	1	119395750		0	3.40243e+09	0	0.0869	67.84	1.07213e-05	2	1383.69	2.73044	55.7501	0
	High	QISNLQQSISDAEQR	2	1	1	119395750		0	624621227	0	0.06192	67.11	1.65064e-05	2	1716.86	3.3071	43.6479	0
	High	FLEQQNQVLQTK	3	3	2	119395750;47132620		0	7505897950	0	0.02435	66.3	1.20728e-05	2	1475.79	2.48459	38.0572	0
	High	MSGEcAPNVSVSVSTSHTTISGGGSR	1	1	1	119395750	C5(DeStreak)	0	461235850	0	0.002877	62.94	7.66813e-05	3	2584.15	1.24586	40.5224	0
	High	DVDGAYMTKVDLQAK	2	1	1	119395750		0	1.55721e+08	0	0.005923	61.23	5.99294e-05	2	1653.82	0.900196	42.486	1
	High	SDQSRLDSELKNMQDMVEDYR	1	1	1	119395750		0	4.48051e+07	0	0.01578	60.32	0.000144826	3	2559.16	5.82066	61.6567	2
	High	SLDLDSIIAEVK	3	1	1	119395750		0	6382513279	0	0.05098	53.71	0.000207054	2	1302.72	0.238272	70.2847	0
	High	SLDLDSIIAEVKAQYEDIAQKSK	2	1	1	119395750		0	34718042	0	0.01584	48.91	0.000577736	4	2564.35	2.80014	80.111	2
	High	TNAENEFVTIKKDVDGAYMTK	2	1	1	119395750		0	3.92564e+08	0	0.01393	46.5	0.00237976	3	2374.17	3.84304	51.5447	2
	High	SLVNLGGSKSISISVAR	1	1	1	119395750		0	2.61274e+07	0	0.04637	45.82	0.000344291	3	1687.97	2.05908	48.7988	1
	High	FLEQQNQVLQTKWELLQQVDTSTRTHNLEPYFESFINNLR	1	1	1	119395750		0	9.97513e+07	0	0.0194	45.2	0.00225892	5	4907.5	4.56376	77.565	2
	High	NKYEDEINKR	1	7	3	5031839;119395754;119395750		0	402778555	0	0.05492	41.92	0.00538251	3	1308.66	1.5385	16.8507	2
	High	LLRDYQELMNTK	2	1	1	119395750		0	1.68809e+09	0	0.03163	40.14	0.00541751	2	1523.79	2.19091	44.1632	1
	High	NSKIEISELNRVIQR	2	1	1	119395750		0	2.70756e+08	0	0.08852	38.55	0.00275085	4	1799.02	1.6269	44.612	2
	High	LLRDYQELmNTK	4	1	1	119395750	M9(Oxidation)	0	176386279	0	0.07767	35.01	0.0210123	2	1539.79	2.69584	34.4532	1
	High	YEDEINKR	1	12	4	5031839;119395754;119395750;47132620		0	59802460	0	0.0801	31.01	0.0452518	3	1066.52	-0.381105	14.3596	1
	High	GSYGSGGSSYGSGGGSYGSGGGGGGHGSYGSGSSSGGYRGGSGGGGGGSSGGR	1	1	1	119395750		0	1.40979e+08	0	0.001517	10.57	17.5137	4	4299.73	1.64016	22.0115	1
	High	TNAENEFVTIK	2	1	1	119395750		0	1.24088e+09	0.001	0.1468	74.71	2.4983e-06	2	1265.64	4.91364	40.9817	0
	High	KDVDGAYMTK	1	1	1	119395750		0	1.3199e+08	0.001	0.1575	58.15	9.1559e-05	2	1127.54	2.83028	16.7479	1
	High	AQYEDIAQK	2	1	1	119395750		0	3.37149e+09	0.001	0.125	54.99	0.000164659	2	1065.52	2.07572	22.3545	0
	High	NMQDMVEDYR	1	1	1	119395750		0	478799801	0.001	0.1084	52.16	0.000310757	2	1300.53	2.53379	43.4084	0
	High	THNLEPYFESFINNLRR	6	1	1	119395750		0	2.26871e+09	0.001	0.1515	39.84	0.00834173	4	2150.08	2.92819	66.554	1
	High	LRSEIDNVKK	2	1	1	119395750		0	1348002251	0.001	0.1135	37.56	0.00537564	3	1201.69	-0.174225	14.3692	2
	High	NMQDmVEDYR	3	1	1	119395750	M5(Oxidation)	0	7.02093e+07	0.001	0.09728	35.78	0.0118512	2	1316.53	2.93475	34.5775	0
	High	TNAENEFVTIKK	1	1	1	119395750		0	2713334990	0.001	0.1056	34.31	0.0173479	3	1393.74	2.50414	32.3172	1
	High	QISNLQQSISDAEQRGENALKDAK	2	1	1	119395750		0	1.70233e+09	0.001	0.1616	33.49	0.034653	3	2643.34	2.29609	57.4817	2
	High	VDQLKSDQSRLDSELK	1	1	1	119395750		0	0	0.001	0.1305	18.24	1.00179	3	1860.97	2.35571	34.3366	2
	High	QISNLQQSISDAEQRGENALK	1	1	1	119395750		0	3.3878e+08	0.001	0.131	8.75	11.0682	3	2329.18	1.60246	55.8776	1
	High	SKAEAESLYQSK	2	1	1	119395750		0	7.25216e+08	0.002	0.1633	34.59	0.0214604	3	1340.67	3.34863	18.8526	1
	High	SLVNLGGSK	1	1	1	119395750		0	3.48372e+09	0.003	0.1996	62.49	2.60119e-05	2	874.5	0.36484	33.8435	0
	High	RTNAENEFVTIKK	1	1	1	119395750		0	3.3909e+07	0.004	0.211	31.04	0.0352597	3	1549.84	2.3996	25.9965	2
	High	AQYEDIAQKSK	1	1	1	119395750		0	18427714	0.004	0.2379	26.09	0.178008	3	1280.65	1.56078	18.0431	1
	High	DYQELmNTK	1	1	1	119395750	M6(Oxidation)	0	0	0.005	0.2499	41.87	0.00354646	2	1157.52	0.609882	23.8263	0
	High	SISISVAR	1	1	1	119395750		0	3.35529e+09	0.008	0.3027	45.38	0.000967713	2	832.489	0.762948	34.8497	0
	High	DYQELMNTK	1	1	1	119395750		0	5.52095e+08	0.008	0.3025	37.2	0.0114232	2	1141.52	1.72454	38.302	0
56549694	protein enabled homolog isoform a [Homo sapiens]	3291.8	45.35	2	26	26	119	9.83847e+09	591	66.4699	6.93213
	A4	Sequence	# PSMs	# Proteins	# Protein Groups	Protein Group Accessions	Modifications	ΔCn	Area	q-Value	PEP	IonScore	Exp Value	Charge	MH+ [Da]	ΔM [ppm]	RT [min]	# Missed Cleavages
	High	GNGPLPLGGSGLMEEMSALLAR	2	2	1	56549694		0	0	0	1.269e-05	127.56	1.46887e-11	2	2170.1	1.58686	80.4248	0
	High	TDTGRGNGPLPLGGSGLMEEMSALLAR	1	2	1	56549694		0	1.1611e+08	0	5.601e-05	110.99	7.26893e-10	3	2700.35	3.40755	78.2491	1
	High	EDANVFASAmMHALEVLNSQETGPTLPR	11	2	1	56549694	M10(Oxidation)	0	528458848	0	0.0004837	108.9	1.72046e-09	3	3044.46	3.48518	80.373	0
	High	EDANVFASAMMHALEVLNSQETGPTLPR	2	2	1	56549694		0	1892848184	0	0.0002223	106.89	2.72689e-09	3	3028.46	2.08652	80.4222	0
	High	GNGPLPLGGSGLmEEMSALLAR	10	2	1	56549694	M13(Oxidation)	0	5.21981e+08	0	0.000329	106.27	1.92261e-09	2	2186.11	5.46479	73.9914	0
	High	EDANVFASAmmHALEVLNSQETGPTLPR	6	2	1	56549694	M10(Oxidation); M11(Oxidation)	0	439822728	0	0.0005184	98.84	1.87893e-08	3	3060.45	2.65553	68.9243	0
	High	mEDTSFPSGGNAIGVNSASSK	7	2	1	56549694	M1(Oxidation)	0	7.13594e+08	0	0.001039	88.73	1.56876e-07	2	2071.93	1.92365	39.188	0
	High	YNQATQTFHQWR	8	2	1	56549694		0	9623119614	0	0.008386	80.68	7.27234e-07	2	1579.74	3.06337	33.7132	0
	High	LKEELIDAIRQELSK	3	2	1	56549694		0	2.62172e+09	0	0.005298	75.39	5.17432e-07	2	1785.02	3.50732	61.7081	2
	High	KIQDHQVVINcAIPK	4	2	1	56549694	C11(DeStreak)	0	996297460	0	0.0545	75.1	1.56987e-06	2	1781.94	1.89835	40.336	1
	High	GNGPLPLGGSGLmEEmSALLAR	4	2	1	56549694	M13(Oxidation); M16(Oxidation)	0	40937497	0	0.007759	69.44	1.04775e-05	2	2202.09	2.30177	59.5463	0
	High	IQDHQVVINcAIPK	1	2	1	56549694	C10(DeStreak)	0	2.43471e+08	0	0.04732	67.62	1.13562e-05	2	1653.85	3.00448	43.7278	0
	High	MEDTSFPSGGNAIGVNSASSK	4	2	1	56549694		0	1.14796e+09	0	0.001786	67.13	2.18041e-05	2	2055.93	2.31527	41.897	0
	High	QDILDEMR	1	2	1	56549694		0	96612024	0	0.07117	66.97	9.33224e-06	2	1019.49	3.74355	46.5187	0
	High	LKEELIDAIR	1	2	1	56549694		0	2.68149e+09	0	0.0492	66.33	6.12288e-06	2	1199.7	3.07684	43.784	1
	High	QNSQLPAQVQNGPSQEELEIQR	2	2	1	56549694		0	177580407	0	0.003282	66.01	2.39083e-05	2	2493.25	5.98779	44.3122	0
	High	QVYGLNFGSK	2	2	1	56549694		0	7776530740	0	0.02668	64.15	1.53068e-05	2	1112.58	2.86403	45.1914	0
	High	LKQDILDEMR	1	2	1	56549694		0	3.01842e+08	0	0.04995	63.55	2.70241e-05	2	1260.66	1.79804	42.191	1
	High	AAVMVYDDANKK	8	2	1	56549694		0	7.6689e+09	0	0.01493	62.48	3.8105e-05	2	1324.66	0.946065	22.8078	1
	High	AAVMVYDDANKKWVPAGGSTGFSR	2	2	1	56549694		0	84819161	0	0.01023	54.64	0.000361938	3	2527.25	3.41004	43.708	2
	High	AAVMVYDDANK	1	2	1	56549694		0	449446477	0	0.09064	45.32	0.00185953	2	1196.57	3.59718	30.8755	0
	High	STPLSQPSANGVQTEGLDYDR	1	2	1	56549694		0	1.27801e+08	0	0.06619	42.74	0.00654759	3	2235.06	2.8047	43.4383	0
	High	AAVmVYDDANKK	10	2	1	56549694	M4(Oxidation)	0	1.09363e+09	0	0.07093	41.91	0.00459293	2	1340.66	2.81559	18.4714	1
	High	AAVmVYDDANK	3	2	1	56549694	M4(Oxidation)	0	51254193	0	0.06425	41.5	0.00418396	2	1212.56	2.81044	24.373	0
	High	VHIYHHTGNNTFR	7	2	1	56549694		0	4.50598e+09	0	0.05232	34.25	0.0300482	2	1595.79	2.0071	15.475	0
	High	SYDSLHRPK	2	1	1	56549694		0	3.54826e+08	0	0.07832	31.09	0.0422085	3	1102.56	-0.620092	13.6314	0
	High	GSTIETEQKEDKGEDSEPVTSK	1	2	1	56549694		0	8.30955e+07	0	0.00528	30.49	0.117246	3	2394.12	2.50357	16.229	2
	High	QNSQLPAQVQNGPSQEELEIQRR	1	2	1	56549694		0	1.16674e+08	0	0.04167	18.97	1.01285	3	2649.34	2.24912	40.9438	1
	High	LEQEQLER	2	2	1	56549694		0	1685388265	0.001	0.1324	69.59	4.98399e-06	2	1044.53	2.1905	20.8177	0
	High	LKQDILDEMRK	4	2	1	56549694		0	1.55243e+09	0.001	0.1097	65.85	1.09207e-05	2	1388.76	3.65437	36.3927	2
	High	LKQDILDEmR	1	2	1	56549694	M9(Oxidation)	0	15204209	0.001	0.1008	54.87	0.000191266	2	1276.66	2.41197	29.481	1
	High	QDILDEMRK	3	2	1	56549694		0	3.61457e+08	0.001	0.1054	17.44	1.17467	3	1147.58	2.1179	39.9691	1
	High	WVPAGGSTGFSR	2	2	1	56549694		0	12115755829	0.002	0.1705	25.13	0.167108	2	1221.6	2.46584	38.4671	0
	High	sEQSIcQAR	1	2	1	56549694	N-Term(Acetyl); C6(DeStreak)	0	3867785905	0.004	0.2405	47.72	0.000819019	2	1139.48	1.58049	35.2058	0
195972866	keratin, type I cytoskeletal 10 [Homo sapiens]	2762.32	57.88	15	36	41	91	4.11974e+09	584	58.7656	5.21143
	A4	Sequence	# PSMs	# Proteins	# Protein Groups	Protein Group Accessions	Modifications	ΔCn	Area	q-Value	PEP	IonScore	Exp Value	Charge	MH+ [Da]	ΔM [ppm]	RT [min]	# Missed Cleavages
	High	NQILNLTTDNANILLQIDNAR	2	1	1	195972866		0	369049436	0	5.416e-05	166.68	8.6128e-16	2	2367.27	2.67366	70.2609	0
	High	TIDDLKNQILNLTTDNANILLQIDNAR	2	1	1	195972866		0	2.11248e+09	0	7.666e-05	142.36	1.55064e-13	3	3052.64	4.48665	80.2376	1
	High	GSSGGGcFGGSSGGYGGLGGFGGGSFR	2	1	1	195972866	C7(DeStreak)	0	1.78486e+08	0	5.297e-05	130.83	9.89593e-12	2	2361.97	4.62718	57.109	0
	High	ELTTEIDNNIEQISSYK	2	1	1	195972866		0	1.04077e+08	0	0.003964	104.5	3.44879e-09	2	1996.98	2.61525	58.8025	0
	High	SQYEQLAEQNRKDAEAWFNEK	1	1	1	195972866		0	1.00167e+08	0	0.0001431	97.76	2.14728e-08	2	2584.22	3.48591	50.329	2
	High	GSLGGGFSSGGFSGGSFSR	3	1	1	195972866		0	1.70216e+09	0	0.002774	95.06	3.42922e-08	2	1707.78	3.09298	49.0034	0
	High	ADLEmQIESLTEELAYLKK	5	1	1	195972866	M5(Oxidation)	0	4.13809e+08	0	0.0005937	94.03	3.1234e-08	3	2240.14	3.54494	77.7384	1
	High	NVQALEIELQSQLALK	4	1	1	195972866		0	1.14421e+09	0	0.002797	85	4.71179e-08	2	1797.02	3.89704	68.5098	0
	High	AETEcQNTEYQQLLDIK	1	1	1	195972866	C5(DeStreak)	0	58080679	0	0.002319	84.38	4.64149e-07	2	2101.95	1.73354	55.763	0
	High	ADLEMQIESLTEELAYLK	2	1	1	195972866		0	6.98817e+07	0	0.007114	83.77	3.35387e-07	3	2096.05	2.81826	80.63	0
	High	ALEESNYELEGK	2	1	1	195972866		0	2334945863	0	0.01049	79.74	8.1432e-07	2	1381.65	2.84146	34.4072	0
	High	NVSTGDVNVEMNAAPGVDLTQLLNNMR	5	1	1	195972866		0	2479105678	0	0.002478	77.79	1.97364e-06	3	2872.4	4.05718	75.5137	0
	High	QSVEADINGLR	2	4	1	195972866		0	353648942	0	0.05197	77.56	8.84833e-07	2	1201.62	3.88847	41.3792	0
	High	IRLENEIQTYR	2	1	1	195972866		0	2522857652	0	0.02152	71.79	3.20513e-06	2	1434.77	2.17288	39.0939	1
	High	ISSSKGSLGGGFSSGGFSGGSFSR	1	1	1	195972866		0	155035887	0	0.02501	71.62	8.16742e-06	3	2210.05	1.86669	44.2497	1
	High	ADLEMQIESLTEELAYLKK	3	1	1	195972866		0	7.29071e+08	0	0.002858	69.56	6.87213e-06	3	2224.15	3.20511	77.3955	1
	High	ALEESNYELEGKIK	1	1	1	195972866		0	1.53136e+07	0	0.04703	68.68	9.35758e-06	2	1622.83	0.185446	37.4477	1
	High	NVSTGDVNVEmNAAPGVDLTQLLNNmR	1	1	1	195972866	M11(Oxidation); M26(Oxidation)	0	2.93805e+08	0	0.00651	65.49	3.9393e-05	3	2904.39	4.13071	62.9561	0
	High	LASYLDKVR	4	7	4	15431310;4557701;24430192;195972866		0	1.53946e+09	0	0.07181	64.78	8.05036e-06	2	1064.61	1.60487	33.2407	1
	High	SKELTTEIDNNIEQISSYK	1	1	1	195972866		0	20377928	0	0.0002088	63.49	3.94883e-05	2	2212.11	4.60221	54.6916	1
	High	ADLEmQIESLTEELAYLK	1	1	1	195972866	M5(Oxidation)	0	3.68211e+07	0	0.02905	61.61	6.94381e-05	2	2112.04	0.00915968	80.7256	0
	High	VLDELTLTK	2	1	1	195972866		0	2218177663	0	0.04806	61.47	2.19202e-05	2	1031.6	2.68565	45.2764	0
	High	SQYEQLAEQNRK	3	1	1	195972866		0	1.52017e+09	0	0.04613	60.96	6.213e-05	2	1493.74	2.58779	20.6513	1
	High	KDAEAWFNEK	1	2	1	195972866		0	67775907	0	0.09358	60.25	5.603e-05	2	1237.59	2.79829	36.0706	1
	High	VLDELTLTKADLEMQIESLTEELAYLKK	2	1	1	195972866		0	102172736	0	0.001009	54.96	0.00010165	4	3236.73	3.08311	80.3763	2
	High	ELTTEIDNNIEQISSYKSEITELRR	2	1	1	195972866		0	1.49573e+08	0	0.004245	51.15	0.00057744	3	2981.52	3.44234	61.9382	2
	High	NVSTGDVNVEmNAAPGVDLTQLLNNMR	5	1	1	195972866	M11(Oxidation)	0	6.00372e+08	0	0.004878	48.71	0.00169848	3	2888.4	2.60441	72.7883	0
	High	ALEESNYELEGKIKEWYEK	2	1	1	195972866		0	311464003	0	0.02765	44.78	0.00388879	2	2358.15	-1.50089	52.1626	2
	High	IKEWYEKHGNSHQGEPR	2	1	1	195972866		0	1.09426e+08	0	0.06097	29.85	0.110243	3	2095.01	1.42271	14.5526	2
	High	VTMQNLNDR	2	7	3	15431310;24430192;195972866		0	3.6907e+09	0.001	0.1459	69.37	6.61296e-06	2	1090.53	2.82789	25.8421	0
	High	SQYEQLAEQNR	1	1	1	195972866		0	3.43425e+08	0.001	0.09902	54.23	0.000277327	2	1365.64	2.83	27.1204	0
	High	QSLEASLAETEGR	1	1	1	195972866		0	3.08877e+08	0.001	0.1479	48.55	0.0009998	2	1390.69	4.75757	41.9986	0
	High	DAEAWFNEK	2	4	1	195972866		0	1352564241	0.001	0.1361	48.23	0.000757584	2	1109.49	2.79066	46.0466	0
	High	RNVQALEIELQSQLALK	1	1	1	195972866		0	3.33332e+07	0.001	0.1402	40.73	0.0011369	3	1953.12	3.149	58.7821	1
	High	QSVEADINGLRR	2	3	1	195972866		0	2.16257e+09	0.001	0.1615	39.11	0.00632131	3	1357.72	2.4987	36.676	1
	High	NHEEEMKDLR	1	1	1	195972866		0	418061920	0.001	0.112	32.62	0.039139	2	1300.6	0.694731	15.4676	1
	High	VTMQNLNDRLASYLDKVR	1	3	3	15431310;24430192;195972866		0	1225914107	0.001	0.1268	28.45	0.0699444	4	2136.13	4.27481	58.6843	2
	High	VTmQNLNDRLASYLDKVR	2	3	3	15431310;24430192;195972866	M3(Oxidation)	0	1.46634e+08	0.001	0.1569	18.92	0.659759	3	2152.13	4.17307	52.3929	2
	High	YENEVALR	2	1	1	195972866		0	581217509	0.003	0.1799	53.41	0.000248996	2	993.501	1.37803	27.7292	0
	High	IKEWYEK	2	1	1	195972866		0	1.35263e+09	0.003	0.1924	31.7	0.0403283	3	995.521	1.28366	26.9847	1
	High	RVLDELTLTK	2	1	1	195972866		0	1.56961e+08	0.003	0.19	22.77	0.117579	3	1187.7	2.95086	42.0344	1
	High	LENEIQTYR	1	1	1	195972866		0	1.37514e+09	0.004	0.2259	63.24	3.02566e-05	2	1165.59	3.20634	31.1941	0
	High	LASYLDK	2	8	5	15431310;4557701;24430192;195972866;55956899		0	2.67007e+09	0.004	0.2164	50.13	0.000364426	2	809.441	0.73417	27.815	0
	High	LAADDFR	1	18	4	15431310;4557701;24430192;195972866		0	5892036607	0.005	0.2696	57.47	7.00127e-05	2	807.401	1.88049	30.4806	0
	High	SLLEGEGSSGGGGR	1	1	1	195972866		0	2040600640	0.005	0.2535	49	0.000845368	2	1262.6	3.19387	25.3281	0
	High	LKYENEVALR	1	1	1	195972866		0	2776475658	0.007	0.2827	43.42	0.00154923	3	1234.68	1.77068	32.9486	1
16507237	78 kDa glucose-regulated protein precursor [Homo sapiens]	2753.47	48.78	1	33	35	93	4.94681e+09	654	72.2884	5.16064
	A4	Sequence	# PSMs	# Proteins	# Protein Groups	Protein Group Accessions	Modifications	ΔCn	Area	q-Value	PEP	IonScore	Exp Value	Charge	MH+ [Da]	ΔM [ppm]	RT [min]	# Missed Cleavages
	High	DNHLLGTFDLTGIPPAPR	14	1	1	16507237		0	6.19482e+07	0	0.002899	111.62	3.82546e-10	2	1934.02	4.34363	62.1981	0
	High	IINEPTAAAIAYGLDKR	6	1	1	16507237		0	7.08467e+09	0	0.002981	106.58	5.82433e-10	2	1816	3.68284	51.7112	1
	High	IEIESFYEGEDFSETLTR	4	1	1	16507237		0	1.80263e+08	0	0.000169	104.35	4.89404e-09	2	2165	2.73588	64.9169	0
	High	IINEPTAAAIAYGLDK	2	5	2	16507237;5729877		0	1335748656	0	0.004699	96.33	9.24252e-09	2	1659.9	2.88012	55.8372	0
	High	KSDIDEIVLVGGSTR	2	1	1	16507237		0	765550673	0	0.006416	91.58	3.19016e-08	2	1588.86	4.77111	46.893	1
	High	KSQIFSTASDNQPTVTIK	2	1	1	16507237		0	2.72034e+08	0	0.0005586	89.48	6.05869e-08	2	1965.03	1.81927	39.8329	1
	High	IEWLESHQDADIEDFK	2	1	1	16507237		0	3.57469e+08	0	0.001635	88.71	1.4394e-07	2	1974.92	3.68598	53.7686	0
	High	FEELNMDLFR	1	1	1	16507237		0	1.56369e+08	0	0.02699	79.86	7.22417e-07	2	1313.62	3.74228	64.0321	0
	High	TFAPEEISAMVLTK	5	1	1	16507237		0	3894284466	0	0.02428	71.45	4.10708e-06	2	1536.8	4.2944	64.6426	0
	High	NELESYAYSLK	2	1	1	16507237		0	2.44183e+09	0	0.06481	68.19	1.03539e-05	2	1316.64	3.51333	48.5266	0
	High	KTKPYIQVDIGGGQTK	2	1	1	16507237		0	2.16904e+08	0	0.01123	67.54	5.44451e-06	2	1732.96	2.46241	32.6829	1
	High	AKFEELNmDLFR	3	1	1	16507237	M8(Oxidation)	0	6.18414e+08	0	0.02332	65.47	2.21074e-05	2	1528.75	3.42128	49.6505	1
	High	ITPSYVAFTPEGER	4	1	1	16507237		0	3728681194	0	0.03394	63.08	3.55253e-05	2	1566.79	4.23499	48.2055	0
	High	VTHAVVTVPAYFNDAQR	6	1	1	16507237		0	3.82243e+09	0	0.006083	58.74	8.84158e-05	2	1887.98	3.81353	46.6601	0
	High	MKETAEAYLGK	2	1	1	16507237		0	5.82517e+08	0	0.06077	57.93	9.229e-05	2	1240.63	2.70007	29.1424	1
	High	SDIDEIVLVGGSTR	2	1	1	16507237		0	4.34521e+08	0	0.06425	57.67	9.90099e-05	2	1460.77	6.44249	53.3811	0
	High	ELEEIVQPIISK	1	1	1	16507237		0	1454074251	0	0.0587	54.92	7.76278e-05	2	1397.79	2.39555	54.3281	0
	High	IEWLESHQDADIEDFKAK	2	1	1	16507237		0	318117111	0	0.005143	53.92	0.000464916	3	2174.04	1.84967	48.8113	1
	High	TKPYIQVDIGGGQTK	3	1	1	16507237		0	1.4763e+09	0	0.05171	50.88	0.000353172	2	1604.87	2.65852	38.6122	0
	High	DAGTIAGLNVMR	2	1	1	16507237		0	2.74926e+09	0	0.05463	46.76	0.00126412	3	1217.63	0.73517	49.788	0
	High	ITITNDQNR	2	1	1	16507237		0	1.70399e+09	0	0.08526	43.03	0.00301629	2	1074.56	1.61768	19.1403	0
	High	ETAEAYLGK	1	1	1	16507237		0	8.64721e+07	0	0.09146	38.64	0.00804225	2	981.491	2.57595	29.2093	0
	High	KKELEEIVQPIISK	2	1	1	16507237		0	333950010	0	0.04855	33.66	0.00337963	2	1653.99	5.64172	43.9328	2
	High	KVTHAVVTVPAYFNDAQR	1	1	1	16507237		0	364157982	0	0.06457	28.08	0.0697073	4	2016.07	3.25549	41.8815	1
	High	VEIIANDQGNR	4	7	3	16507237;5729877;167466173		0	3861481416	0.001	0.1003	62.87	3.07526e-05	2	1228.63	2.78035	26.1889	0
	High	VLEDSDLK	1	1	1	16507237		0	1.30099e+09	0.001	0.1053	60.95	3.99352e-05	2	918.48	2.11617	24.9096	0
	High	AKFEELNMDLFR	2	1	1	16507237		0	1.59167e+09	0.001	0.1213	56.18	0.000164356	2	1512.76	4.45351	58.221	1
	High	NQLTSNPENTVFDAKR	1	1	1	16507237		0	2.92989e+08	0.001	0.1107	49.39	0.00104953	3	1833.91	2.12425	38.2607	1
	High	MKETAEAYLGKK	2	1	1	16507237		0	6.35888e+08	0.001	0.1561	33.01	0.0248267	3	1368.72	2.25969	21.7623	2
	High	IDTRNELESYAYSLK	1	1	1	16507237		0	7.65497e+07	0.001	0.1506	30.24	0.0741377	3	1801.9	4.18929	51.184	1
	High	ETAEAYLGKK	1	1	1	16507237		0	6.92366e+07	0.003	0.1847	33.33	0.0239458	2	1109.59	2.66425	21.848	1
	High	LYGSAGPPPTGEEDTAEKDEL	1	1	1	16507237		0	23187606	0.003	0.1892	20.87	1.08856	2	2176	3.49935	42.1	1
	High	MVNDAEKFAEEDKK	2	1	1	16507237		0	5.05888e+07	0.003	0.1951	9.84	9.44151	3	1653.78	3.39751	25.3204	2
	High	NQLTSNPENTVFDAK	1	1	1	16507237		0	1718503740	0.004	0.2126	34.93	0.0289229	2	1677.81	2.61183	42.7305	0
	High	VLEDSDLKK	2	1	1	16507237		0	1.48111e+08	0.004	0.233	31.02	0.0373596	2	1046.58	2.84926	17.2382	1
	High	TFAPEEISAmVLTK	1	1	1	16507237	M10(Oxidation)	0	97031973	0.005	0.2487	4.72	21.6707	3	1552.8	2.56362	56.5961	0
	High	VYEGERPLTK	1	1	1	16507237		0	2186340057	0.008	0.2965	19.29	0.528156	3	1191.64	2.03464	18.5037	0
167466173	heat shock 70 kDa protein 1A/1B [Homo sapiens]	2487.71	63.65	1	27	31	85	3750185471	641	70.009	5.65576
	A4	Sequence	# PSMs	# Proteins	# Protein Groups	Protein Group Accessions	Modifications	ΔCn	Area	q-Value	PEP	IonScore	Exp Value	Charge	MH+ [Da]	ΔM [ppm]	RT [min]	# Missed Cleavages
	High	AAAIGIDLGTTYScVGVFQHGK	3	1	1	167466173	C14(DeStreak)	0	5.43139e+08	0	8.182e-06	128.25	1.55534e-11	2	2284.12	5.13435	62.6353	0
	High	QTQIFTTYSDNQPGVLIQVYEGER	3	2	1	167466173		0	909488506	0	6.563e-06	126.31	2.62067e-11	2	2786.37	2.1307	64.6304	0
	High	SINPDEAVAYGAAVQAAILMGDK	5	2	1	167466173		0	8.21164e+08	0	7.106e-05	114.92	2.56558e-10	2	2304.16	4.21613	76.315	0
	High	SENVQDLLLLDVAPLSLGLETAGGVMTALIK	1	1	1	167466173		0	1.6498e+07	0	1.393e-05	104.15	5.63427e-10	3	3180.75	1.83466	81.403	0
	High	IINEPTAAAIAYGLDR	3	2	1	167466173		0	3139483390	0	0.02062	94.4	1.56668e-08	2	1687.91	4.39584	57.1192	0
	High	ELEQVcNPIISGLYQGAGGPGPGGFGAQGPK	2	1	1	167466173	C6(DeStreak)	0	448148528	0	0.0004006	90.92	1.03443e-07	3	3074.48	3.9269	67.8754	0
	High	FEELcSDLFR	1	2	1	167466173	C5(DeStreak)	0	2.33905e+08	0	0.02864	83.26	3.13214e-07	2	1334.58	3.57683	62.0768	0
	High	SINPDEAVAYGAAVQAAILmGDK	2	2	1	167466173	M20(Oxidation)	0	1.69255e+08	0	0.005142	81.38	6.55002e-07	2	2320.15	2.27492	72.5094	0
	High	NALESYAFNMK	2	2	1	167466173		0	1969471718	0	0.0227	74.79	2.46432e-06	2	1287.61	3.94764	50.8233	0
	High	LDKAQIHDLVLVGGSTR	3	1	1	167466173		0	497782449	0	0.002415	73.66	8.15848e-07	2	1822.02	1.42054	44.3303	1
	High	AFYPEEISSMVLTK	5	2	1	167466173		0	2.29525e+09	0	0.08672	68.73	9.91361e-06	2	1614.82	4.43274	64.9783	0
	High	DAGVIAGLNVLR	2	2	1	167466173		0	3018623524	0	0.07763	65.79	5.11448e-06	3	1197.7	0.586625	58.9558	0
	High	AQIHDLVLVGGSTR	2	1	1	167466173		0	1734833532	0	0.03522	65.68	7.32773e-06	2	1465.81	1.30522	42.2604	0
	High	LVNHFVEEFK	1	1	1	167466173		0	865198916	0	0.01747	59.21	5.52369e-05	2	1261.66	2.83682	42.7447	0
	High	cQEVISWLDANTLAEKDEFEHK	1	1	1	167466173	C1(DeStreak)	0	197546917	0	0.0002294	58.28	0.000222519	3	2681.23	3.15181	60.6199	1
	High	LVNHFVEEFKR	6	1	1	167466173		0	1.20619e+09	0	0.03704	57.78	7.4776e-05	2	1417.76	1.71728	38.1308	1
	High	MKEIAEAYLGYPVTNAVITVPAYFNDSQR	4	1	1	167466173		0	7.30523e+08	0	0.001293	57.2	0.000147102	3	3260.65	4.9364	69.6503	1
	High	NQVALNPQNTVFDAK	1	1	1	167466173		0	2.04565e+09	0	0.02427	56.61	0.000139913	2	1658.86	5.03269	45.7303	0
	High	ARFEELcSDLFR	3	2	1	167466173	C7(DeStreak)	0	705092857	0	0.09607	53.07	0.000415252	2	1561.72	4.03662	61.2226	1
	High	TTPSYVAFTDTER	3	6	2	5729877;167466173		0	4249591607	0	0.09374	52.6	0.000426993	2	1487.71	3.22038	43.7549	0
	High	YKAEDEVQR	1	2	1	167466173		0	1.84282e+08	0	0.08757	51.4	0.000417275	2	1137.55	1.06702	13.7461	1
	High	RKELEQVcNPIISGLYQGAGGPGPGGFGAQGPK	1	1	1	167466173	C8(DeStreak)	0	91180821	0	0.01052	51.27	0.000751674	4	3358.68	2.86848	58.1919	2
	High	AFYPEEISSmVLTK	1	2	1	167466173	M10(Oxidation)	0	1.4576e+08	0	0.0732	49.67	0.000854526	2	1630.81	2.56708	56.4967	0
	High	FGDPVVQSDMK	2	1	1	167466173		0	627509732	0	0.07896	48.93	0.000809209	2	1222.58	0.296928	37.3252	0
	High	ITITNDKGR	2	5	2	5729877;167466173		0	8.73149e+08	0	0.0442	43.7	0.00177457	3	1017.57	0.548633	14.9186	1
	High	HWPFQVINDGDKPK	11	1	1	167466173		0	1.53746e+09	0	0.04322	41.63	0.00485757	2	1680.86	4.03687	45.0582	0
	High	KFGDPVVQSDMK	1	1	1	167466173		0	3.805e+08	0.001	0.1439	62.97	3.356e-05	2	1350.68	3.25173	32.5675	1
	High	VEIIANDQGNR	4	7	3	16507237;5729877;167466173		0	3861481416	0.001	0.1003	62.87	3.07526e-05	2	1228.63	2.78035	26.1889	0
	High	ATAGDTHLGGEDFDNR	3	3	1	167466173		0	4.34938e+08	0.001	0.1463	57.71	0.000157489	2	1675.73	2.48224	29.2313	0
	High	SAVEDEGLK	2	1	1	167466173		0	353179150	0.001	0.154	50.28	0.000461281	2	947.47	1.66843	19.498	0
	High	MVQEAEKYK	1	2	2	167466173;5729877		0	1.09578e+08	0.001	0.1105	35.96	0.0156924	3	1125.56	0.32129	15.531	1
	High	FGDPVVQSDmK	1	1	1	167466173	M10(Oxidation)	0	1.33079e+08	0.002	0.1703	40.19	0.00643234	2	1238.58	2.52603	30.0849	0
	High	LLQDFFNGR	1	1	1	167466173		0	8.09806e+08	0.004	0.2177	53.28	0.000252803	2	1109.58	1.89625	55.2851	0
	High	NSTIPTK	1	2	1	167466173		0	7.29333e+08	0.004	0.2188	47.37	0.00122307	2	760.42	0.158128	14.3071	0
47132620	keratin, type II cytoskeletal 2 epidermal [Homo sapiens]	2293.45	74.65	2	35	44	85	3.74067e+09	639	65.3932	8.00146
	A4	Sequence	# PSMs	# Proteins	# Protein Groups	Protein Group Accessions	Modifications	ΔCn	Area	q-Value	PEP	IonScore	Exp Value	Charge	MH+ [Da]	ΔM [ppm]	RT [min]	# Missed Cleavages
	High	GGGFGGGSSFGGGSGFSGGGFGGGGFGGGR	2	1	1	47132620		0	216410691	0	3.88e-05	121.98	8.66183e-11	2	2399.03	3.97764	55.8425	0
	High	SKEEAEALYHSKYEELQVTVGR	3	1	1	47132620		0	8.1516e+08	0	3.641e-06	118.42	1.3388e-10	2	2566.27	-1.93908	43.1088	2
	High	SISISVAGGGGGFGAAGGFGGR	5	1	1	47132620		0	4.11883e+08	0	0.0003673	108.06	1.22707e-09	2	1838.92	4.03024	54.6786	0
	High	VLYDAEISQIHQSVTDTNVILSMDNSR	1	1	1	47132620		0	5.6426e+08	0	0.0002258	94.37	3.52068e-08	3	3048.51	4.68059	64.5831	0
	High	YEELQVTVGR	1	1	1	47132620		0	1014459463	0	0.02277	86.57	1.23474e-07	2	1193.62	3.18304	40.1443	0
	High	HGDSLKEIKIEISELNR	3	1	1	47132620		0	298654942	0	0.03037	84.18	1.18403e-07	4	1981.07	1.75587	49.0041	2
	High	TLNNKFASFIDKVR	3	13	3	5031839;119395754;47132620		0	2.94454e+08	0	0.0268	77.25	5.37782e-07	3	1652.92	1.85786	49.2231	2
	High	NLDLDSIIAEVK	3	7	3	5031839;119395754;47132620		0	2024955550	0	0.03164	74.07	1.45924e-06	2	1329.73	3.41958	69.1466	0
	High	GGSGGGGSISGGGYGSGGGSGGR	1	1	1	47132620		0	8.43413e+07	0	0.001215	72.66	5.13004e-06	2	1741.75	2.1206	16.7526	0
	High	LALDVEIATYR	2	9	3	5031839;119395754;47132620		0	929206304	0	0.05132	71.44	2.80299e-06	2	1263.7	2.41671	56.2528	0
	High	GFSSGSAVVSGGSR	3	1	1	47132620		0	1138007824	0	0.03454	69.46	7.51348e-06	2	1254.61	2.0242	26.3785	0
	High	FLEQQNQVLQTK	3	3	2	119395750;47132620		0	7505897950	0	0.02435	66.3	1.20728e-05	2	1475.79	2.48459	38.0572	0
	High	MSGDLSSNVTVSVTSSTISSNVASK	3	1	1	47132620		0	0	0	0.01695	63.3	4.96735e-05	2	2458.2	-0.214823	50.529	0
	High	HGGGGGGFGGGGFGSR	10	1	1	47132620		0	7.12931e+08	0	0.01597	62.35	4.07181e-05	2	1320.58	1.03349	23.8445	0
	High	NKLNDLEEALQQAKEDLAR	1	1	1	47132620		0	1.3558e+09	0	0.001565	62.16	3.35691e-05	3	2198.15	3.64116	65.1548	2
	High	SKEEAEALYHSK	1	1	1	47132620		0	8.39555e+07	0	0.05297	57.04	0.000139772	2	1391.68	2.04766	16.3098	1
	High	VDLLNQEIEFLK	1	1	1	47132620		0	1.15928e+09	0	0.03996	56.25	9.14165e-05	2	1460.8	3.18696	67.3889	0
	High	TAAENDFVTLKK	2	1	1	47132620		0	7.22821e+08	0	0.03598	55.49	0.000133617	2	1336.71	2.9909	32.9239	1
	High	FASFIDKVR	2	19	4	5031839;119395754;226246665;47132620		0	4.96122e+08	0	0.08409	52.68	0.000152412	2	1082.6	0.949654	42.1656	1
	High	AAFGGSGGRGSSSGGGYSSGSSSYGSGGR	1	1	1	47132620		0	5.68002e+07	0	0.0003539	50.62	0.00132168	3	2501.08	3.8452	22.0421	1
	High	VLYDAEISQIHQSVTDTNVILSmDNSR	2	1	1	47132620	M23(Oxidation)	0	182414658	0	0.02164	48.85	0.00140416	3	3064.5	2.77029	60.1864	0
	High	YGSGGGSKGGSISGGGYGSGGGK	1	1	1	47132620		0	2.72841e+07	0	0.02405	45.74	0.00291488	3	1890.86	1.87742	15.7393	1
	High	EIKIEISELNR	1	1	1	47132620		0	4.80974e+07	0	0.07549	40.45	0.00291207	2	1343.76	2.45721	46.4443	1
	High	LQGEIAHVKK	2	1	1	47132620		0	1.65897e+08	0	0.08899	38.18	0.00196911	3	1122.66	-1.24398	13.6894	1
	High	GSSSGGGYSSGSSSYGSGGR	1	1	1	47132620		0	7.54332e+07	0	0.008989	37.51	0.0139984	2	1740.71	0.831587	15.4987	0
	High	LNDLEEALQQAKEDLAR	1	1	1	47132620		0	3.57672e+07	0	0.07515	37.48	0.0119069	3	1956.01	3.60368	66.2769	1
	High	FLEQQNQVLQTKWELLQQMNVGTRPINLEPIFQGYIDSLKR	1	1	1	47132620		0	8.88489e+07	0	0.005059	33.73	0.0299304	5	4915.62	5.55479	79.2122	2
	High	WELLQQMNVGTRPINLEPIFQGYIDSLKR	1	1	1	47132620		0	24774647	0	0.06045	31.45	0.023024	4	3458.85	6.52872	79.6434	1
	High	YEDEINKR	1	12	4	5031839;119395754;119395750;47132620		0	59802460	0	0.0801	31.01	0.0452518	3	1066.52	-0.381105	14.3596	1
	High	LLRDYQELMNVK	1	4	1	47132620		0	7.70422e+08	0	0.09665	29.44	0.0559144	3	1521.81	3.33582	48.2075	1
	High	TSQNSELNNMQDLVEDYKK	1	1	1	47132620		0	4.00418e+08	0	0.05978	17.53	2.34883	3	2256.05	2.62633	51.6643	1
	High	NVQDAIADAEQRGEHALKDAR	2	1	1	47132620		0	5.51466e+08	0	0.08653	15.24	2.64516	4	2307.15	3.37154	52.4236	2
	High	YLDGLTAER	1	1	1	47132620		0	1.69117e+09	0.001	0.1309	59.81	5.44822e-05	2	1037.53	2.40265	38.7091	0
	High	KDVDNAYMIK	1	1	1	47132620		0	2.56582e+07	0.001	0.1162	58.5	9.09674e-05	2	1196.6	1.75828	27.4573	1
	High	AAFGGSGGR	1	1	1	47132620		0	2.73736e+08	0.001	0.1044	54.26	0.000168175	2	779.38	0.277151	14.7831	0
	High	LALDVEIATYRK	3	9	3	5031839;119395754;47132620		0	5.6128e+08	0.001	0.1525	33.54	0.009405	3	1391.79	3.3911	48.3802	1
	High	GFSSGSAVVSGGSRR	2	1	1	47132620		0	2.41815e+08	0.001	0.1197	24.65	0.250563	3	1410.71	2.08272	21.0059	1
	High	LLRDYQELmNVK	1	4	1	47132620	M9(Oxidation)	0	144670701	0.001	0.1062	23.5	0.257066	3	1537.81	2.4602	39.1825	1
	High	KYEDEINKR	1	3	1	47132620		0	3.87291e+07	0.003	0.1904	52.43	0.000342887	2	1194.61	-0.302849	13.6584	2
	High	AQEREQIKTLNNK	1	3	1	47132620		0	1.73e+07	0.003	0.1708	30.6	0.0370595	3	1571.85	0.549649	13.7201	2
	High	TSQNSELNNmQDLVEDYKK	1	1	1	47132620	M10(Oxidation)	0	2.49107e+07	0.003	0.1795	9.33	15.5711	3	2272.05	3.36842	36.5284	1
	High	AQYEEIAQR	2	6	2	5031839;47132620		0	1.39858e+09	0.004	0.2444	45.68	0.0013993	2	1107.55	2.37329	24.5258	0
	High	GGSISGGGYGSGGGK	1	1	1	47132620		0	233502942	0.004	0.2429	38.08	0.00998152	2	1197.55	1.80538	15.6428	0
	High	LNDLEEALQQAK	1	1	1	47132620		0	1.95677e+08	0.004	0.2392	29.33	0.068025	2	1371.71	1.31451	50.3439	0
	High	DYQELMNVK	1	4	1	47132620		0	243457696	0.005	0.2625	27.47	0.13143	2	1139.54	2.16652	44.5684	0
	High	LQGEIAHVK	1	1	1	47132620		0	4.55379e+08	0.005	0.247	13.62	1.18404	2	994.57	1.46225	17.9526	0
	High	TLNNKFASFIDK	1	13	3	5031839;119395754;47132620		0	6.41427e+07	0.006	0.2797	35.59	0.0125882	3	1397.75	1.98932	46.2894	1
55956899	keratin, type I cytoskeletal 9 [Homo sapiens]	2124.12	67.58	1	36	37	72	2.48426e+09	623	62.0268	5.23682
	A4	Sequence	# PSMs	# Proteins	# Protein Groups	Protein Group Accessions	Modifications	ΔCn	Area	q-Value	PEP	IonScore	Exp Value	Charge	MH+ [Da]	ΔM [ppm]	RT [min]	# Missed Cleavages
	High	GGGGSFGYSYGGGSGGGFSASSLGGGFGGGSR	2	1	1	55956899		0	2.52981e+08	0	2.27921e-08	169.62	1.76268e-15	2	2705.17	1.68854	55.7138	0
	High	GGSGGSHGGGSGFGGESGGSYGGGEEASGSGGGYGGGSGK	2	1	1	55956899		0	172019500	0	6.793e-06	146.12	3.71157e-13	3	3223.29	2.94158	25.8654	0
	High	EIETYHNLLEGGQEDFESSGAGK	2	1	1	55956899		0	1.52612e+09	0	6.628e-06	137.72	2.39874e-12	2	2510.13	-0.189649	50.5051	0
	High	GGSGGSYGGGGSGGGYGGGSGSR	1	1	1	55956899		0	297916929	0	6.575e-05	114.93	2.71554e-10	2	1791.73	0.697765	15.0552	0
	High	SDLEMQYETLQEELMALKK	1	1	1	55956899		0	1.92398e+07	0	8.573e-05	103.45	4.97945e-09	2	2299.13	2.42285	68.527	1
	High	HGVQELEIELQSQLSK	5	1	1	55956899		0	1974815126	0	0.0009657	102.19	2.93821e-09	2	1837.97	3.9906	58.0049	0
	High	SDLEMQYETLQEELMALK	2	1	1	55956899		0	6.11145e+07	0	0.00133	101.95	7.82192e-09	2	2171.03	3.57756	75.7617	0
	High	HGVQELEIELQSQLSKK	3	1	1	55956899		0	1202929544	0	3.62e-05	99.02	4.78073e-09	2	1966.06	0.812801	53.9467	1
	High	NRKDIENQYETQITQIEHEVSSSGQEVQSSAK	2	1	1	55956899		0	501059277	0	2.916e-05	89.97	1.39057e-07	4	3662.77	4.08809	56.9506	2
	High	VQALEEANNDLENK	1	1	1	55956899		0	9.49591e+07	0	0.004928	85.23	2.53729e-07	2	1586.77	3.34793	36.3062	0
	High	NYSPYYNTIDDLKDQIVDLTVGNNKTLLDIDNTR	3	1	1	55956899		0	8.6168e+08	0	2.415e-05	79.73	1.05935e-06	3	3943.96	0.505	78.7459	2
	High	FSSSSGYGGGSSR	2	1	1	55956899		0	1354406767	0	0.01882	76.96	1.21428e-06	2	1235.53	1.8552	16.3298	0
	High	QEIEcQNQEYSLLLSIK	1	1	1	55956899	C5(DeStreak)	0	4.36593e+07	0	0.002977	75.79	2.55329e-06	2	2114.03	7.14385	63.8627	0
	High	SGGGGGGGLGSGGSIR	3	1	1	55956899		0	2.49146e+09	0	0.01293	72.73	3.20801e-06	2	1232.6	3.01703	19.5864	0
	High	DIENQYETQITQIEHEVSSSGQEVQSSAK	2	1	1	55956899		0	2.40031e+08	0	0.0005725	64.24	6.01408e-05	3	3264.53	4.64895	65.5596	0
	High	NYSPYYNTIDDLKDQIVDLTVGNNK	3	1	1	55956899		0	1691040358	0	0.003966	62.47	6.25694e-05	3	2902.42	4.17283	74.5164	1
	High	QVLDNLTMEKSDLEMQYETLQEELMALK	1	1	1	55956899		0	1.58651e+07	0	0.03013	61.89	7.93397e-05	3	3342.63	2.86418	79.725	1
	High	STmQELNSR	1	1	1	55956899	M3(Oxidation)	0	1.5097e+08	0	0.0947	57.97	7.83577e-05	2	1081.5	0.915914	13.7335	0
	High	EIETYHNLLEGGQEDFESSGAGKIGLGGR	2	1	1	55956899		0	4.48394e+07	0	0.006423	57.08	0.000261506	3	3063.47	2.1145	55.4497	1
	High	LEKEIETYHNLLEGGQEDFESSGAGK	1	1	1	55956899		0	71229703	0	0.000534	53.22	0.000667003	3	2880.36	2.11118	51.2607	1
	High	IKFEmEQNLR	3	1	1	55956899	M5(Oxidation)	0	1.72528e+08	0	0.08003	50.06	0.000605576	2	1323.68	3.44141	30.298	1
	High	LASYLDKVQALEEANNDLENK	1	1	1	55956899		0	2.86099e+08	0	0.06876	36.36	0.0193635	3	2377.2	3.72513	55.7364	1
	High	QVLDNLTMEKSDLEMQYETLQEELMALKK	1	1	1	55956899		0	157886901	0	0.06634	30.06	0.0955705	4	3470.73	6.50054	74.4153	2
	High	LASYLDKVQALEEANNDLENKIQDWYDK	1	1	1	55956899		0	1.17068e+08	0	0.02783	29.72	0.111566	4	3325.64	4.4155	69.5614	2
	High	QGVDADINGLRQVLDNLTMEK	1	1	1	55956899		0	4.67991e+07	0	0.07123	28.4	0.0980731	3	2329.2	5.96366	75.6689	1
	High	FSSSGGGGGGGRFSSSSGYGGGSSR	2	1	1	55956899		0	1.3554e+07	0	0.05425	23.11	0.626941	3	2198.95	0.913222	22.6418	1
	High	MRLEKEIETYHNLLEGGQEDFESSGAGK	2	1	1	55956899		0	566932903	0	0.02505	3.45	66.4906	4	3167.5	2.35292	56.3689	2
	High	QVLDNLTMEK	1	1	1	55956899		0	3.81125e+08	0.001	0.1372	63.4	2.61683e-05	2	1190.61	1.60416	42.243	0
	High	STMQELNSR	3	1	1	55956899		0	2.29125e+09	0.001	0.1181	46.33	0.00114542	2	1065.5	2.00013	20.7962	0
	High	TLNDmRQEYEQLIAK	2	1	1	55956899	M5(Oxidation)	0	8.18975e+07	0.001	0.09734	34.62	0.0276633	2	1867.93	4.64326	43.7907	1
	High	EVTQLRHGVQELEIELQSQLSKK	1	1	1	55956899		0	3.58796e+07	0.001	0.1275	18.08	0.305747	4	2692.47	3.57426	62.9605	2
	High	QFSSSYLSR	1	1	1	55956899		0	5.61164e+08	0.002	0.1651	33.25	0.0262599	2	1074.52	2.10134	35.3374	0
	High	QVLDNLTMEKSDLEmQYETLQEELMALKK	2	1	1	55956899	M15(Oxidation)	0	0	0.002	0.1705	25.56	0.344823	4	3486.71	2.11746	74.0483	2
	High	SDLEMQYETLQEELmALK	1	1	1	55956899	M15(Oxidation)	0	0	0.003	0.1768	17.41	2.28392	2	2187.03	2.97406	72.9018	0
	High	mTLDDFR	3	1	1	55956899	M1(Oxidation)	0	3.39002e+08	0.004	0.2338	51.57	0.0002891	2	913.41	1.99098	34.194	0
	High	LASYLDK	2	8	5	15431310;4557701;24430192;195972866;55956899		0	2.67007e+09	0.004	0.2164	50.13	0.000364426	2	809.441	0.73417	27.815	0
	High	NHKEEMSQLTGQNSGDVNVEINVAPGK	1	1	1	55956899		0	1.60987e+07	0.004	0.245	40.33	0.0113027	3	2895.41	5.47065	41.9377	1
	High	TLNDMRQEYEQLIAK	1	1	1	55956899		0	1571539971	0.004	0.2283	39.72	0.00869276	2	1851.93	2.66266	55.1412	1
	High	QEYEQLIAK	1	1	1	55956899		0	622503556	0.005	0.2502	35.77	0.0132028	2	1121.59	4.60372	36.8097	0
	High	TLLDIDNTRMTLDDFR	1	1	1	55956899		0	1.03843e+08	0.006	0.2718	6.09	23.1029	3	1938.96	-0.740904	61.6329	1
	High	FEmEQNLR	1	1	1	55956899	M3(Oxidation)	0	2.61059e+07	0.008	0.2917	46.41	0.00123422	2	1082.5	3.04617	21.828	0
5729877	heat shock cognate 71 kDa protein isoform 1 [Homo sapiens]	1549.46	49.07	3	24	29	67	3881778997	646	70.8542	5.51611
	A4	Sequence	# PSMs	# Proteins	# Protein Groups	Protein Group Accessions	Modifications	ΔCn	Area	q-Value	PEP	IonScore	Exp Value	Charge	MH+ [Da]	ΔM [ppm]	RT [min]	# Missed Cleavages
	High	IINEPTAAAIAYGLDK	2	5	2	16507237;5729877		0	1335748656	0	0.004699	96.33	9.24252e-09	2	1659.9	2.88012	55.8372	0
	High	SINPDEAVAYGAAVQAAILSGDK	2	2	1	5729877		0	592206600	0	0.0006106	95.96	1.94698e-08	2	2260.15	1.67262	73.0822	0
	High	FEELNADLFR	1	3	1	5729877		0	5.28574e+08	0	0.01429	82.82	4.04857e-07	2	1253.62	2.91737	56.946	0
	High	IINEPTAAAIAYGLDKK	2	3	1	5729877		0	3534263968	0	0.02766	81.69	1.49081e-07	2	1788	3.3569	50.5927	1
	High	GPAVGIDLGTTYScVGVFQHGK	1	2	1	5729877	C14(DeStreak)	0	578063416	0	0.0167	81.02	8.55514e-07	3	2282.1	4.18112	60.603	0
	High	LDKSQIHDIVLVGGSTR	4	2	1	5729877		0	659388807	0	0.0008497	74.7	9.38598e-07	2	1838.02	2.98201	42.8158	1
	High	RFDDAVVQSDMK	1	2	1	5729877		0	272548691	0	0.003973	72.64	4.2199e-06	2	1410.67	1.03074	33.7756	1
	High	SQIHDIVLVGGSTR	3	2	1	5729877		0	1.30923e+09	0	0.01987	69.14	3.83372e-06	2	1481.81	3.32567	40.2949	0
	High	QTQTFTTYSDNQPGVLIQVYEGER	2	2	1	5729877		0	5.97169e+08	0	0.06002	67.47	2.18812e-05	3	2774.34	5.21978	60.758	0
	High	NSLESYAFNMK	1	1	1	5729877		0	1045977978	0	0.06487	60.31	6.59224e-05	2	1303.6	2.18533	49.7559	0
	High	ARFEELNADLFR	3	3	1	5729877		0	1529534116	0	0.06797	60.04	7.2628e-05	3	1480.76	1.9899	52.4949	1
	High	TTPSYVAFTDTER	3	6	2	5729877;167466173		0	4249591607	0	0.09374	52.6	0.000426993	2	1487.71	3.22038	43.7549	0
	High	SFYPEEVSSMVLTK	3	2	1	5729877		0	2149864572	0	0.07094	52.21	0.000483043	2	1616.79	2.83439	59.8314	0
	High	ITITNDKGR	2	5	2	5729877;167466173		0	8.73149e+08	0	0.0442	43.7	0.00177457	3	1017.57	0.548633	14.9186	1
	High	HWPFMVVNDAGRPK	7	2	1	5729877		0	8.70192e+08	0	0.08002	40.83	0.00590204	4	1653.84	2.5087	46.693	0
	High	FDDAVVQSDmK	1	2	1	5729877	M10(Oxidation)	0	3.14611e+07	0	0.09136	27.74	0.10685	2	1270.56	1.62779	28.25	0
	High	mVNHFIAEFKR	1	2	1	5729877	M1(Oxidation)	0	2.97829e+07	0	0.05306	24.18	0.244253	3	1407.72	1.02792	35.6492	1
	High	FDDAVVQSDMK	1	2	1	5729877		0	1.4899e+08	0	0.08335	23.88	0.234506	2	1254.57	2.16849	37.6373	0
	High	STAGDTHLGGEDFDNR	1	3	1	5729877		0	9.94634e+07	0	0.0203	20.07	0.88807	2	1691.73	3.88007	28.8019	0
	High	VEIIANDQGNR	4	7	3	16507237;5729877;167466173		0	3861481416	0.001	0.1003	62.87	3.07526e-05	2	1228.63	2.78035	26.1889	0
	High	mVNHFIAEFK	1	2	1	5729877	M1(Oxidation)	0	368413887	0.001	0.1355	56.95	0.000139469	2	1251.62	3.56853	41.6759	0
	High	DAGTIAGLNVLR	3	2	1	5729877		0	2764041580	0.001	0.1045	53.12	0.000183311	2	1199.68	3.18159	54.1444	0
	High	SFYPEEVSSmVLTK	1	2	1	5729877	M10(Oxidation)	0	200432256	0.001	0.1152	41.11	0.00653646	2	1632.79	1.58475	52.6117	0
	High	EIAEAYLGK	1	2	1	5729877		0	3.01093e+08	0.001	0.106	40.51	0.00429484	2	993.528	3.14594	36.9528	0
	High	MVNHFIAEFKR	1	2	1	5729877		0	1.17065e+08	0.001	0.1046	40.02	0.00532542	4	1391.73	1.43299	39.6528	1
	High	MVQEAEKYK	1	2	2	167466173;5729877		0	1.09578e+08	0.001	0.1105	35.96	0.0156924	3	1125.56	0.32129	15.531	1
	High	MKEIAEAYLGK	2	2	1	5729877		0	904802160	0.001	0.1192	35.43	0.0148794	2	1252.66	-0.0648542	37.8421	1
	High	VQVEYKGETK	1	3	1	5729877		0	3.53215e+08	0.001	0.1279	31.78	0.0396918	2	1180.62	2.60681	16.1766	1
	High	TVTNAVVTVPAYFNDSQR	5	2	1	5729877		0	1.42383e+09	0.003	0.1871	35.42	0.0215452	2	1982	1.60084	54.2207	0
	High	LSKEDIER	1	1	1	5729877		0	3.05651e+08	0.004	0.2249	45	0.00155426	2	989.527	1.09043	16.7873	1
	High	LLQDFFNGK	2	4	1	5729877		0	4.63719e+08	0.004	0.212	36.67	0.0115281	2	1081.57	2.55265	54.3796	0
	High	ILDKcNEIINWLDK	1	1	1	5729877	C5(DeStreak)	0	8.11959e+06	0.004	0.2376	23.88	0.302648	3	1792.9	1.7505	64.7171	1
	High	mKEIAEAYLGK	1	2	1	5729877	M1(Oxidation)	0	7.54535e+07	0.008	0.2979	25.05	0.160524	3	1268.66	2.22563	32.5447	1
	High	RFDDAVVQSDmK	1	2	1	5729877	M11(Oxidation)	0	40516463	0.008	0.3004	10.65	6.44884	3	1426.67	2.2638	24.8991	1
24234688	stress-70 protein, mitochondrial precursor [Homo sapiens]	1419.98	47.57	1	24	24	50	1459641679	679	73.6348	6.16357
	A4	Sequence	# PSMs	# Proteins	# Protein Groups	Protein Group Accessions	Modifications	ΔCn	Area	q-Value	PEP	IonScore	Exp Value	Charge	MH+ [Da]	ΔM [ppm]	RT [min]	# Missed Cleavages
	High	GAVVGIDLGTTNScVAVMEGK	1	1	1	24234688	C14(DeStreak)	0	7.07138e+07	0	0.0002585	111.64	7.13936e-10	2	2097.01	3.7908	63.4162	0
	High	EQQIVIQSSGGLSKDDIENMVK	2	1	1	24234688		0	316388601	0	0.001068	98.38	1.18928e-08	2	2418.22	0.852339	51.8437	1
	High	SQVFSTAADGQTQVEIK	2	1	1	24234688		0	1.04994e+08	0	0.03438	94.4	3.03896e-08	2	1808.91	3.01026	42.4135	0
	High	QAASSLQQASLK	3	1	1	24234688		0	1.06373e+09	0	0.002561	93.8	2.03641e-08	2	1231.67	2.65063	25.6468	0
	High	MKETAENYLGHTAK	1	1	1	24234688		0	5.2331e+07	0	0.02101	84.46	2.90058e-07	2	1592.78	2.49643	22.6825	1
	High	TTPSVVAFTADGER	3	1	1	24234688		0	1000623073	0	0.06809	80.06	7.25902e-07	2	1450.72	1.85908	44.3012	0
	High	VQQTVQDLFGR	1	1	1	24234688		0	1321388503	0	0.07147	78.31	8.33036e-07	2	1290.68	3.38157	47.9119	0
	High	LLGQFTLIGIPPAPR	10	1	1	24234688		0	87013936	0	0.02678	76.6	7.87594e-08	2	1592.96	3.34466	68.8287	0
	High	AQFEGIVTDLIR	3	1	1	24234688		0	1812613647	0	0.0298	69.44	4.19784e-06	2	1361.75	2.91845	65.3088	0
	High	AMQDAEVSKSDIGEVILVGGMTR	1	1	1	24234688		0	2.25719e+08	0	0.001187	60.88	7.12876e-05	3	2406.21	3.34923	58.1142	1
	High	VEAVNMAEGIIHDTETK	1	1	1	24234688		0	45561365	0	0.03084	59.77	9.3366e-05	2	1856.91	3.53915	55.5932	0
	High	AmQDAEVSKSDIGEVILVGGMTR	1	1	1	24234688	M2(Oxidation)	0	4.16439e+07	0	0.08567	57.26	0.000165192	3	2422.21	6.68633	55.7317	1
	High	VINEPTAAALAYGLDKSEDK	1	1	1	24234688		0	3.21747e+08	0	0.02872	45.3	0.00219865	3	2105.08	3.31233	51.1748	1
	High	ETGVDLTKDNmALQR	1	1	1	24234688	M11(Oxidation)	0	8.26339e+07	0	0.01511	40.49	0.0076065	3	1706.84	2.50164	32.9798	1
	High	NAVITVPAYFNDSQR	2	1	1	24234688		0	744563320	0	0.03047	37.72	0.0138954	3	1694.85	2.22287	53.9228	0
	High	mKETAENYLGHTAKNAVITVPAYFNDSQR	1	1	1	24234688	M1(Oxidation)	0	54272877	0	0.01844	22.31	0.663863	3	3284.62	6.87012	69.6959	2
	High	ETAENYLGHTAKNAVITVPAYFNDSQR	1	1	1	24234688		0	6.10538e+07	0	0.03278	14.36	4.70323	3	3009.46	-3.16496	79.6206	1
	High	ASNGDAWVEAHGK	1	1	1	24234688		0	6.05008e+07	0.001	0.1246	64.59	2.35282e-05	2	1341.62	3.777	22.0633	0
	High	QAVTNPNNTFYATK	2	1	1	24234688		0	6.33034e+08	0.001	0.09757	46.47	0.00163658	2	1568.77	1.81649	33.4215	0
	High	DAGQISGLNVLR	1	1	1	24234688		0	1244922887	0.001	0.14	45.45	0.00136706	2	1242.68	2.03068	50.115	0
	High	LYSPSQIGAFVLmK	2	1	1	24234688	M13(Oxidation)	0	249347850	0.001	0.1194	37.51	0.0078774	2	1569.84	2.90643	63.7533	0
	High	LYSPSQIGAFVLMK	2	1	1	24234688		0	8.63328e+08	0.001	0.1071	30.02	0.0374272	3	1553.84	2.64045	68.1589	0
	High	AKcELSSSVQTDINLPYLTMDSSGPK	1	1	1	24234688	C3(DeStreak)	0	1.0991e+07	0.001	0.1134	20.93	1.22942	3	2860.34	0.120158	61.3295	1
	High	VLENAEGAR	2	1	1	24234688		0	7.82936e+08	0.003	0.1893	31.08	0.0283078	2	958.498	3.17926	16.2081	0
	High	LVGMPAK	1	1	1	24234688		0	238508777	0.004	0.2345	53.72	0.00017006	2	715.418	1.79237	25.9698	0
	High	SDIGEVILVGGMTR	2	1	1	24234688		0	6.29446e+08	0.004	0.2269	46.07	0.00142371	2	1446.77	4.01629	59.2645	0
	High	SDIGEVILVGGmTR	1	1	1	24234688	M12(Oxidation)	0	1.01678e+08	0.006	0.2791	37.92	0.00985566	2	1462.76	2.69191	52.1268	0
33286418	pyruvate kinase isozymes M1/M2 isoform a [Homo sapiens]	1082.56	49.91	6	22	22	36	1.07456e+09	531	57.9	7.84033
	A4	Sequence	# PSMs	# Proteins	# Protein Groups	Protein Group Accessions	Modifications	ΔCn	Area	q-Value	PEP	IonScore	Exp Value	Charge	MH+ [Da]	ΔM [ppm]	RT [min]	# Missed Cleavages
	High	LAPITSDPTEATAVGAVEASFK	3	3	1	33286418		0	711242343	0	0.0006258	130.73	5.71831e-12	2	2175.13	3.54403	63.6148	0
	High	FGVEQDVDMVFASFIR	2	6	1	33286418		0	2.32756e+08	0	0.005282	86.37	2.04724e-07	2	1859.91	4.11038	80.6343	0
	High	RFDEILEASDGIMVAR	2	6	1	33286418		0	3.03003e+08	0	0.004265	80.95	6.2675e-07	2	1821.93	5.06908	58.3947	1
	High	TATESFASDPILYRPVAVALDTK	3	5	1	33286418		0	1.90424e+09	0	0.0008359	80.88	3.8951e-07	2	2465.3	1.75928	63.1368	0
	High	FGVEQDVDmVFASFIR	1	6	1	33286418	M9(Oxidation)	0	0	0	0.03997	75.95	2.61974e-06	2	1875.9	1.8405	80.4016	0
	High	LNFSHGTHEYHAETIK	1	4	1	33286418		0	9.13455e+07	0	0.001414	68.78	1.27865e-05	2	1883.91	3.28268	26.278	0
	High	GADFLVTEVENGGSLGSK	1	6	1	33286418		0	6.52551e+07	0	0.005681	65.03	2.71497e-05	2	1779.88	3.49374	57.7573	0
	High	KGVNLPGAAVDLPAVSEKDIQDLK	2	6	1	33286418		0	8.247e+07	0	0.0008626	56.98	3.76841e-05	4	2477.37	2.60483	56.6893	2
	High	NTGIIcTIGPASR	1	5	1	33286418	C6(DeStreak)	0	164554034	0	0.09621	55.02	0.000226323	2	1378.69	4.17158	46.9558	0
	High	EAEAAIYHLQLFEELRR	3	3	1	33286418		0	5.23252e+08	0	0.004792	54.63	0.000180612	2	2088.09	1.80105	59.6583	1
	High	AGKPVIcATQmLESmIK	1	6	1	33286418	C7(DeStreak); M11(Oxidation); M15(Oxidation)	0	105021142	0	0.04641	47.01	0.00197773	3	1927.94	3.06203	47.3531	0
	High	GVNLPGAAVDLPAVSEK	1	6	1	33286418		0	1.14735e+08	0	0.09667	34.72	0.0129687	2	1636.9	4.84074	54.6195	0
	High	EAEAAIYHLQLFEELR	1	3	1	33286418		0	1.02863e+08	0	0.05524	27.95	0.116155	3	1931.99	0.762816	65.1341	0
	High	VNFAMNVGK	1	6	1	33286418		0	3.75414e+08	0.001	0.1096	66.97	8.84001e-06	2	979.506	3.1953	39.8958	0
	High	VNFAmNVGK	2	6	1	33286418	M5(Oxidation)	0	2.32195e+08	0.001	0.1559	53.67	0.000258366	2	995.5	2.24346	29.0872	0
	High	AGKPVIcATQMLESMIK	1	6	1	33286418	C7(DeStreak)	0	3.58298e+07	0.001	0.09994	45.75	0.00201949	3	1895.95	3.8018	68.8063	0
	High	GSGTAEVELK	1	5	1	33286418		0	33215033	0.001	0.1115	43.84	0.00238122	2	990.511	0.954792	22.7086	0
	High	ITLDNAYmEK	1	6	1	33286418	M8(Oxidation)	0	0	0.003	0.1718	41.2	0.00470318	2	1213.58	2.20104	34.9168	0
	High	IYVDDGLISLQVK	2	6	1	33286418		0	608213942	0.003	0.1943	32.09	0.0187877	2	1462.82	3.00541	60.2982	0
	High	GDYPLEAVR	1	6	1	33286418		0	4.22357e+08	0.003	0.199	21.42	0.376058	2	1019.52	2.74533	39.1635	0
	High	GVNLPGAAVDLPAVSEKDIQDLK	1	6	1	33286418		0	1.44257e+08	0.003	0.1829	16.26	0.705044	3	2349.28	4.54492	61.2246	1
	High	mQHLIAR	1	6	1	33286418	M1(Oxidation)	0	299635776	0.004	0.2103	48.75	0.000299376	2	884.479	1.55559	14.6764	0
	High	LDIDSPPITAR	1	5	1	33286418		0	541429944	0.004	0.2399	44.53	0.00132668	2	1197.65	1.38116	44.0363	0
	High	SGMNVAR	1	4	1	33286418		0	0	0.005	0.2544	72.96	2.14975e-06	2	734.362	0.423	14.94	0
	High	VVEVGSK	1	6	1	33286418		0	3.16385e+07	0.008	0.2932	44.08	0.00287073	2	717.414	-0.340538	14.3622	0
41399285	60 kDa heat shock protein, mitochondrial [Homo sapiens]	978.912	42.41	1	17	17	25	3.03248e+08	573	61.0164	5.87158
	A4	Sequence	# PSMs	# Proteins	# Protein Groups	Protein Group Accessions	Modifications	ΔCn	Area	q-Value	PEP	IonScore	Exp Value	Charge	MH+ [Da]	ΔM [ppm]	RT [min]	# Missed Cleavages
	High	ALMLQGVDLLADAVAVTMGPK	2	1	1	41399285		0	152331316	0	0.0001488	119.61	3.95465e-11	2	2113.14	2.42373	80.9014	0
	High	ALmLQGVDLLADAVAVTMGPK	1	1	1	41399285	M3(Oxidation)	0	7.61584e+07	0	0.004059	110.09	4.13345e-10	3	2129.14	2.92416	80.6109	0
	High	TLNDELEIIEGMK	1	1	1	41399285		0	5.12569e+07	0	0.08183	86.26	1.50946e-07	2	1504.77	5.82351	64.3987	0
	High	TVIIEQSWGSPK	1	1	1	41399285		0	375822427	0	0.04672	80.95	3.72033e-07	2	1344.72	3.825	44.9696	0
	High	KPLVIIAEDVDGEALSTLVLNR	1	1	1	41399285		0	1.25984e+08	0	0.00555	76.53	2.32336e-07	3	2365.34	1.57579	71.2244	0
	High	AAVEEGIVLGGGcALLR	2	1	1	41399285	C13(DeStreak)	0	4.90105e+07	0	0.0154	74.21	2.29675e-06	2	1703.89	3.301	63.6272	0
	High	cEFQDAYVLLSEK	1	1	1	41399285	C1(DeStreak)	0	64947088	0	0.007834	71.15	6.81801e-06	2	1620.73	3.52443	62.3495	0
	High	GVmLAVDAVIAELKK	3	1	1	41399285	M3(Oxidation)	0	6.58922e+07	0	0.02026	69.99	1.90438e-06	3	1572.91	2.79579	67.0014	1
	High	VGGTSDVEVNEK	1	1	1	41399285		0	1.97592e+07	0	0.02402	69.89	6.10776e-06	2	1233.6	2.53182	18.7098	0
	High	TALLDAAGVASLLTTAEVVVTEIPKEEK	1	1	1	41399285		0	36061931	0	0.002019	68.1	2.5478e-06	3	2868.59	4.25852	80.8068	1
	High	ALmLQGVDLLADAVAVTmGPK	1	1	1	41399285	M3(Oxidation); M18(Oxidation)	0	7.78719e+07	0	0.04237	61.98	3.29295e-05	3	2145.13	1.74469	77.2619	0
	High	LVQDVANNTNEEAGDGTTTATVLAR	1	1	1	41399285		0	87697982	0	0.008628	56.72	0.000239522	3	2560.25	0.75468	42.3074	0
	High	VGLQVVAVK	1	1	1	41399285		0	236417641	0	0.08921	47.64	0.000132584	2	912.589	1.43061	40.6792	0
	High	ISSIQSIVPALEIANAHR	1	1	1	41399285		0	297504552	0	0.06885	23.38	0.0948244	3	1919.08	2.15525	61.5605	0
	High	APGFGDNRK	1	1	1	41399285		0	2.81398e+07	0	0.07644	10.79	4.10171	3	961.485	-0.202171	14.093	1
	High	VGEVIVTK	1	1	1	41399285		0	147965862	0.001	0.1177	57.2	7.23122e-05	2	844.515	1.60335	25.2561	0
	High	NAGVEGSLIVEK	1	1	1	41399285		0	105902800	0.001	0.1419	52.88	0.000259418	2	1215.66	2.00442	38.2387	0
	High	IGIEIIKR	3	1	1	41399285		0	2.34145e+08	0.001	0.1289	49.71	9.8353e-05	2	941.616	1.77574	38.6966	1
	High	cEFQDAYVLLSEKK	1	1	1	41399285	C1(DeStreak)	0	2.65568e+07	0.001	0.1121	32.8	0.0500142	3	1748.83	1.37436	55.7869	1
5031839	keratin, type II cytoskeletal 6A [Homo sapiens]	827.891	40.6	9	11	25	37	1.45091e+09	564	60.0083	8.00146
	A4	Sequence	# PSMs	# Proteins	# Protein Groups	Protein Group Accessions	Modifications	ΔCn	Area	q-Value	PEP	IonScore	Exp Value	Charge	MH+ [Da]	ΔM [ppm]	RT [min]	# Missed Cleavages
	High	ALYDAELSQMQTHISDTSVVLSMDNNR	1	3	1	5031839		0	6.196e+07	0	0.000179	85.87	3.92373e-07	3	3038.43	2.90168	64.1667	0
	High	TAAENEFVTLKK	1	4	1	5031839		0	1.00983e+08	0	0.01602	78.48	6.82567e-07	2	1350.73	1.31463	34.0366	1
	High	TLNNKFASFIDKVR	3	13	3	5031839;119395754;47132620		0	2.94454e+08	0	0.0268	77.25	5.37782e-07	3	1652.92	1.85786	49.2231	2
	High	NLDLDSIIAEVK	3	7	3	5031839;119395754;47132620		0	2024955550	0	0.03164	74.07	1.45924e-06	2	1329.73	3.41958	69.1466	0
	High	LALDVEIATYR	2	9	3	5031839;119395754;47132620		0	929206304	0	0.05132	71.44	2.80299e-06	2	1263.7	2.41671	56.2528	0
	High	LLKEYQELMNVK	2	3	1	5031839		0	9.17115e+07	0	0.08013	70.87	3.2534e-06	2	1507.83	4.26023	48.9837	1
	High	QNLEPLFEQYINNLR	2	4	2	5031839;119395754		0	9.08688e+07	0	0.01212	70.6	5.26497e-06	2	1890.98	3.47085	73.4787	0
	High	ADTLTDEINFLR	1	3	1	5031839		0	2.16272e+08	0	0.07542	67.51	1.08137e-05	2	1407.72	4.2292	62.2014	0
	High	FASFIDKVR	2	19	4	5031839;119395754;226246665;47132620		0	4.96122e+08	0	0.08409	52.68	0.000152412	2	1082.6	0.949654	42.1656	1
	High	AIGGGLSSVGGGSSTIK	1	2	1	5031839		0	1.26084e+08	0	0.009991	48.33	0.000675706	2	1447.78	1.35788	37.9985	0
	High	NKYEDEINKR	1	7	3	5031839;119395754;119395750		0	402778555	0	0.05492	41.92	0.00538251	3	1308.66	1.5385	16.8507	2
	High	YEDEINKR	1	12	4	5031839;119395754;119395750;47132620		0	59802460	0	0.0801	31.01	0.0452518	3	1066.52	-0.381105	14.3596	1
	High	AIGGGLSSVGGGSSTIKYTTTSSSSR	1	2	1	5031839		0	2.03438e+07	0	0.003333	20.58	0.710049	3	2418.22	4.5209	39.6345	1
	High	YEELQVTAGR	1	3	1	5031839		0	1.34154e+08	0.001	0.1026	62.51	3.50094e-05	2	1165.59	1.31265	33.5438	0
	High	WTLLQEQGTK	1	4	2	5031839;119395754		0	267042598	0.001	0.1229	56.59	0.000119289	2	1203.64	3.67356	45.6417	0
	High	LALDVEIATYRK	3	9	3	5031839;119395754;47132620		0	5.6128e+08	0.001	0.1525	33.54	0.009405	3	1391.79	3.3911	48.3802	1
	High	SLYGLGGSKR	1	3	1	5031839		0	6.83648e+07	0.001	0.1186	20.48	0.278906	3	1037.57	0.818607	26.3653	1
	High	QNLEPLFEQYINNLRR	2	4	2	5031839;119395754		0	4.94944e+08	0.003	0.1756	21.05	0.431094	3	2047.08	4.22079	68.5703	1
	High	AQYEEIAQR	2	6	2	5031839;47132620		0	1.39858e+09	0.004	0.2444	45.68	0.0013993	2	1107.55	2.37329	24.5258	0
	High	TVRQNLEPLFEQYINNLRR	1	4	2	5031839;119395754		0	1.55662e+08	0.004	0.2377	17.98	0.529409	4	2403.3	3.23575	64.4958	2
	High	SRAEAESWYQTK	1	4	1	5031839		0	2.30945e+07	0.004	0.2402	17.63	1.44194	2	1455.69	-0.00302563	27.2932	1
	High	FLEQQNKVLETKWTLLQEQGTK	1	1	1	5031839		0	3.86982e+07	0.004	0.2412	15.87	0.754464	4	2661.44	4.01821	53.5046	2
	High	SGFSSVSVSR	1	1	1	5031839		0	1.48049e+08	0.005	0.254	37.19	0.00859434	2	1012.51	3.32004	30.4453	0
	High	TLNNKFASFIDK	1	13	3	5031839;119395754;47132620		0	6.41427e+07	0.006	0.2797	35.59	0.0125882	3	1397.75	1.98932	46.2894	1
	High	FLEQQNK	1	23	3	89357932;5031839;119395754		0	169215724	0.006	0.2797	32.5	0.0263176	2	906.469	0.687496	17.4902	0
119395754	keratin, type II cytoskeletal 5 [Homo sapiens]	808.811	34.92	9	13	26	39	1.17181e+09	590	62.34	7.73779
	A4	Sequence	# PSMs	# Proteins	# Protein Groups	Protein Group Accessions	Modifications	ΔCn	Area	q-Value	PEP	IonScore	Exp Value	Charge	MH+ [Da]	ΔM [ppm]	RT [min]	# Missed Cleavages
	High	TLNNKFASFIDKVR	3	13	3	5031839;119395754;47132620		0	2.94454e+08	0	0.0268	77.25	5.37782e-07	3	1652.92	1.85786	49.2231	2
	High	NLDLDSIIAEVK	3	7	3	5031839;119395754;47132620		0	2024955550	0	0.03164	74.07	1.45924e-06	2	1329.73	3.41958	69.1466	0
	High	LALDVEIATYR	2	9	3	5031839;119395754;47132620		0	929206304	0	0.05132	71.44	2.80299e-06	2	1263.7	2.41671	56.2528	0
	High	QNLEPLFEQYINNLR	2	4	2	5031839;119395754		0	9.08688e+07	0	0.01212	70.6	5.26497e-06	2	1890.98	3.47085	73.4787	0
	High	LAELEEALQK	1	1	1	119395754		0	6.36981e+07	0	0.02547	61.97	3.06547e-05	2	1143.63	0.334778	44.2224	0
	High	TTAENEFVmLKK	1	1	1	119395754	M9(Oxidation)	0	23928808	0	0.08484	58.56	8.76992e-05	2	1426.73	1.24181	35.0376	1
	High	SRTEAESWYQTKYEELQQTAGR	2	1	1	119395754		0	1.21185e+08	0	0.0009047	55.66	0.000350964	3	2661.27	6.77741	47.0109	2
	High	FASFIDKVR	2	19	4	5031839;119395754;226246665;47132620		0	4.96122e+08	0	0.08409	52.68	0.000152412	2	1082.6	0.949654	42.1656	1
	High	TTAENEFVMLKK	2	1	1	119395754		0	100065797	0	0.07503	50.78	0.000462088	2	1410.73	3.01622	39.8575	1
	High	NKYEDEINKR	1	7	3	5031839;119395754;119395750		0	402778555	0	0.05492	41.92	0.00538251	3	1308.66	1.5385	16.8507	2
	High	TEAESWYQTKYEELQQTAGR	1	1	1	119395754		0	72954691	0	0.001088	39.83	0.0140961	3	2418.13	2.09599	50.3795	1
	High	VSLAGAcGVGGYGSR	1	1	1	119395754	C7(DeStreak)	0	2.80236e+07	0	0.07496	32.19	0.0459303	2	1429.66	-0.0130809	44.2324	0
	High	YEDEINKR	1	12	4	5031839;119395754;119395750;47132620		0	59802460	0	0.0801	31.01	0.0452518	3	1066.52	-0.381105	14.3596	1
	High	WTLLQEQGTK	1	4	2	5031839;119395754		0	267042598	0.001	0.1229	56.59	0.000119289	2	1203.64	3.67356	45.6417	0
	High	TSFTSVSR	1	1	1	119395754		0	9.58462e+07	0.001	0.1057	53.37	0.000165002	2	884.448	1.10515	22.4855	0
	High	NKLAELEEALQK	1	1	1	119395754		0	55362329	0.001	0.1164	42.69	0.00196738	2	1385.77	3.0355	49.9245	1
	High	TEAESWYQTK	1	1	1	119395754		0	5.55202e+07	0.001	0.1474	37.12	0.0119364	2	1242.57	2.28126	33.0566	0
	High	YEELQQTAGR	1	1	1	119395754		0	1.65837e+08	0.001	0.1015	34.41	0.0210644	2	1194.58	3.79554	21.6001	0
	High	LLREYQELMNTK	1	1	1	119395754		0	1.36032e+08	0.001	0.1121	34.28	0.02107	3	1537.81	3.29694	44.919	1
	High	LALDVEIATYRK	3	9	3	5031839;119395754;47132620		0	5.6128e+08	0.001	0.1525	33.54	0.009405	3	1391.79	3.3911	48.3802	1
	High	FLEQQNKVLDTKWTLLQEQGTK	1	3	1	119395754		0	4.49986e+07	0.001	0.1062	21.81	0.234666	4	2647.42	4.23336	53.2433	2
	High	QNLEPLFEQYINNLRR	2	4	2	5031839;119395754		0	4.94944e+08	0.003	0.1756	21.05	0.431094	3	2047.08	4.22079	68.5703	1
	High	DVDAAYMNKVELEAKVDALMDEINFMK	1	1	1	119395754		0	2.0522e+07	0.004	0.2424	24.13	0.48972	4	3102.5	5.31743	78.6824	2
	High	TVRQNLEPLFEQYINNLRR	1	4	2	5031839;119395754		0	1.55662e+08	0.004	0.2377	17.98	0.529409	4	2403.3	3.23575	64.4958	2
	High	TLNNKFASFIDK	1	13	3	5031839;119395754;47132620		0	6.41427e+07	0.006	0.2797	35.59	0.0125882	3	1397.75	1.98932	46.2894	1
	High	FLEQQNK	1	23	3	89357932;5031839;119395754		0	169215724	0.006	0.2797	32.5	0.0263176	2	906.469	0.687496	17.4902	0
	High	GELALKDAR	1	3	1	119395754		0	0	0.008	0.2984	36.35	0.00925799	2	972.549	1.71353	20.6066	1
4503483	elongation factor 2 [Homo sapiens]	801.032	34.38	1	23	23	35	4.98603e+08	858	95.277	6.82959
	A4	Sequence	# PSMs	# Proteins	# Protein Groups	Protein Group Accessions	Modifications	ΔCn	Area	q-Value	PEP	IonScore	Exp Value	Charge	MH+ [Da]	ΔM [ppm]	RT [min]	# Missed Cleavages
	High	GVQYLNEIKDSVVAGFQWATK	3	1	1	4503483		0	1.00626e+08	0	0.0001457	101.67	3.88719e-09	2	2353.22	1.77488	75.5962	1
	High	IWcFGPDGTGPNILTDITK	1	1	1	4503483	C3(DeStreak)	0	1.00796e+07	0	0.01815	90.82	9.30193e-08	2	2124.01	0.383179	75.1311	0
	High	AYLPVNESFGFTADLR	1	1	1	4503483		0	262574830	0	0.01508	87.74	1.40672e-07	2	1799.9	4.23743	65.0401	0
	High	TGTITTFEHAHNMR	3	1	1	4503483		0	2.51809e+08	0	0.03486	73.69	3.74545e-06	2	1615.77	3.30106	28.8891	0
	High	VFSGLVSTGLK	1	1	1	4503483		0	489667065	0	0.09651	73.24	8.60749e-07	2	1107.64	3.10877	48.318	0
	High	ALLELQLEPEELYQTFQR	3	1	1	4503483		0	3.1788e+08	0	0.007366	64.25	2.02952e-05	3	2220.16	3.6	75.5123	0
	High	NMSVIAHVDHGK	2	1	1	4503483		0	2.09025e+08	0	0.07481	61.67	4.30587e-05	2	1307.66	2.21909	22.2513	0
	High	cELLYEGPPDDEAAMGIK	1	1	1	4503483	C1(DeStreak)	0	1.59351e+07	0	0.0901	47.9	0.00181481	2	2026.89	5.38404	57.0447	0
	High	DSVVAGFQWATK	1	1	1	4503483		0	0	0	0.07098	34.05	0.0321334	2	1308.66	3.66193	55.2018	0
	High	GHVFEESQVAGTPMFVVK	1	1	1	4503483		0	1.87276e+08	0	0.07824	32	0.0508552	3	1961.99	3.84565	51.693	0
	High	VFDAIMNFKK	1	1	1	4503483		0	1.01261e+07	0	0.07522	31.38	0.0269279	3	1212.65	2.02577	48.7364	1
	High	ARPFPDGLAEDIDKGEVSAR	1	1	1	4503483		0	32820114	0	0.06473	30.4	0.0744201	3	2143.09	4.25507	47.6924	1
	High	VFDAIMNFK	1	1	1	4503483		0	1.70245e+08	0.001	0.1193	52.7	0.00022985	2	1084.55	3.12093	57.3922	0
	High	QFAEMYVAK	1	1	1	4503483		0	1.83299e+08	0.001	0.104	40.75	0.00432056	2	1086.53	3.56284	39.8472	0
	High	KEDLYLKPIQR	1	1	1	4503483		0	1.12719e+08	0.001	0.09714	36.92	0.00435941	3	1402.81	1.93666	32.0337	1
	High	FSVSPVVR	1	1	1	4503483		0	594372782	0.003	0.1713	45.07	0.000818381	2	890.511	1.41206	39.1566	0
	High	YVEPIEDVPcGNIVGLVGVDQFLVK	1	1	1	4503483	C10(DeStreak)	0	8.73175e+06	0.003	0.189	15.68	2.02121	3	2778.41	-0.523393	80.3843	0
	High	TGTITTFEHAHNmR	1	1	1	4503483	M13(Oxidation)	0	3.28077e+07	0.004	0.2116	48.06	0.00152329	2	1631.77	3.99108	21.1182	0
	High	GEGQLGPAER	2	1	1	4503483		0	93300384	0.004	0.225	39.57	0.0053879	2	1013.5	1.17868	18.0173	0
	High	GPLMMYISK	2	1	1	4503483		0	1.84213e+08	0.004	0.2321	34.75	0.0182389	2	1039.53	1.87927	49.8306	0
	High	EGIPALDNFLDKL	2	1	1	4503483		0	2.36125e+08	0.004	0.2399	30.42	0.0462081	2	1444.77	3.58797	79.8222	1
	High	RWLPAGDALLQMITIHLPSPVTAQK	1	1	1	4503483		0	1.38542e+07	0.004	0.2129	24.62	0.0365852	4	2756.54	4.81083	79.0373	1
	High	GPLMmYISK	1	1	1	4503483	M5(Oxidation)	0	35495582	0.004	0.2366	18.23	0.755329	2	1055.53	1.4641	44.6016	0
	High	EDLYLKPIQR	1	1	1	4503483		0	209663224	0.004	0.2361	17.28	0.653803	2	1274.71	2.40462	38.3982	0
	High	AGIIASAR	1	1	1	4503483		0	4.11769e+08	0.006	0.2791	58.89	6.83701e-05	2	758.453	1.91896	21.3819	0
15431310	keratin, type I cytoskeletal 14 [Homo sapiens]	787.996	43.43	13	8	21	33	4.08427e+09	472	51.5894	5.16064
	A4	Sequence	# PSMs	# Proteins	# Protein Groups	Protein Group Accessions	Modifications	ΔCn	Area	q-Value	PEP	IonScore	Exp Value	Charge	MH+ [Da]	ΔM [ppm]	RT [min]	# Missed Cleavages
	High	ILTATVDNANVLLQIDNAR	2	1	1	15431310		0	2.33594e+08	0	0.0004431	119.33	2.95203e-11	2	2054.13	3.41254	62.3225	0
	High	EVATNSELVQSGK	2	2	2	15431310;4557701		0	9.83148e+07	0	0.007364	93.16	3.08675e-08	2	1361.69	1.67399	24.1853	0
	High	LASYLDKVR	4	7	4	15431310;4557701;24430192;195972866		0	1.53946e+09	0	0.07181	64.78	8.05036e-06	2	1064.61	1.60487	33.2407	1
	High	LLEGEDAHLSSSQFSSGSQSSR	1	1	1	15431310		0	1.97858e+08	0	0.004905	60.09	0.000126648	3	2309.07	0.480021	38.0884	0
	High	RLLEGEDAHLSSSQFSSGSQSSR	1	1	1	15431310		0	11571066	0	0.006071	59.94	0.000126131	3	2465.17	3.25357	35.8077	1
	High	APSTYGGGLSVSSSR	2	1	1	15431310		0	3.57292e+08	0	0.02385	57.58	0.000126485	2	1425.7	3.7994	31.9765	0
	High	GScGIGGGIGGGSSR	1	2	2	15431310;24430192	C3(DeStreak)	0	5.1416e+07	0	0.01751	47.04	0.00119211	2	1297.57	3.48023	31.0786	0
	High	NKILTATVDNANVLLQIDNAR	1	1	1	15431310		0	9.67332e+07	0	0.09036	41.03	0.00156194	3	2296.27	3.38298	60.3704	1
	High	TMQNLEIELQSQLSMK	1	1	1	15431310		0	6.83443e+07	0.001	0.1163	71.61	5.29069e-06	3	1892.95	3.42391	64.7959	0
	High	VTMQNLNDR	2	7	3	15431310;24430192;195972866		0	3.6907e+09	0.001	0.1459	69.37	6.61296e-06	2	1090.53	2.82789	25.8421	0
	High	VLDELTLAR	1	5	3	15431310;4557701;24430192		0	656351006	0.001	0.1205	58.62	5.79159e-05	2	1029.6	4.01007	46.8697	0
	High	TMQNLEIELQSQLSmK	1	1	1	15431310	M15(Oxidation)	0	1.62913e+07	0.001	0.1285	36.49	0.0192301	2	1908.95	5.10683	61.231	0
	High	EVATNSELVQSGKSEISELRR	2	2	2	15431310;4557701		0	7.25517e+07	0.001	0.1182	29.23	0.0660872	3	2332.22	3.41118	43.4363	2
	High	ALEEANADLEVKIRDWYQR	1	2	2	15431310;24430192		0	45949302	0.001	0.1375	28.71	0.0982478	4	2319.18	1.41294	55.2316	2
	High	VTMQNLNDRLASYLDKVR	1	3	3	15431310;24430192;195972866		0	1225914107	0.001	0.1268	28.45	0.0699444	4	2136.13	4.27481	58.6843	2
	High	VTmQNLNDRLASYLDKVR	2	3	3	15431310;24430192;195972866	M3(Oxidation)	0	1.46634e+08	0.001	0.1569	18.92	0.659759	3	2152.13	4.17307	52.3929	2
	High	QFTSSSSMK	1	2	2	15431310;24430192		0	76292021	0.002	0.1651	42.53	0.00248798	2	1002.46	1.6958	16.8899	0
	High	ASLENSLEETKGR	1	2	2	15431310;24430192		0	2.27069e+07	0.003	0.1808	43.17	0.00285072	2	1433.73	3.70353	29.7048	1
	High	ALEEANADLEVK	1	5	2	15431310;24430192		0	143721360	0.003	0.1887	40.15	0.00567555	2	1301.66	4.37809	36.8378	0
	High	LASYLDK	2	8	5	15431310;4557701;24430192;195972866;55956899		0	2.67007e+09	0.004	0.2164	50.13	0.000364426	2	809.441	0.73417	27.815	0
	High	ADLEMQIESLKEELAYLK	1	1	1	15431310		0	3.48495e+07	0.004	0.2137	15.8	1.79384	3	2123.09	-0.862888	74.2258	1
	High	LAADDFR	1	18	4	15431310;4557701;24430192;195972866		0	5892036607	0.005	0.2696	57.47	7.00127e-05	2	807.401	1.88049	30.4806	0
	High	ADLEmQIESLKEELAYLKK	1	1	1	15431310	M5(Oxidation)	0	31217503	0.008	0.2905	26.77	0.0933026	4	2267.2	6.00576	68.5176	2
24430192	keratin, type I cytoskeletal 16 [Homo sapiens]	602.11	41.86	13	8	19	27	4.08427e+09	473	51.2362	5.04639
	A4	Sequence	# PSMs	# Proteins	# Protein Groups	Protein Group Accessions	Modifications	ΔCn	Area	q-Value	PEP	IonScore	Exp Value	Charge	MH+ [Da]	ΔM [ppm]	RT [min]	# Missed Cleavages
	High	IIAATIENAQPILQIDNAR	2	1	1	24430192		0	233594346	0	0.001806	111.49	1.47592e-10	2	2064.15	0.917965	59.1802	0
	High	LLEGEDAHLSSQQASGQSYSSR	1	1	1	24430192		0	101940722	0	0.003359	74.14	4.99965e-06	3	2350.09	1.74862	33.0257	0
	High	LASYLDKVR	4	7	4	15431310;4557701;24430192;195972866		0	1.53946e+09	0	0.07181	64.78	8.05036e-06	2	1064.61	1.60487	33.2407	1
	High	ILNEMRDQYEQMAEK	1	1	1	24430192		0	1.72162e+07	0	0.01533	49.87	0.00116331	2	1897.88	-0.197069	43.0363	1
	High	GScGIGGGIGGGSSR	1	2	2	15431310;24430192	C3(DeStreak)	0	5.1416e+07	0	0.01751	47.04	0.00119211	2	1297.57	3.48023	31.0786	0
	High	TKYEHELALR	1	1	1	24430192		0	1.35522e+08	0	0.04549	45.64	0.0013563	3	1259.68	1.10507	24.2306	1
	High	VTMQNLNDR	2	7	3	15431310;24430192;195972866		0	3.6907e+09	0.001	0.1459	69.37	6.61296e-06	2	1090.53	2.82789	25.8421	0
	High	VLDELTLAR	1	5	3	15431310;4557701;24430192		0	656351006	0.001	0.1205	58.62	5.79159e-05	2	1029.6	4.01007	46.8697	0
	High	DAETWFLSK	1	1	1	24430192		0	130549425	0.001	0.1123	53.53	0.000323391	2	1096.53	2.38537	56.1452	0
	High	ALEEANADLEVKIRDWYQR	1	2	2	15431310;24430192		0	45949302	0.001	0.1375	28.71	0.0982478	4	2319.18	1.41294	55.2316	2
	High	VTMQNLNDRLASYLDKVR	1	3	3	15431310;24430192;195972866		0	1225914107	0.001	0.1268	28.45	0.0699444	4	2136.13	4.27481	58.6843	2
	High	VTmQNLNDRLASYLDKVR	2	3	3	15431310;24430192;195972866	M3(Oxidation)	0	1.46634e+08	0.001	0.1569	18.92	0.659759	3	2152.13	4.17307	52.3929	2
	High	QFTSSSSMK	1	2	2	15431310;24430192		0	76292021	0.002	0.1651	42.53	0.00248798	2	1002.46	1.6958	16.8899	0
	High	ASLENSLEETKGR	1	2	2	15431310;24430192		0	2.27069e+07	0.003	0.1808	43.17	0.00285072	2	1433.73	3.70353	29.7048	1
	High	ALEEANADLEVK	1	5	2	15431310;24430192		0	143721360	0.003	0.1887	40.15	0.00567555	2	1301.66	4.37809	36.8378	0
	High	TEELNKEVASNSELVQSSR	1	1	1	24430192		0	5.69978e+07	0.003	0.1816	30.89	0.0767044	3	2120.05	2.78961	36.5577	1
	High	EVFTSSSSSSSR	1	1	1	24430192		0	1.86385e+07	0.003	0.1723	26.92	0.141452	2	1260.57	1.50714	17.3242	0
	High	LASYLDK	2	8	5	15431310;4557701;24430192;195972866;55956899		0	2.67007e+09	0.004	0.2164	50.13	0.000364426	2	809.441	0.73417	27.815	0
	High	NKIIAATIENAQPILQIDNAR	1	1	1	24430192		0	7.15507e+07	0.004	0.2196	32.81	0.00785401	3	2306.29	3.24114	57.7586	1
	High	LAADDFR	1	18	4	15431310;4557701;24430192;195972866		0	5892036607	0.005	0.2696	57.47	7.00127e-05	2	807.401	1.88049	30.4806	0
57863257	T-complex protein 1 subunit alpha isoform a [Homo sapiens]	566.483	28.24	2	11	11	15	2.38013e+08	556	60.3056	6.11279
	A4	Sequence	# PSMs	# Proteins	# Protein Groups	Protein Group Accessions	Modifications	ΔCn	Area	q-Value	PEP	IonScore	Exp Value	Charge	MH+ [Da]	ΔM [ppm]	RT [min]	# Missed Cleavages
	High	YINENLIVNTDELGR	1	1	1	57863257		0	44824285	0	0.0006771	95.78	1.85497e-08	2	1762.9	3.29475	54.1803	0
	High	mEGPLSVFGDR	1	1	1	57863257	N-Term(Acetyl); M1(Oxidation)	0	7.11741e+07	0	0.05772	85.52	1.68887e-07	2	1265.59	3.69382	63.0002	0
	High	mEGPLSVFGDR	2	1	1	57863257	N-Term(Acetyl)	0	4.88415e+07	0	0.04899	81.42	4.44202e-07	2	1249.59	0.844035	71.9446	0
	High	SLLVIPNTLAVNAAQDSTDLVAK	2	2	1	57863257		0	2.0686e+08	0	0.0003647	80.21	1.77696e-07	2	2353.3	2.58492	69.4705	0
	High	LGVQVVITDPEKLDQIR	2	2	1	57863257		0	1.58526e+08	0	0.03321	67.53	2.01328e-06	2	1923.1	6.31568	55.48	1
	High	SSLGPVGLDK	1	1	1	57863257		0	1.46903e+08	0	0.08839	59.89	4.07184e-05	2	972.539	2.53921	36.6561	0
	High	SQNVMAAASIANIVK	1	1	1	57863257		0	81087522	0	0.0373	51.29	0.000358507	2	1516.82	3.43539	55.9321	0
	High	LLEVEHPAAK	1	1	1	57863257		0	3.9842e+07	0	0.06517	48.65	0.000395047	2	1106.62	1.5802	24.057	0
	High	SVVPGGGAVEAALSIYLENYATSmGSR	1	2	1	57863257	M24(Oxidation)	0	2.03494e+07	0	0.07668	36.42	0.0256767	3	2715.33	0.478173	80.2476	0
	High	FATEAAITILR	1	2	1	57863257		0	313262554	0.001	0.1302	57.7	3.32856e-05	2	1205.69	2.41252	54.9989	0
	High	TSASIILR	1	2	1	57863257		0	193916610	0.004	0.234	44.66	0.000687379	2	860.521	0.963704	35.3451	0
	High	YPVNSVNILK	1	2	1	57863257		0	1.91246e+08	0.008	0.2964	43.07	0.00149678	2	1146.65	2.13761	45.5279	0
4758138	probable ATP-dependent RNA helicase DDX5 [Homo sapiens]	480.934	21.5	1	7	11	18	5.02571e+08	614	69.1047	8.92432
	A4	Sequence	# PSMs	# Proteins	# Protein Groups	Protein Group Accessions	Modifications	ΔCn	Area	q-Value	PEP	IonScore	Exp Value	Charge	MH+ [Da]	ΔM [ppm]	RT [min]	# Missed Cleavages
	High	ELAQQVQQVAAEYcR	1	1	1	4758138	C14(DeStreak)	0	2.80504e+07	0	0.00701	95	3.14805e-08	2	1811.85	2.52264	60.4234	0
	High	FVINYDYPNSSEDYIHR	2	1	1	4758138		0	335935397	0	0.0006436	91.88	7.81929e-08	2	2131.98	4.10847	50.9859	0
	High	APILIATDVASR	2	3	2	4758138;38201710		0	9.22295e+08	0	0.02638	41.74	0.00109861	2	1226.71	2.97996	46.8751	0
	High	TLSYLLPAIVHINHQPFLER	2	1	1	4758138		0	1.8339e+08	0	0.01018	35.23	0.00542848	3	2361.31	2.84037	65.3993	0
	High	MLDmGFEPQIR	2	7	3	4758138;38201710;301171467	M4(Oxidation)	0	1.56244e+08	0.001	0.1551	59.74	8.19098e-05	2	1352.64	1.37614	47.2622	0
	High	mLDmGFEPQIR	1	7	3	4758138;38201710;301171467	M1(Oxidation); M4(Oxidation)	0	7.03283e+07	0.001	0.109	31.94	0.0460609	2	1368.63	2.66727	43.3237	0
	High	NFYQEHPDLAR	2	1	1	4758138		0	1.74352e+08	0.002	0.1674	13.83	3.19608	3	1389.66	1.21136	33.555	0
	High	LLQLVEDR	1	1	1	4758138		0	2.49484e+08	0.004	0.2078	61.81	2.06981e-05	2	985.57	1.81043	43.8967	0
	High	QTLMWSATWPK	1	3	2	4758138;38201710		0	1.04584e+08	0.004	0.245	40.19	0.00609733	2	1348.68	4.10362	58.5976	0
	High	LIDFLEcGK	1	1	1	4758138	C7(DeStreak)	0	2.75405e+07	0.004	0.2217	25.86	0.14255	2	1113.53	2.4959	59.7482	0
	High	GLDVEDVK	1	3	2	4758138;38201710		0	9.64349e+07	0.005	0.2551	39.37	0.00623144	2	874.453	1.34498	32.2456	0
	High	QVSDLISVLR	1	1	1	4758138		0	213997703	0.005	0.2674	34.04	0.0110054	2	1129.66	2.41189	58.1596	0
	High	MLDMGFEPQIR	1	7	3	4758138;38201710;301171467		0	1.3602e+08	0.008	0.289	55.37	0.000210396	2	1336.64	1.88062	56.0446	0
38201710	probable ATP-dependent RNA helicase DDX17 isoform 1 [Homo sapiens]	432.832	22.5	2	10	14	20	412369420	729	80.222	8.26514
	A4	Sequence	# PSMs	# Proteins	# Protein Groups	Protein Group Accessions	Modifications	ΔCn	Area	q-Value	PEP	IonScore	Exp Value	Charge	MH+ [Da]	ΔM [ppm]	RT [min]	# Missed Cleavages
	High	FVINYDYPNSSEDYVHR	1	2	1	38201710		0	158568803	0	0.009119	59.71	0.000126416	3	2117.96	2.61378	48.9903	0
	High	LIQLMEEIMAEK	1	2	1	38201710		0	25338452	0	0.02078	58.46	8.25427e-05	2	1447.76	4.46625	69.8378	0
	High	SSQSSSQQFSGIGR	1	2	1	38201710		0	3.53097e+07	0	0.0432	48.34	0.00121787	2	1455.68	0.913694	27.6752	0
	High	DMVGIAQTGSGK	1	2	1	38201710		0	7.2454e+07	0	0.03331	45.14	0.00178053	2	1163.58	2.40095	31.8557	0
	High	DmVGIAQTGSGK	1	2	1	38201710	M2(Oxidation)	0	1.38306e+07	0	0.08342	44.62	0.00232282	2	1179.57	3.88512	19.9877	0
	High	APILIATDVASR	2	3	2	4758138;38201710		0	9.22295e+08	0	0.02638	41.74	0.00109861	2	1226.71	2.97996	46.8751	0
	High	TLAYLLPAIVHINHQPYLER	2	2	1	38201710		0	134688342	0	0.05522	29.98	0.0181333	4	2361.31	2.96815	63.7562	0
	High	LTPYEVDELRR	1	2	1	38201710		0	128006584	0	0.05388	19.76	0.629335	3	1390.73	1.48229	39.2404	1
	High	MLDmGFEPQIR	2	7	3	4758138;38201710;301171467	M4(Oxidation)	0	1.56244e+08	0.001	0.1551	59.74	8.19098e-05	2	1352.64	1.37614	47.2622	0
	High	LIDFLESGK	1	2	1	38201710		0	111395536	0.001	0.1286	59.24	4.78284e-05	2	1021.56	3.71784	53.5899	0
	High	mLDmGFEPQIR	1	7	3	4758138;38201710;301171467	M1(Oxidation); M4(Oxidation)	0	7.03283e+07	0.001	0.109	31.94	0.0460609	2	1368.63	2.66727	43.3237	0
	High	QLAEDFLR	1	2	1	38201710		0	92225204	0.003	0.1829	53.76	0.000180912	2	991.523	2.49077	47.5697	0
	High	QTLMWSATWPK	1	3	2	4758138;38201710		0	1.04584e+08	0.004	0.245	40.19	0.00609733	2	1348.68	4.10362	58.5976	0
	High	NFYVEHPEVAR	1	2	1	38201710		0	6.65552e+07	0.004	0.2371	37.31	0.0114627	2	1360.67	3.23337	34.3699	0
	High	GLDVEDVK	1	3	2	4758138;38201710		0	9.64349e+07	0.005	0.2551	39.37	0.00623144	2	874.453	1.34498	32.2456	0
	High	LmQLVDHR	1	2	1	38201710	M2(Oxidation)	0	3.85607e+07	0.006	0.276	30.86	0.0292455	3	1027.54	1.18527	19.0066	0
	High	MLDMGFEPQIR	1	7	3	4758138;38201710;301171467		0	1.3602e+08	0.008	0.289	55.37	0.000210396	2	1336.64	1.88062	56.0446	0
14165435	heterogeneous nuclear ribonucleoprotein K isoform b [Homo sapiens]	391.586	26.78	2	9	9	11	3.00203e+08	463	50.9444	5.5415
	A4	Sequence	# PSMs	# Proteins	# Protein Groups	Protein Group Accessions	Modifications	ΔCn	Area	q-Value	PEP	IonScore	Exp Value	Charge	MH+ [Da]	ΔM [ppm]	RT [min]	# Missed Cleavages
	High	IILDLISESPIK	1	2	1	14165435		0	2.97545e+08	0	0.02877	87.88	1.93072e-08	2	1340.81	3.56942	66.458	0
	High	ILSISADIETIGEILKK	3	2	1	14165435		0	320728074	0	0.002755	80.75	3.40765e-08	2	1843.09	4.7196	77.6396	1
	High	IITITGTQDQIQNAQYLLQNSVK	1	2	1	14165435		0	2.82335e+08	0	0.01237	57.37	5.03886e-05	3	2589.4	4.5958	66.877	0
	High	LLIHQSLAGGIIGVK	1	2	1	14165435		0	1.57834e+08	0	0.06721	55.42	6.17218e-06	3	1518.94	2.91909	51.7164	0
	High	GSYGDLGGPIITTQVTIPK	1	2	1	14165435		0	1.62976e+08	0	0.01006	43.03	0.00165498	2	1917.04	3.96526	58.351	0
	High	NTDEMVELR	1	2	1	14165435		0	29396023	0.001	0.1199	60.68	5.37409e-05	2	1106.52	2.19259	36.0039	0
	High	NAGAVIGK	1	2	1	14165435		0	1.17519e+08	0.004	0.2097	44.71	0.00128127	2	729.426	1.15816	15.7837	0
	High	VVLIGGKPDR	1	2	1	14165435		0	2.58966e+08	0.005	0.2547	35.95	0.0018295	3	1053.64	0.350774	25.5674	0
	High	NLPLPPPPPPR	1	2	1	14165435		0	0	0.005	0.2671	33.45	0.00587413	2	1194.7	3.34429	42.9605	0
62912457	delta-1-pyrroline-5-carboxylate synthase isoform 2 [Homo sapiens]	384.282	23.83	2	14	14	17	1.23887e+08	793	87.0344	7.12256
	A4	Sequence	# PSMs	# Proteins	# Protein Groups	Protein Group Accessions	Modifications	ΔCn	Area	q-Value	PEP	IonScore	Exp Value	Charge	MH+ [Da]	ΔM [ppm]	RT [min]	# Missed Cleavages
	High	LASIVEQVSVLQNQGR	2	2	1	62912457		0	79905476	0	0.005843	75.32	8.32824e-07	2	1740.97	3.86987	56.2104	0
	High	ILHLLTQEALSIHGVK	3	2	1	62912457		0	9.25635e+07	0	0.001562	71.25	5.43673e-07	2	1772.05	3.68769	52.3288	0
	High	VSGHVITDIVEGK	1	2	1	62912457		0	9.3027e+07	0	0.01494	35.95	0.00974463	3	1353.74	2.44762	42.8233	0
	High	LRHEILLSQSVR	1	2	1	62912457		0	6.08221e+07	0	0.03729	35.6	0.00293325	3	1450.85	2.48916	31.5884	1
	High	VGTFFSEVKPAGPTVEQQGEMAR	1	2	1	62912457		0	5.20297e+07	0	0.01033	35.52	0.0269462	3	2465.22	2.93634	48.5827	0
	High	LIDIFYPGDQQSVTFGTK	1	2	1	62912457		0	68168809	0	0.007896	32.73	0.0398401	2	2029.03	0.960747	66.4639	0
	High	AEIIHHLADLLTDQRDEILLANKK	1	2	1	62912457		0	9.34535e+07	0	0.07152	14.78	0.560531	5	2769.53	2.31575	62.6277	2
	High	LGSAVVTR	1	2	1	62912457		0	1.23399e+08	0.001	0.1121	57.68	8.7522e-05	2	802.479	0.56445	19.1429	0
	High	FASYLTFSPSEVK	1	2	1	62912457		0	1.28394e+08	0.001	0.1057	48.86	0.000881515	2	1475.74	1.58893	56.4029	0
	High	mIDLIIPR	1	2	1	62912457	M1(Oxidation)	0	4.07081e+07	0.001	0.1299	45.07	0.00118712	2	986.572	1.34463	52.728	0
	High	TPLFDQIIDmLR	1	2	1	62912457	M10(Oxidation)	0	2.01351e+07	0.001	0.1593	42.54	0.00323446	2	1477.78	2.32236	76.5999	0
	High	LNSLAIGLR	1	2	1	62912457		0	119867142	0.004	0.2018	79.55	2.17398e-07	2	956.591	2.68128	46.2888	0
	High	mLATLEPEQR	1	2	1	62912457	M1(Oxidation)	0	4.25337e+07	0.005	0.2647	41.66	0.00400533	2	1203.61	3.50075	31.8934	0
	High	LAAPLLK	1	2	1	62912457		0	89150504	0.005	0.2569	39.45	0.000363203	2	725.493	0.785686	38.5938	0
301171467	ATP-dependent RNA helicase DDX3X isoform 2 [Homo sapiens]	380.951	15.89	4	7	8	11	2.03764e+08	661	73.111	7.18115
	A4	Sequence	# PSMs	# Proteins	# Protein Groups	Protein Group Accessions	Modifications	ΔCn	Area	q-Value	PEP	IonScore	Exp Value	Charge	MH+ [Da]	ΔM [ppm]	RT [min]	# Missed Cleavages
	High	QYPISLVLAPTR	1	4	1	301171467		0	9.21132e+07	0	0.07487	79.31	2.70777e-07	2	1357.79	2.42724	59.7778	0
	High	SPILVATAVAAR	1	4	1	301171467		0	3.12072e+08	0	0.05388	73.04	4.81695e-07	2	1168.71	3.95218	46.5174	0
	High	SFLLDLLNATGK	1	3	1	301171467		0	1.26413e+08	0	0.06095	71.44	1.98111e-06	2	1291.73	2.22332	75.1104	0
	High	LEQELFSGGNTGINFEK	1	4	1	301171467		0	3.58109e+07	0	0.003854	66.8	1.86679e-05	2	1882.92	2.48436	55.0371	0
	High	HVINFDLPSDIEEYVHR	1	4	1	301171467		0	134075717	0	0.04765	48.12	0.00149005	3	2083.03	1.9564	62.7162	0
	High	GFYDKDSSGWSSSK	1	2	1	301171467		0	1.22905e+07	0	0.08081	37.62	0.0146342	2	1550.68	1.25795	32.4087	1
	High	MLDmGFEPQIR	2	7	3	4758138;38201710;301171467	M4(Oxidation)	0	1.56244e+08	0.001	0.1551	59.74	8.19098e-05	2	1352.64	1.37614	47.2622	0
	High	DLLDLLVEAK	1	4	1	301171467		0	1.42975e+08	0.001	0.1456	44.66	0.00111485	2	1128.65	2.19797	75.418	0
	High	mLDmGFEPQIR	1	7	3	4758138;38201710;301171467	M1(Oxidation); M4(Oxidation)	0	7.03283e+07	0.001	0.109	31.94	0.0460609	2	1368.63	2.66727	43.3237	0
	High	MLDMGFEPQIR	1	7	3	4758138;38201710;301171467		0	1.3602e+08	0.008	0.289	55.37	0.000210396	2	1336.64	1.88062	56.0446	0
7019547	serine/threonine-protein kinase TBK1 [Homo sapiens]	377.612	25.79	1	13	13	15	2.43631e+08	729	83.5888	6.78564
	A4	Sequence	# PSMs	# Proteins	# Protein Groups	Protein Group Accessions	Modifications	ΔCn	Area	q-Value	PEP	IonScore	Exp Value	Charge	MH+ [Da]	ΔM [ppm]	RT [min]	# Missed Cleavages
	High	LSSSQGTIETSLQDIDSR	1	1	1	7019547		0	1.1213e+07	0	0.02447	85.98	2.13991e-07	2	1936.95	2.75597	50.1542	0
	High	TTEENPIFVVSR	1	1	1	7019547		0	1.91236e+08	0	0.02012	79.78	5.90677e-07	2	1391.72	3.43443	48.6176	0
	High	YQEYTNELQETLPQK	1	1	1	7019547		0	20984230	0	0.009926	70.38	8.53917e-06	2	1883.91	6.71539	45.1179	0
	High	EPLNTIGLIYEK	1	1	1	7019547		0	283259502	0	0.06287	62.27	2.25905e-05	2	1389.77	4.24304	55.5455	0
	High	TGDLFAIK	1	1	1	7019547		0	1.28073e+08	0	0.0961	61.74	2.30775e-05	2	864.485	2.68319	46.6101	0
	High	IISSNQELIYEGR	1	1	1	7019547		0	232143299	0	0.08501	43.94	0.00241178	2	1521.79	1.93684	42.1359	0
	High	LSPGGSLADAWAHQEGTHPK	1	1	1	7019547		0	42931537	0	0.04736	32.19	0.0586434	4	2059	1.4904	42.1404	0
	High	VIGEDGQSVYK	1	1	1	7019547		0	1.71263e+08	0.001	0.1497	56.67	0.000129813	2	1194.6	2.96667	28.5827	0
	High	IITGKPSGAISGVQK	2	1	1	7019547		0	2.15489e+08	0.001	0.1315	52.35	8.35318e-05	2	1455.86	3.13234	26.5927	0
	High	LSPGGsLADAWAHQEGTHPK	1	1	1	7019547	S6(Phospho)	0	6.12146e+07	0.001	0.1093	20.73	1.00081	3	2138.97	2.80016	44.3318	0
	High	INLEAAELGEISDIHTK	1	1	1	7019547		0	1.08139e+08	0.002	0.1633	40.97	0.00455506	3	1852.97	4.58488	54.588	0
	High	DVVGGMNHLR	1	1	1	7019547		0	5.56289e+07	0.004	0.2393	47.3	0.00112284	2	1097.55	2.06604	30.6127	0
	High	VFNNISFLRPVDVQMR	1	1	1	7019547		0	7.83249e+07	0.004	0.2046	14.69	1.57247	3	1935.03	3.62755	60.5779	0
	High	HTmTPIYPSSNTLVEmTLGMK	1	1	1	7019547	M3(Oxidation); M16(Oxidation)	0	31886121	0.007	0.2852	15.15	3.65369	3	2383.14	2.68506	55.6172	0
4502027	serum albumin preproprotein [Homo sapiens]	357.774	14.78	1	9	9	22	2.96654e+10	609	69.3215	6.27783
	A4	Sequence	# PSMs	# Proteins	# Protein Groups	Protein Group Accessions	Modifications	ΔCn	Area	q-Value	PEP	IonScore	Exp Value	Charge	MH+ [Da]	ΔM [ppm]	RT [min]	# Missed Cleavages
	High	KVPQVSTPTLVEVSR	7	1	1	4502027		0	33327759888	0	0.008976	58.69	1.95374e-05	4	1639.94	0.561063	42.5658	1
	High	VPQVSTPTLVEVSR	5	1	1	4502027		0	5.013e+09	0	0.03998	51.85	0.000157404	2	1511.85	5.87417	47.1265	0
	High	ccTESLVNR	1	1	1	4502027	C1(DeStreak); C2(DeStreak)	0	685026849	0	0.08744	51.47	0.000229182	2	1176.45	2.75428	32.345	0
	High	VFDEFKPLVEEPQNLIK	1	1	1	4502027		0	5.62971e+06	0	0.04732	19.59	0.404984	2	2045.1	2.22575	62.9314	0
	High	FKDLGEENFK	1	1	1	4502027		0	4.63705e+07	0.001	0.1295	36.92	0.0129868	2	1226.61	1.81653	33.8657	1
	High	YLYEIAR	2	1	1	4502027		0	2.75831e+10	0.003	0.1989	51.25	0.000257964	2	927.495	1.77085	40.5342	0
	High	YLYEIARR	1	1	1	4502027		0	117385959	0.005	0.2675	19.04	0.339288	3	1083.6	0.700676	33.9143	1
	High	YICENQDsISSKLKECCEKPLLEK	3	1	1	4502027	S8(Phospho)	0	56945966	0.006	0.2777	2.63	77.6613	3	2880.34	6.40636	33.9172	2
	High	LVTDLTK	1	1	1	4502027		0	2.80854e+10	0.008	0.3016	53	0.000139831	2	789.473	1.91372	28.2364	0
52632383	heterogeneous nuclear ribonucleoprotein L isoform a [Homo sapiens]	349.012	18.17	2	9	9	15	3.3224e+08	589	64.0924	8.22119
	A4	Sequence	# PSMs	# Proteins	# Protein Groups	Protein Group Accessions	Modifications	ΔCn	Area	q-Value	PEP	IonScore	Exp Value	Charge	MH+ [Da]	ΔM [ppm]	RT [min]	# Missed Cleavages
	High	SSSGLLEWESK	1	2	1	52632383		0	279855504	0	0.03896	77.9	1.05661e-06	2	1222.6	2.76049	47.4646	0
	High	YYGGGSEGGR	1	1	1	52632383		0	1.29402e+08	0	0.04142	71.72	2.63134e-06	2	1002.43	0.1393	14.1828	0
	High	SDALETLGFLNHYQmK	1	2	1	52632383	M15(Oxidation)	0	8.02258e+07	0	0.001468	66.2	2.37365e-05	2	1882.91	2.84827	58.0397	0
	High	TPASPVVHIR	2	1	1	52632383		0	243102208	0	0.02485	62.7	1.28082e-05	3	1076.62	1.76404	26.9044	0
	High	FSTPEQAAK	3	2	1	52632383		0	4.2396e+08	0	0.06204	56.23	0.000108396	2	978.492	2.4235	20.0674	0
	High	SKPGAAMVEMADGYAVDR	2	2	1	52632383		0	1.46555e+08	0	0.0357	54.16	0.000412677	3	1867.87	2.16772	45.7531	0
	High	SKPGAAmVEMADGYAVDR	1	2	1	52632383	M7(Oxidation)	0	3.42608e+07	0	0.05288	37.23	0.0212321	3	1883.87	1.99745	35.9651	0
	High	NPNGPYPYTLK	1	2	1	52632383		0	202834625	0.005	0.2548	34.19	0.023245	2	1263.64	2.25914	38.4183	0
	High	AITHLNNNFMFGQK	1	2	1	52632383		0	2.92906e+08	0.005	0.2458	24.21	0.284676	2	1634.81	2.3131	45.9736	0
	High	AITHLNNNFmFGQK	1	2	1	52632383	M10(Oxidation)	0	16707235	0.006	0.2789	23.31	0.404594	2	1650.81	3.5963	41.1662	0
	High	IEYAKPTR	1	2	1	52632383		0	198605593	0.008	0.2957	16.24	0.850909	3	977.542	0.0790515	14.9691	0
4557701	keratin, type I cytoskeletal 17 [Homo sapiens]	334.25	19.91	11	3	9	15	3.36719e+09	432	48.076	5.021
	A4	Sequence	# PSMs	# Proteins	# Protein Groups	Protein Group Accessions	Modifications	ΔCn	Area	q-Value	PEP	IonScore	Exp Value	Charge	MH+ [Da]	ΔM [ppm]	RT [min]	# Missed Cleavages
	High	EVATNSELVQSGK	2	2	2	15431310;4557701		0	9.83148e+07	0	0.007364	93.16	3.08675e-08	2	1361.69	1.67399	24.1853	0
	High	LASYLDKVR	4	7	4	15431310;4557701;24430192;195972866		0	1.53946e+09	0	0.07181	64.78	8.05036e-06	2	1064.61	1.60487	33.2407	1
	High	VLDELTLAR	1	5	3	15431310;4557701;24430192		0	656351006	0.001	0.1205	58.62	5.79159e-05	2	1029.6	4.01007	46.8697	0
	High	LSVEADINGLRR	1	1	1	4557701		0	27689598	0.001	0.1067	40.11	0.00364646	3	1342.75	1.20253	42.6626	1
	High	EVATNSELVQSGKSEISELRR	2	2	2	15431310;4557701		0	7.25517e+07	0.001	0.1182	29.23	0.0660872	3	2332.22	3.41118	43.4363	2
	High	ILTATVDNANILLQIDNAR	1	1	1	4557701		0	19329457	0.003	0.1774	23.59	0.119881	3	2068.15	2.75108	65.1358	0
	High	LASYLDK	2	8	5	15431310;4557701;24430192;195972866;55956899		0	2.67007e+09	0.004	0.2164	50.13	0.000364426	2	809.441	0.73417	27.815	0
	High	LAADDFR	1	18	4	15431310;4557701;24430192;195972866		0	5892036607	0.005	0.2696	57.47	7.00127e-05	2	807.401	1.88049	30.4806	0
	High	DAEDWFFSK	1	1	1	4557701		0	13949632	0.008	0.2879	38.3	0.00828301	2	1144.5	2.60804	60.4064	0
14141161	heterogeneous nuclear ribonucleoprotein U isoform b [Homo sapiens]	330.472	14.39	2	9	9	10	2.9434e+08	806	88.9242	5.78271
	A4	Sequence	# PSMs	# Proteins	# Protein Groups	Protein Group Accessions	Modifications	ΔCn	Area	q-Value	PEP	IonScore	Exp Value	Charge	MH+ [Da]	ΔM [ppm]	RT [min]	# Missed Cleavages
	High	NFILDQTNVSAAAQR	1	2	1	14141161		0	179757158	0	0.004348	100.48	6.05267e-09	2	1647.85	3.13375	48.0002	0
	High	SSGPTSLFAVTVAPPGAR	1	2	1	14141161		0	0	0	0.0648	93.14	2.11828e-08	2	1714.92	4.72702	58.4077	0
	High	LSASSLTmESFAFLWAGGR	1	2	1	14141161	M8(Oxidation)	0	2.32167e+07	0	0.02884	77.59	1.59288e-06	2	2047.01	7.01849	76.2712	0
	High	YNILGTNTImDK	2	2	1	14141161	M10(Oxidation)	0	181632774	0	0.02334	49.46	0.000787018	2	1398.7	2.80041	44.9797	0
	High	GYFEYIEENKYSR	1	2	1	14141161		0	84893689	0	0.06519	48.51	0.00134376	2	1697.79	6.08429	46.7218	1
	High	EKPYFPIPEEYTFIQNVPLEDR	1	2	1	14141161		0	521630187	0	0.02	40.54	0.00824797	3	2724.36	2.85431	68.288	0
	High	LNTLLQR	1	2	1	14141161		0	178737806	0.004	0.2085	48.32	0.000562423	2	857.521	0.795773	33.4384	0
	High	DIDIHEVR	1	2	1	14141161		0	7.10674e+07	0.005	0.2628	22.86	0.240946	3	996.513	1.92695	30.197	0
	High	DRLSASSLTmESFAFLWAGGR	1	2	1	14141161	M10(Oxidation)	0	2.86462e+07	0.007	0.2859	27.05	0.203751	3	2318.12	0.207174	73.1974	1
48762932	T-complex protein 1 subunit theta [Homo sapiens]	327.99	19.53	1	10	10	11	1.63871e+08	548	59.5825	5.60498
	A4	Sequence	# PSMs	# Proteins	# Protein Groups	Protein Group Accessions	Modifications	ΔCn	Area	q-Value	PEP	IonScore	Exp Value	Charge	MH+ [Da]	ΔM [ppm]	RT [min]	# Missed Cleavages
	High	DMLEAGILDTYLGK	1	1	1	48762932		0	5.73469e+07	0	0.03665	71.26	5.25963e-06	2	1538.78	1.98057	70.347	0
	High	VADMALHYANK	1	1	1	48762932		0	4.85481e+07	0	0.01246	66.3	1.32918e-05	2	1232.61	3.19279	30.8104	0
	High	LFVTNDAATILR	1	1	1	48762932		0	1.56576e+08	0	0.08588	60.92	2.2331e-05	2	1333.75	2.83186	55.7238	0
	High	LATNAAVTVLR	1	1	1	48762932		0	1.58653e+08	0	0.08344	56.38	4.63741e-05	2	1128.68	1.54984	41.3243	0
	High	LVPGGGATEIELAK	1	1	1	48762932		0	1.76384e+08	0	0.02867	46.29	0.000566262	2	1354.76	2.88093	43.6847	0
	High	TVGATALPR	1	1	1	48762932		0	1.52174e+08	0.001	0.1589	72.23	1.38831e-06	2	885.517	2.01589	26.6708	0
	High	VADmALHYANK	1	1	1	48762932	M4(Oxidation)	0	4.46447e+07	0.001	0.1498	34.59	0.020105	2	1248.61	3.41159	21.2399	0
	High	HFSGLEEAVYR	1	1	1	48762932		0	93342384	0.004	0.2386	63.26	2.90319e-05	2	1307.64	3.13088	40.0422	0
	High	mVINHLEK	1	1	1	48762932	M1(Oxidation)	0	3.86043e+07	0.004	0.2395	39.61	0.0040367	2	999.531	1.33951	16.3537	0
	High	ELEVQHPAAK	1	1	1	48762932		0	3.31971e+07	0.004	0.2321	24.7	0.158579	2	1121.6	2.62722	16.6084	0
	High	YNIMLVR	1	1	1	48762932		0	26498828	0.007	0.2841	39.09	0.00369931	2	908.504	1.98636	47.2462	0
24307939	T-complex protein 1 subunit epsilon [Homo sapiens]	326.5	21.44	1	6	7	11	8.97099e+07	541	59.6328	5.65576
	A4	Sequence	# PSMs	# Proteins	# Protein Groups	Protein Group Accessions	Modifications	ΔCn	Area	q-Value	PEP	IonScore	Exp Value	Charge	MH+ [Da]	ΔM [ppm]	RT [min]	# Missed Cleavages
	High	WVGGPEIELIAIATGGR	2	1	1	24307939		0	5.54901e+07	0	0.002429	99.44	3.27637e-09	2	1738.96	3.87625	77.5678	0
	High	LGFAGLVQEISFGTTK	2	1	1	24307939		0	1.719e+08	0	0.01018	85.62	9.59551e-08	2	1667.91	3.03483	73.5077	0
	High	aSmGTLAFDEYGRPFLIIK	1	1	1	24307939	N-Term(Acetyl); M3(Oxidation)	0	2.89927e+07	0	0.003922	78.96	9.45307e-07	2	2187.12	3.10945	70.7062	0
	High	aSMGTLAFDEYGRPFLIIK	2	1	1	24307939	N-Term(Acetyl)	0	18070513	0	0.006773	72.93	3.14257e-06	2	2171.13	3.60148	76.845	0
	High	IAILTcPFEPPKPK	1	1	1	24307939	C6(DeStreak)	0	4.17401e+07	0	0.02441	36.17	0.0105193	3	1629.88	1.98256	56.2596	0
	High	VAIEHLDKISDSVLVDIKDTEPLIQTAK	1	1	1	24307939		0	0	0	0.07978	27.16	0.0325003	4	3090.71	4.29172	66.3383	2
	High	SLHDALcVIR	1	3	2	24307939;375477430	C7(DeStreak)	0	1.12656e+07	0.003	0.1875	19.55	0.650531	3	1202.61	2.4433	46.0532	0
	High	HKLDVTSVEDYK	1	1	1	24307939		0	32819083	0.005	0.2603	25.44	0.168312	3	1433.73	2.75605	32.7169	1
116805340	glycine--tRNA ligase precursor [Homo sapiens]	269.766	13.53	1	6	6	8	6.00611e+07	739	83.1126	7.03467
	A4	Sequence	# PSMs	# Proteins	# Protein Groups	Protein Group Accessions	Modifications	ΔCn	Area	q-Value	PEP	IonScore	Exp Value	Charge	MH+ [Da]	ΔM [ppm]	RT [min]	# Missed Cleavages
	High	LGDAVEQGVINNTVLGYFIGR	3	1	1	116805340		0	6.52096e+07	0	0.001324	102.16	2.63627e-09	2	2235.19	3.66631	78.9852	0
	High	TLYVEEVVPNVIEPSFGLGR	1	1	1	116805340		0	58220443	0	0.0244	48.33	0.000619152	3	2218.18	2.80613	72.6247	0
	High	LPFAAAQIGNSFR	1	1	1	116805340		0	5.67532e+07	0.001	0.1061	48.37	0.000641857	2	1391.75	3.77749	56.5109	0
	High	VPLVAEKPLKEPK	1	1	1	116805340		0	12458200	0.001	0.1293	38.01	0.000679937	2	1447.89	4.12558	29.4319	1
	High	TFIGPGGNmPGYLRPETAQGIFLNFK	1	1	1	116805340	M9(Oxidation)	0	33650591	0.001	0.115	2.74	40.4934	3	2841.45	4.65379	65.442	0
	High	IYLYLTK	1	1	1	116805340		0	35431686	0.006	0.2809	41.09	0.00197232	2	913.541	1.9517	47.9785	0
154146191	heat shock protein HSP 90-alpha isoform 2 [Homo sapiens]	246.896	11.75	2	3	7	10	1.73722e+08	732	84.6067	5.021
	A4	Sequence	# PSMs	# Proteins	# Protein Groups	Protein Group Accessions	Modifications	ΔCn	Area	q-Value	PEP	IonScore	Exp Value	Charge	MH+ [Da]	ΔM [ppm]	RT [min]	# Missed Cleavages
	High	YYTSASGDEMVSLK	1	2	1	154146191		0	1.09445e+07	0	0.07645	89.94	8.76526e-08	2	1550.71	1.60147	42.4366	0
	High	SLTNDWEDHLAVK	2	5	2	431822408;154146191		0	1.44357e+08	0	0.02117	85.08	2.29737e-07	2	1527.75	2.61105	47.4091	0
	High	TLTIVDTGIGMTK	2	4	2	154146191;431822408		0	127431108	0	0.0946	62.34	2.4213e-05	2	1349.74	4.15532	53.2345	0
	High	ADLINNLGTIAK	1	4	2	431822408;154146191		0	2.49377e+08	0.001	0.1263	38.04	0.00524501	2	1242.71	2.42072	51.6574	0
	High	LGIHEDSQNR	1	2	1	154146191		0	2.41779e+07	0.001	0.1528	32.14	0.0431936	3	1168.57	0.147258	15.465	0
	High	HFSVEGQLEFR	1	5	2	431822408;154146191		0	7.19439e+07	0.004	0.2409	34.32	0.0238354	3	1348.67	1.70605	45.4744	0
	High	TLTIVDTGIGmTK	1	4	2	431822408;154146191	M11(Oxidation)	0	3.16819e+07	0.004	0.2115	22.92	0.254742	2	1365.73	3.71842	46.348	0
	High	ELHINLIPNKQDR	1	2	1	154146191		0	28551066	0.004	0.2354	14.84	0.954757	3	1589.88	2.15445	41.1385	1
296010848	asparagine synthetase [glutamine-hydrolyzing] isoform b [Homo sapiens]	242.459	27.41	3	10	10	13	1.38116e+08	540	62.1287	7.06396
	A4	Sequence	# PSMs	# Proteins	# Protein Groups	Protein Group Accessions	Modifications	ΔCn	Area	q-Value	PEP	IonScore	Exp Value	Charge	MH+ [Da]	ΔM [ppm]	RT [min]	# Missed Cleavages
	High	VDGEIILHLYDK	2	3	1	296010848		0	7.30148e+07	0	0.05386	52.21	0.00028165	2	1414.76	2.26226	54.1544	0
	High	EAQVQYPLQTFAIGmEDSPDLLAAR	1	3	1	296010848	M15(Oxidation)	0	40340901	0	0.006679	50.07	0.00100123	3	2779.38	7.16532	68.4928	0
	High	ILQEYVEHQVDDAMMANAAQK	1	3	1	296010848		0	4.53457e+07	0	0.01043	48.61	0.00172771	3	2404.13	1.86209	56.1244	0
	High	EAQVQYPLQTFAIGMEDSPDLLAAR	1	3	1	296010848		0	7.29378e+06	0	0.01454	45.72	0.0026296	3	2763.38	4.4611	76.467	0
	High	TTAAHGLELR	1	3	1	296010848		0	2.04363e+08	0	0.03486	41.96	0.00224152	3	1068.58	1.54568	22.9911	0
	High	DVPLHALYDNVEK	1	3	1	296010848		0	8.45338e+07	0	0.0532	40.91	0.00487793	2	1512.77	1.28673	49.3366	0
	High	ADWLSHYWMPK	1	3	1	296010848		0	10345584	0	0.08079	28.84	0.111874	3	1433.67	2.27526	58.8946	0
	High	NTDSVVIFSGEGSDELTQGYIYFHK	1	3	1	296010848		0	0	0	0.06942	18.38	1.99811	3	2806.33	2.3459	63.6418	0
	High	ADWLSHYWmPK	1	3	1	296010848	M9(Oxidation)	0	5.76896e+07	0.001	0.1268	35.13	0.0257491	3	1449.67	2.30542	54.7805	0
	High	LAVVDPLFGMQPIR	1	2	1	296010848		0	1.02436e+08	0.003	0.2003	65.15	7.27071e-06	2	1555.87	3.63056	68.7356	0
	High	ASVGMYLISK	1	3	1	296010848		0	1.0755e+08	0.006	0.2776	42.79	0.00186736	2	1068.58	2.63863	47.824	0
	High	EILWRPK	1	3	1	296010848		0	3.95089e+07	0.006	0.2785	14	0.660858	3	941.557	0.0053423	35.1507	0
148536853	coatomer subunit alpha isoform 2 [Homo sapiens]	242.135	10.87	2	10	10	11	8.57233e+07	1224	138.258	7.66455
	A4	Sequence	# PSMs	# Proteins	# Protein Groups	Protein Group Accessions	Modifications	ΔCn	Area	q-Value	PEP	IonScore	Exp Value	Charge	MH+ [Da]	ΔM [ppm]	RT [min]	# Missed Cleavages
	High	ASNLENSTYDLYTIPK	1	2	1	148536853		0	38127999	0	0.0129	76.84	1.88176e-06	2	1828.9	0.883328	52.6992	0
	High	LVGQSIIAYLQK	1	2	1	148536853		0	74228152	0	0.06608	62.91	4.24696e-06	2	1332.79	4.67897	62.865	0
	High	YAVTTGDHGIIR	2	2	1	148536853		0	5.65454e+07	0	0.02873	60.59	5.18109e-05	3	1302.68	1.54392	32.2476	0
	High	GITGVDLFGTTDAVVK	1	2	1	148536853		0	47193897	0	0.05392	30.2	0.0429269	2	1592.86	5.80778	60.9782	0
	High	VTTVTEIGKDVIGLR	1	2	1	148536853		0	42892208	0.001	0.1145	43.26	0.000651447	2	1600.93	3.42884	54.5025	1
	High	GVNWAAFHPTmPLIVSGADDR	1	2	1	148536853	M11(Oxidation)	0	6.0786e+07	0.001	0.1316	38.46	0.0151898	3	2270.11	3.47003	57.8563	0
	High	TLDLPIYVTR	1	2	1	148536853		0	80487802	0.003	0.1925	25.23	0.0812773	2	1190.68	1.66958	57.5331	0
	High	VLTIDPTEFK	1	2	1	148536853		0	1.02454e+08	0.005	0.2668	39.64	0.00402521	2	1162.64	1.63886	52.579	0
	High	LSFLYLITGNLEK	1	2	1	148536853		0	2.20683e+07	0.008	0.301	25.51	0.051739	2	1510.86	4.60454	78.7088	0
	High	TALNLFFK	1	2	1	148536853		0	5.48555e+07	0.008	0.3001	23.51	0.0744246	2	953.549	3.19779	60.6165	0
431822408	heat shock protein HSP 90-beta isoform c [Homo sapiens]	214.344	11.62	3	2	6	9	1.73722e+08	714	82.2687	5.05908
	A4	Sequence	# PSMs	# Proteins	# Protein Groups	Protein Group Accessions	Modifications	ΔCn	Area	q-Value	PEP	IonScore	Exp Value	Charge	MH+ [Da]	ΔM [ppm]	RT [min]	# Missed Cleavages
	High	SLTNDWEDHLAVK	2	5	2	431822408;154146191		0	1.44357e+08	0	0.02117	85.08	2.29737e-07	2	1527.75	2.61105	47.4091	0
	High	TLTLVDTGIGMTK	2	4	2	154146191;431822408		0	127431108	0	0.0946	62.34	2.4213e-05	2	1349.74	4.15532	53.2345	0
	High	YHTSQSGDEMTSLSEYVSR	1	3	1	431822408		0	2.51037e+07	0	0.03404	61.88	8.48738e-05	3	2176.95	2.55747	46.1524	0
	High	HSQFIGYPITLYLEK	1	3	1	431822408		0	3.35859e+07	0	0.03567	28.99	0.0655519	2	1808.96	1.88183	63.2034	0
	High	ADLINNLGTIAK	1	4	2	431822408;154146191		0	2.49377e+08	0.001	0.1263	38.04	0.00524501	2	1242.71	2.42072	51.6574	0
	High	HFSVEGQLEFR	1	5	2	431822408;154146191		0	7.19439e+07	0.004	0.2409	34.32	0.0238354	3	1348.67	1.70605	45.4744	0
	High	TLTLVDTGIGmTK	1	4	2	431822408;154146191	M11(Oxidation)	0	3.16819e+07	0.004	0.2115	22.92	0.254742	2	1365.73	3.71842	46.348	0
38327039	heat shock 70 kDa protein 4 [Homo sapiens]	207.089	8.81	1	5	5	6	5.41915e+07	840	94.2712	5.18604
	A4	Sequence	# PSMs	# Proteins	# Protein Groups	Protein Group Accessions	Modifications	ΔCn	Area	q-Value	PEP	IonScore	Exp Value	Charge	MH+ [Da]	ΔM [ppm]	RT [min]	# Missed Cleavages
	High	NFTTEQVTAMLLSK	1	1	1	38327039		0	2.31177e+07	0	0.01986	76.61	1.2507e-06	2	1582.82	3.49039	65.05	0
	High	ELSTTLNADEAVTR	1	1	1	38327039		0	5.10691e+07	0	0.06676	66.09	1.69519e-05	2	1519.77	4.67445	39.9151	0
	High	SNLAYDIVQLPTGLTGIK	2	1	1	38327039		0	2.79041e+07	0	0.03737	37.99	0.0037172	2	1903.06	2.33818	70.3786	0
	High	VLATAFDTTLGGR	1	1	1	38327039		0	76770919	0.001	0.1342	60.51	3.99251e-05	2	1321.71	2.1211	50.0067	0
	High	EFSITDVVPYPISLR	1	1	1	38327039		0	3.47345e+07	0.001	0.1505	53.64	0.000200686	2	1735.93	4.7702	73.6381	0
386642860	threonine--tRNA ligase, cytoplasmic isoform 1 [Homo sapiens]	204.369	13.14	3	9	9	10	1.07146e+08	723	83.3819	6.66846
	A4	Sequence	# PSMs	# Proteins	# Protein Groups	Protein Group Accessions	Modifications	ΔCn	Area	q-Value	PEP	IonScore	Exp Value	Charge	MH+ [Da]	ΔM [ppm]	RT [min]	# Missed Cleavages
	High	VNTPTTTVYR	1	2	1	386642860		0	1.16995e+08	0	0.04333	47.78	0.00094783	2	1151.61	2.62833	26.651	0
	High	MIAILTENYGGK	1	2	1	386642860		0	6.73753e+07	0	0.02474	46.74	0.00122653	2	1309.69	2.37993	51.3126	0
	High	FLGDIEVWDQAEK	1	2	1	386642860		0	6.39927e+07	0	0.05065	45.41	0.00233789	2	1549.76	3.5989	60.5469	0
	High	LADFGVLHR	1	2	1	386642860		0	8.62264e+07	0	0.03718	42.17	0.0014137	3	1027.57	0.507047	41.6841	0
	High	GAYIYNALIEFIR	1	2	1	386642860		0	4.40423e+07	0.001	0.1048	57.42	7.12762e-05	2	1542.84	4.77917	79.5342	0
	High	ADMETLQR	1	2	1	386642860		0	19545662	0.001	0.1314	52.79	0.000241179	2	963.457	1.02107	23.1353	0
	High	WPFWLSPR	2	3	1	386642860		0	0	0.001	0.1149	42.58	0.00285976	2	1088.57	2.36708	68.3865	0
	High	NELSGALTGLTR	1	2	1	386642860		0	118217154	0.001	0.156	38.48	0.00715205	2	1231.67	1.65142	49.8152	0
	High	AEHDSILAEK	1	2	1	386642860		0	1.60745e+07	0.008	0.2913	22.39	0.283192	2	1112.56	2.84718	20.0852	0
4506675	dolichyl-diphosphooligosaccharide--protein glycosyltransferase subunit 1 precursor [Homo sapiens]	198.091	13.84	1	7	7	8	4.38875e+07	607	68.5268	6.37939
	A4	Sequence	# PSMs	# Proteins	# Protein Groups	Protein Group Accessions	Modifications	ΔCn	Area	q-Value	PEP	IonScore	Exp Value	Charge	MH+ [Da]	ΔM [ppm]	RT [min]	# Missed Cleavages
	High	ALTSEIALLQSR	2	1	1	4506675		0	36093221	0	0.01466	83.73	1.09935e-07	2	1301.75	3.90461	54.8659	0
	High	VTAEVVLAHLGGGSTSR	1	1	1	4506675		0	4.29698e+07	0	0.06724	34.13	0.0145274	3	1653.9	2.06637	48.9048	0
	High	LPVALDPGAK	1	1	1	4506675		0	4.37187e+07	0	0.06739	27.04	0.0308407	2	980.58	2.29379	40.1956	0
	High	FPLFGGWK	1	1	1	4506675		0	1.49419e+07	0.001	0.1152	47.86	0.000643269	2	951.511	2.14237	63.5771	0
	High	ATSFLLALEPELEAR	1	1	1	4506675		0	4.4974e+07	0.001	0.1518	45.44	0.00112446	2	1659.9	4.56553	71.2677	0
	High	QPDSGISSIR	1	1	1	4506675		0	2.03683e+07	0.002	0.1634	39.91	0.00507917	2	1059.54	1.6649	26.7495	0
	High	NIEIDSPYEISR	1	1	1	4506675		0	1.92774e+07	0.005	0.2698	37.98	0.0116231	2	1435.71	2.68256	47.8924	0
4758012	clathrin heavy chain 1 [Homo sapiens]	193.991	5.85	3	8	8	8	3.72659e+07	1675	191.493	5.69385
	A4	Sequence	# PSMs	# Proteins	# Protein Groups	Protein Group Accessions	Modifications	ΔCn	Area	q-Value	PEP	IonScore	Exp Value	Charge	MH+ [Da]	ΔM [ppm]	RT [min]	# Missed Cleavages
	High	NLQNLLILTAIK	1	3	1	4758012		0	4.09949e+07	0	0.0152	72.92	1.48046e-07	2	1353.85	2.71371	71.0583	0
	High	IYIDSNNNPER	1	1	1	4758012		0	1.83479e+07	0	0.0549	67.63	1.33494e-05	2	1334.64	1.48681	27.437	0
	High	KFDVNTSAVQVLIEHIGNLDR	1	1	1	4758012		0	40133254	0	0.006116	63.3	1.7961e-05	3	2368.27	3.82135	73.3367	1
	High	ALEHFTDLYDIKR	1	1	1	4758012		0	1.73467e+07	0	0.01726	44.42	0.00234374	4	1620.84	2.07304	46.0649	1
	High	LASTLVHLGEYQAAVDGAR	1	1	1	4758012		0	1.01832e+07	0	0.08331	33.52	0.0221649	2	1971.03	2.52158	50.6003	0
	High	FDVNTSAVQVLIEHIGNLDR	1	1	1	4758012		0	7.8953e+06	0.004	0.2087	15.37	1.45056	3	2240.18	6.60062	78.7215	0
	High	IAAYLFK	1	1	1	4758012		0	3.06695e+07	0.005	0.2691	36.14	0.00333212	2	825.488	0.953615	46.0371	0
	High	RPISADSAIMNPASK	1	1	1	4758012		0	9.21992e+06	0.008	0.2986	24.13	0.235684	2	1557.81	4.56172	32.9362	0
4507677	endoplasmin precursor [Homo sapiens]	176.057	5.23	1	3	3	3	3.46901e+07	803	92.4113	4.84326
	A4	Sequence	# PSMs	# Proteins	# Protein Groups	Protein Group Accessions	Modifications	ΔCn	Area	q-Value	PEP	IonScore	Exp Value	Charge	MH+ [Da]	ΔM [ppm]	RT [min]	# Missed Cleavages
	High	GVVDSDDLPLNVSR	1	1	1	4507677		0	3.31965e+07	0	0.003969	95.52	1.82073e-08	2	1485.76	2.95833	48.7687	0
	High	FQSSHHPTDITSLDQYVER	1	1	1	4507677		0	4.03963e+07	0	0.002144	79.73	1.3206e-06	3	2260.07	2.40357	44.809	0
	High	SGTSEFLNK	1	1	1	4507677		0	3.04773e+07	0.003	0.1844	46.14	0.00140703	2	982.485	1.31994	27.7151	0
156523968	poly [ADP-ribose] polymerase 1 [Homo sapiens]	175.744	11.24	1	8	8	9	7.15943e+07	1014	113.012	8.88037
	A4	Sequence	# PSMs	# Proteins	# Protein Groups	Protein Group Accessions	Modifications	ΔCn	Area	q-Value	PEP	IonScore	Exp Value	Charge	MH+ [Da]	ΔM [ppm]	RT [min]	# Missed Cleavages
	High	VVSEDFLQDVSASTK	1	1	1	156523968		0	7.34387e+07	0	0.05557	66.02	1.80025e-05	2	1624.81	2.35045	54.3641	0
	High	SLQELFLAHILSPWGAEVK	2	1	1	156523968		0	5.64068e+07	0	0.02439	62.32	1.68515e-05	2	2138.17	1.3922	79.9122	0
	High	KPPLLNNADSVQAK	1	1	1	156523968		0	0	0.001	0.1172	45.24	0.000882718	3	1494.83	1.63825	28.315	0
	High	AEPVEVVAPR	1	1	1	156523968		0	71849484	0.003	0.1718	44.83	0.00117236	2	1066.59	2.3637	32.9778	0
	High	VFSATLGLVDIVK	1	1	1	156523968		0	6.94948e+07	0.004	0.2041	47.65	0.000125407	2	1361.81	3.08543	66.3448	0
	High	GFSLLATEDKEALKK	1	1	1	156523968		0	3.53852e+07	0.004	0.2274	11.91	1.93251	3	1649.92	3.57105	41.6292	2
	High	VGTVIGSNK	1	1	1	156523968		0	1.8749e+07	0.007	0.2846	29.37	0.0533546	2	874.5	1.13258	17.3442	0
	High	NTHATTHNAYDLEVIDIFK	1	1	1	156523968		0	1.99998e+07	0.008	0.2934	14.82	3.18897	4	2202.09	2.11603	59.3769	0
42716280	vigilin isoform a [Homo sapiens]	171.235	5.44	2	5	5	6	8.27624e+07	1268	141.352	6.87354
	A4	Sequence	# PSMs	# Proteins	# Protein Groups	Protein Group Accessions	Modifications	ΔCn	Area	q-Value	PEP	IonScore	Exp Value	Charge	MH+ [Da]	ΔM [ppm]	RT [min]	# Missed Cleavages
	High	sSVAVLTQESFAEHR	1	1	1	42716280	N-Term(Acetyl)	0	77507859	0	0.00237	95.26	2.35452e-08	2	1702.85	4.5696	54.6876	0
	High	ASVITQVFHVPLEER	2	2	1	42716280		0	7.90574e+07	0	0.009552	77.06	7.2123e-07	2	1724.94	2.02891	59.3347	0
	High	LHNSLIGTK	1	2	1	42716280		0	2.63719e+07	0.001	0.1528	34.99	0.00472266	2	982.571	2.54628	21.309	0
	High	VIFPAAEDKDQDLITIIGK	1	2	1	42716280		0	9.1722e+07	0.001	0.1238	11.65	1.59009	3	2086.15	0.936377	61.5627	1
	High	TGAHLELSLAK	1	2	1	42716280		0	17974265	0.004	0.2104	18.17	0.35739	3	1139.64	0.205092	37.9604	0
255653002	glycogen phosphorylase, liver form isoform 2 [Homo sapiens]	171.024	11.56	5	6	6	7	4.02903e+07	813	93.0751	7.29834
	A4	Sequence	# PSMs	# Proteins	# Protein Groups	Protein Group Accessions	Modifications	ΔCn	Area	q-Value	PEP	IonScore	Exp Value	Charge	MH+ [Da]	ΔM [ppm]	RT [min]	# Missed Cleavages
	High	LKQEYFVVAATLQDIIR	1	5	1	255653002		0	3.67529e+07	0	0.06225	59.61	1.90348e-05	3	2007.13	1.82117	73.3505	1
	High	LHSFLGDDVFLR	2	2	1	255653002		0	3.04247e+07	0	0.0383	45.33	0.00169699	3	1418.74	1.13945	59.0109	0
	High	GAGTVFDAFPDQVAIQLNDTHPALAIPELMR	1	2	1	255653002		0	11671371	0	0.01825	35.8	0.0188853	3	3307.68	2.04322	77.5738	0
	High	IFVDIEKLPWSK	1	2	1	255653002		0	1.1486e+07	0.001	0.1203	37.07	0.00460408	3	1474.84	3.15044	62.4339	1
	High	LVIDQIDNGFFSPK	1	2	1	255653002		0	1.74361e+07	0.003	0.1708	47.93	0.000890687	2	1592.84	2.67946	64.3226	0
	High	HLHFTLVK	1	5	1	255653002		0	5.36933e+07	0.003	0.1994	22.61	0.0997864	3	994.586	2.29606	34.4559	0
100913206	ATP-dependent RNA helicase A [Homo sapiens]	169.201	8.19	1	8	8	8	8.65339e+07	1270	140.869	6.84424
	A4	Sequence	# PSMs	# Proteins	# Protein Groups	Protein Group Accessions	Modifications	ΔCn	Area	q-Value	PEP	IonScore	Exp Value	Charge	MH+ [Da]	ΔM [ppm]	RT [min]	# Missed Cleavages
	High	DINTDFLLVVLR	1	1	1	100913206		0	1.57726e+07	0	0.009865	86.94	5.64422e-08	2	1417.81	1.69935	80.4807	0
	High	YPSPFFVFGEK	1	1	1	100913206		0	3.41984e+07	0	0.06452	62.19	3.70221e-05	2	1317.66	2.84419	66.6191	0
	High	TPLHEIALSIK	1	1	1	100913206		0	6.6334e+07	0	0.08336	43.56	0.000585938	3	1221.72	1.288	45.5587	0
	High	GISHVIVDEIHER	1	1	1	100913206		0	2.03397e+07	0	0.03059	32.99	0.0238362	2	1503.8	5.32303	39.3347	0
	High	TTQVPQFILDDFIQNDR	1	1	1	100913206		0	2.12084e+07	0.001	0.09944	42.53	0.00443146	2	2050.03	2.56737	72.2178	0
	High	LGGIGQFLAK	1	1	1	100913206		0	6.72086e+07	0.001	0.1197	39.21	0.00225506	2	1003.59	1.03603	52.6417	0
	High	YQILPLHSQIPR	1	1	1	100913206		0	9.28345e+07	0.001	0.09715	27.24	0.0335118	3	1464.84	3.05308	47.0101	0
	High	AIEPPPLDAVIEAEHTLR	1	1	1	100913206		0	9.95587e+07	0.002	0.1667	25.07	0.120579	3	1971.06	2.90535	65.3379	0
375477430	T-complex protein 1 subunit delta isoform b [Homo sapiens]	168.879	18.47	2	5	6	6	1.24623e+08	509	54.6851	7.82568
	A4	Sequence	# PSMs	# Proteins	# Protein Groups	Protein Group Accessions	Modifications	ΔCn	Area	q-Value	PEP	IonScore	Exp Value	Charge	MH+ [Da]	ΔM [ppm]	RT [min]	# Missed Cleavages
	High	ALIAGGGAPEIELALR	1	2	1	375477430		0	142095062	0	0.02513	74.01	7.22889e-07	2	1550.89	3.07807	61.7408	0
	High	AFADAmEVIPSTLAENAGLNPISTVTELR	1	2	1	375477430	M6(Oxidation)	0	3.15004e+07	0	0.01112	57.21	0.000132885	3	3046.55	4.49128	73.8921	0
	High	GIHPTIISESFQK	1	2	1	375477430		0	0	0	0.04404	42.72	0.00254453	2	1456.78	-2.0418	42.1547	0
	High	DALSDLALHFLNK	1	2	1	375477430		0	8.93702e+07	0	0.006767	35.55	0.0133873	3	1456.78	2.55081	72.4599	0
	High	VIDPATATSVDLR	1	2	1	375477430		0	142404410	0.001	0.1446	61.88	3.00966e-05	2	1357.74	2.86527	44.7479	0
	High	SIHDALcVIR	1	3	2	24307939;375477430	C7(DeStreak)	0	1.12656e+07	0.003	0.1875	19.55	0.650531	3	1202.61	2.4433	46.0532	0
156416003	succinate dehydrogenase [ubiquinone] flavoprotein subunit, mitochondrial [Homo sapiens]	166.002	9.34	1	5	5	6	8.64857e+07	664	72.6453	7.38623
	A4	Sequence	# PSMs	# Proteins	# Protein Groups	Protein Group Accessions	Modifications	ΔCn	Area	q-Value	PEP	IonScore	Exp Value	Charge	MH+ [Da]	ΔM [ppm]	RT [min]	# Missed Cleavages
	High	LGANSLLDLVVFGR	2	1	1	156416003		0	1.38645e+08	0	0.0195	92.39	1.21986e-08	2	1473.85	3.38462	79.7162	0
	High	VTLEYRPVIDK	1	1	1	156416003		0	7.78065e+07	0	0.05369	52.7	0.000134795	2	1332.76	3.03273	40.2164	0
	High	TGHSLLHTLYGR	1	1	1	156416003		0	43005720	0	0.07881	31.61	0.028783	4	1354.73	2.45921	35.9685	0
	High	IDEYDYSKPIQGQQK	1	1	1	156416003		0	1.3957e+07	0.001	0.09832	51.42	0.000637459	2	1811.89	4.42322	31.7089	0
	High	SMQNHAAVFR	1	1	1	156416003		0	3.38467e+07	0.003	0.1925	24.5	0.192841	3	1160.57	2.52489	21.4864	0
41872631	fatty acid synthase [Homo sapiens]	165.101	6.29	1	10	10	10	4.69004e+07	2511	273.254	6.44287
	A4	Sequence	# PSMs	# Proteins	# Protein Groups	Protein Group Accessions	Modifications	ΔCn	Area	q-Value	PEP	IonScore	Exp Value	Charge	MH+ [Da]	ΔM [ppm]	RT [min]	# Missed Cleavages
	High	TGTVSLEVR	1	1	1	41872631		0	0	0	0.08961	73.01	1.84013e-06	2	961.533	2.25012	32.656	0
	High	SEGVVAVLLTK	1	1	1	41872631		0	3.83598e+07	0	0.07117	54.92	6.66761e-05	2	1115.67	3.10892	55.8827	0
	High	mEEVVIAGMSGK	1	1	1	41872631	N-Term(Acetyl)	0	1.03607e+07	0	0.07194	41.38	0.00461776	2	1292.63	2.38402	68.8418	0
	High	FPQLDSTSFANSR	1	1	1	41872631		0	1.79429e+07	0	0.0675	33.64	0.0347525	2	1469.71	3.04632	48.715	0
	High	ALGLGVEQLPVVFEDVVLHQATILPK	1	1	1	41872631		0	53941910	0	0.0186	29.61	0.0049775	3	2785.6	3.49375	80.5299	0
	High	EGGFLLLHTLLR	1	1	1	41872631		0	1.64677e+07	0	0.0446	21.23	0.113757	3	1368.8	2.2131	67.1603	0
	High	LFDHPESPTPNPTEPLFLAQAEVYK	1	1	1	41872631		0	4.60289e+07	0	0.03596	18.74	1.22499	3	2840.42	2.11585	64.3219	0
	High	VTVAGGVHISGLHTESAPR	1	1	1	41872631		0	0	0.001	0.1552	39.23	0.00585054	2	1888.01	2.76236	36.9414	0
	High	RPTPQDSPIFLPVDDTSFR	1	1	1	41872631		0	4.07303e+07	0.004	0.2412	13.22	3.63517	3	2188.11	2.82479	58.1188	0
	High	VLQGDLVMNVYR	1	1	1	41872631		0	0	0.005	0.2543	28.43	0.0717027	2	1406.75	3.49235	52.506	0
68509926	putative pre-mRNA-splicing factor ATP-dependent RNA helicase DHX15 [Homo sapiens]	154.112	6.79	1	5	5	5	3.296e+07	795	90.8752	7.45947
	A4	Sequence	# PSMs	# Proteins	# Protein Groups	Protein Group Accessions	Modifications	ΔCn	Area	q-Value	PEP	IonScore	Exp Value	Charge	MH+ [Da]	ΔM [ppm]	RT [min]	# Missed Cleavages
	High	HQSFVLVGETGSGK	1	1	1	68509926		0	23673252	0	0.009061	76.53	1.45516e-06	2	1445.74	0.723631	35.7826	0
	High	TLATDILMGVLK	1	1	1	68509926		0	6.1452e+07	0	0.02886	62.95	8.4414e-06	2	1274.74	2.41591	76.5633	0
	High	VESLLVTAISK	1	1	1	68509926		0	7.93737e+06	0.001	0.1244	29.17	0.0125902	2	1159.7	4.07377	52.3007	0
	High	IRVESLLVTAISK	1	1	1	68509926		0	13754794	0.003	0.1867	31.03	0.00291878	3	1428.88	2.88458	57.383	1
	High	ALVTGYFMQVAHLER	1	1	1	68509926		0	1.25136e+07	0.004	0.2261	35.31	0.0189474	3	1734.9	2.69163	62.1138	0
21361399	serine/threonine-protein phosphatase 2A 65 kDa regulatory subunit A alpha isoform [Homo sapiens]	150.692	8.15	5	3	3	3	2.0992e+07	589	65.2669	5.10986
	A4	Sequence	# PSMs	# Proteins	# Protein Groups	Protein Group Accessions	Modifications	ΔCn	Area	q-Value	PEP	IonScore	Exp Value	Charge	MH+ [Da]	ΔM [ppm]	RT [min]	# Missed Cleavages
	High	aAADGDDSLYPIAVLIDELR	1	1	1	21361399	N-Term(Acetyl)	0	1.09018e+07	0	0.007068	82.67	4.32063e-07	3	2159.09	2.91114	81.2988	0
	High	SALASVIMGLSPILGK	1	1	1	21361399		0	2.58293e+07	0	0.09374	41.68	0.00120559	2	1556.91	3.45456	79.0894	0
	High	LSTIALALGVER	1	5	1	21361399		0	26244780	0.001	0.09878	75.99	3.95275e-07	2	1242.74	2.50838	58.1045	0
23510448	DNA replication licensing factor MCM5 [Homo sapiens]	146.12	10.35	1	6	6	6	9.67976e+07	734	82.2332	8.36768
	A4	Sequence	# PSMs	# Proteins	# Protein Groups	Protein Group Accessions	Modifications	ΔCn	Area	q-Value	PEP	IonScore	Exp Value	Charge	MH+ [Da]	ΔM [ppm]	RT [min]	# Missed Cleavages
	High	IPGIIIAASAVR	1	1	1	23510448		0	109404430	0	0.01779	72.58	1.87706e-07	2	1180.74	2.76362	56.1986	0
	High	LQPFATEADVEEALR	1	1	1	23510448		0	6.93375e+07	0	0.01288	66.24	1.73272e-05	2	1688.85	2.79839	59.9342	0
	High	VAIHEAmEQQTISIAK	1	1	1	23510448	M7(Oxidation)	0	0	0.001	0.09948	35.77	0.0186322	2	1784.92	0.817246	34.2952	0
	High	LAALPNVYEVISK	1	1	1	23510448		0	1.11651e+08	0.002	0.1692	34.94	0.00682935	2	1416.82	3.78297	62.2594	0
	High	AGITTTLNSR	1	1	1	23510448		0	5.07497e+07	0.004	0.2313	27.75	0.0636267	2	1033.57	3.61768	29.0198	0
	High	VTIMGIYSIK	1	1	1	23510448		0	2.47523e+07	0.005	0.257	34.28	0.00796889	2	1124.64	3.72067	58.3802	0
222136639	C-1-tetrahydrofolate synthase, cytoplasmic [Homo sapiens]	145.783	10.37	1	6	6	6	144919066	935	101.467	7.29834
	A4	Sequence	# PSMs	# Proteins	# Protein Groups	Protein Group Accessions	Modifications	ΔCn	Area	q-Value	PEP	IonScore	Exp Value	Charge	MH+ [Da]	ΔM [ppm]	RT [min]	# Missed Cleavages
	High	GGAAGGGYSQVIPmEEFNLHLTGDIHAITAANNLVAAAIDAR	1	1	1	222136639	M14(Oxidation)	0	24708261	0	0.002416	57.97	0.000135091	4	4222.12	5.19927	76.0834	0
	High	TPVPSDIDISR	1	1	1	222136639		0	169357142	0.001	0.1461	61.03	3.62087e-05	2	1199.63	2.99703	39.9816	0
	High	THLSLSHNPEQK	1	1	1	222136639		0	0	0.001	0.1088	33.7	0.0273437	2	1390.71	2.23304	16.2332	0
	High	LDIDPETITWQR	1	1	1	222136639		0	1.29167e+08	0.003	0.1815	47.63	0.00120895	2	1486.76	1.15513	57.1983	0
	High	GVPTGFILPIR	1	1	1	222136639		0	1.36233e+08	0.004	0.2446	56.26	3.40692e-05	2	1169.71	3.5293	62.569	0
	High	EHGAFDAVK	1	1	1	222136639		0	1.44969e+07	0.008	0.288	11.75	2.75024	3	973.474	0.437093	19.4413	0
382546190	ATP synthase subunit alpha, mitochondrial isoform c [Homo sapiens]	144.54	2.58	3	1	1	4	2661532376	503	54.4597	8.23584
	A4	Sequence	# PSMs	# Proteins	# Protein Groups	Protein Group Accessions	Modifications	ΔCn	Area	q-Value	PEP	IonScore	Exp Value	Charge	MH+ [Da]	ΔM [ppm]	RT [min]	# Missed Cleavages
	High	EAYPGDVFYLHSR	4	3	1	382546190		0	2661532376	0	0.09166	59.9	8.75427e-05	2	1553.74	4.22164	48.0822	0
4502643	T-complex protein 1 subunit zeta isoform a [Homo sapiens]	144.417	16.57	5	7	7	7	7.66146e+07	531	57.9876	6.68311
	A4	Sequence	# PSMs	# Proteins	# Protein Groups	Protein Group Accessions	Modifications	ΔCn	Area	q-Value	PEP	IonScore	Exp Value	Charge	MH+ [Da]	ΔM [ppm]	RT [min]	# Missed Cleavages
	High	VLAQNSGFDLQETLVK	1	2	1	4502643		0	66400295	0	0.01582	73.91	1.90825e-06	2	1761.95	6.96146	55.5487	0
	High	mLVSGAGDIK	1	5	1	4502643	M1(Oxidation)	0	41232689	0	0.04638	54.6	0.000161926	2	1006.53	1.72275	27.4594	0
	High	GLVLDHGAR	1	2	1	4502643		0	4.40025e+07	0.001	0.1174	32.86	0.0171069	3	937.524	2.58882	21.4876	0
	High	TKVHAELADVLTEAVVDSILAIK	1	2	1	4502643		0	1.24487e+07	0.001	0.1207	24.55	0.0352506	3	2435.39	4.01574	80.6416	1
	High	EGIVALR	1	2	1	4502643		0	52562428	0.003	0.1933	55	0.000105304	2	757.457	0.324082	34.705	0
	High	QADLYISEGLHPR	1	3	1	4502643		0	7.44609e+07	0.004	0.2363	25.55	0.155466	3	1498.77	3.05789	41.6522	0
	High	IITEGFEAAK	1	2	1	4502643		0	88982613	0.007	0.2846	33.57	0.0192299	2	1078.58	2.23309	37.0568	0
57864582	hornerin [Homo sapiens]	139.978	3.37	2	4	4	5	3.27865e+07	2850	282.228	10.0376
	A4	Sequence	# PSMs	# Proteins	# Protein Groups	Protein Group Accessions	Modifications	ΔCn	Area	q-Value	PEP	IonScore	Exp Value	Charge	MH+ [Da]	ΔM [ppm]	RT [min]	# Missed Cleavages
	High	QSSSYGPHGYGSGR	1	2	1	57864582		0	1.7533e+07	0	0.03995	66.92	1.41757e-05	2	1439.63	2.25262	15.8171	0
	High	GSGSGQSPSSGQHGTGFGR	1	2	1	57864582		0	3.60139e+07	0	0.004192	53.53	0.00047333	3	1747.77	0.375467	14.3931	0
	High	HGSGSGQSSSYSPYGSGSGWSSSR	1	1	1	57864582		0	4.25961e+07	0	0.003795	42.4	0.00756704	3	2348.98	3.12707	31.5277	0
	High	HGSGSGQSSSYGPYR	2	2	1	57864582		0	1.97494e+07	0.001	0.1592	42.07	0.00463479	2	1526.66	1.93312	15.9116	0
394582099	DNA replication licensing factor MCM3 isoform 2 [Homo sapiens]	139.229	5.99	2	3	3	4	4.60572e+07	818	91.8724	6.32861
	A4	Sequence	# PSMs	# Proteins	# Protein Groups	Protein Group Accessions	Modifications	ΔCn	Area	q-Value	PEP	IonScore	Exp Value	Charge	MH+ [Da]	ΔM [ppm]	RT [min]	# Missed Cleavages
	High	ALKDFVASIDATYAK	1	2	1	394582099		0	2.06987e+07	0	0.02011	69.55	5.47932e-06	2	1612.86	1.75974	58.9585	1
	High	LLNNAFEELVAFQR	2	2	1	394582099		0	3.00015e+07	0	0.01293	66.87	1.13177e-05	2	1663.88	1.53184	70.7604	0
	High	IIKPVLTQESATYIAEEYSR	1	2	1	394582099		0	87471337	0	0.04987	53.04	0.000225205	3	2311.23	4.31814	54.5286	0
5803181	stress-induced-phosphoprotein 1 [Homo sapiens]	138.233	13.63	1	6	6	7	5.29043e+07	543	62.5994	6.80029
	A4	Sequence	# PSMs	# Proteins	# Protein Groups	Protein Group Accessions	Modifications	ΔCn	Area	q-Value	PEP	IonScore	Exp Value	Charge	MH+ [Da]	ΔM [ppm]	RT [min]	# Missed Cleavages
	High	LMDVGLIAIR	1	1	1	5803181		0	7.19362e+07	0	0.07903	65.37	9.65588e-06	2	1100.65	2.77677	60.8799	0
	High	YKDAIHFYNK	2	1	1	5803181		0	2.9547e+07	0	0.04016	48.69	0.000784202	2	1298.66	4.46279	29.2744	1
	High	LDPHNHVLYSNR	1	1	1	5803181		0	5.62652e+07	0	0.06676	38.86	0.00822357	3	1464.74	2.46929	21.5233	0
	High	IGNSYFKEEK	1	1	1	5803181		0	30511400	0.001	0.1382	54.4	0.000200238	2	1214.61	2.95646	25.2808	1
	High	AKELDPTNMTYITNQAAVYFEK	1	1	1	5803181		0	0	0.003	0.178	9.1	13.6437	3	2547.25	2.02263	63.7997	1
	High	KAAALEFLNR	1	1	1	5803181		0	26967228	0.005	0.251	31.19	0.0195784	3	1132.65	2.33678	42.7398	1
5032179	transcription intermediary factor 1-beta [Homo sapiens]	126.834	8.14	1	5	5	7	8.4424e+07	835	88.4934	5.77002
	A4	Sequence	# PSMs	# Proteins	# Protein Groups	Protein Group Accessions	Modifications	ΔCn	Area	q-Value	PEP	IonScore	Exp Value	Charge	MH+ [Da]	ΔM [ppm]	RT [min]	# Missed Cleavages
	High	LSPPYSSPQEFAQDVGR	1	1	1	5032179		0	43560836	0	0.00933	73.86	4.26568e-06	2	1877.91	4.219	52.0982	0
	High	IVAERPGTNSTGPAPmAPPR	2	1	1	5032179	M16(Oxidation)	0	3.78521e+07	0	0.0769	22.2	0.423599	3	2035.05	3.16899	25.5302	0
	High	IVAERPGTNSTGPAPMAPPR	1	1	1	5032179		0	86337130	0	0.04724	21.37	0.452628	3	2019.05	3.87993	32.0361	0
	High	LDLDLTADSQPPVFK	1	1	1	5032179		0	110314652	0.001	0.1543	45.05	0.00192098	2	1658.87	2.30153	59.5091	0
	High	LIYFQLHR	1	1	1	5032179		0	2.23661e+07	0.001	0.1264	31.67	0.0209677	3	1089.62	2.54334	47.66	0
	High	MAILQIMK	1	1	1	5032179		0	5.66203e+07	0.004	0.2084	43.59	0.00119006	2	947.544	2.71944	55.5815	0
4503471	elongation factor 1-alpha 1 [Homo sapiens]	124.462	12.77	2	4	4	5	8.22575e+07	462	50.1091	9.01221
	A4	Sequence	# PSMs	# Proteins	# Protein Groups	Protein Group Accessions	Modifications	ΔCn	Area	q-Value	PEP	IonScore	Exp Value	Charge	MH+ [Da]	ΔM [ppm]	RT [min]	# Missed Cleavages
	High	IGGIGTVPVGR	1	2	1	4503471		0	113502481	0	0.03116	62.76	5.40257e-06	2	1025.61	1.67195	38.957	0
	High	EHALLAYTLGVK	2	2	1	4503471		0	3.6774e+07	0.001	0.1052	47.23	0.000603658	3	1314.74	0.960079	48.9613	0
	High	VETGVLKPGMVVTFAPVNVTTEVK	1	1	1	4503471		0	8.19966e+07	0.001	0.108	45.63	0.000421231	3	2515.4	4.47587	61.2004	0
	High	YYVTIIDAPGHR	1	1	1	4503471		0	51273419	0.001	0.1317	38.7	0.00717648	3	1404.73	1.97206	43.7031	0
58761484	T-complex protein 1 subunit gamma isoform c [Homo sapiens]	124.121	20.51	2	7	7	7	1.62636e+08	507	56.3952	6.49365
	A4	Sequence	# PSMs	# Proteins	# Protein Groups	Protein Group Accessions	Modifications	ΔCn	Area	q-Value	PEP	IonScore	Exp Value	Charge	MH+ [Da]	ΔM [ppm]	RT [min]	# Missed Cleavages
	High	AVAQALEVIPR	1	2	1	58761484		0	219128134	0	0.05394	47.39	0.000194245	2	1166.69	1.46934	48.7582	0
	High	IVSRPEELREDDVGTGAGLLEIK	1	2	1	58761484		0	1.22972e+08	0	0.06424	9.51	3.89564	4	2496.34	2.01924	49.5409	1
	High	IPGGIIEDScVLR	1	2	1	58761484	C10(DeStreak)	0	2.55528e+07	0.001	0.1042	56.21	0.000166216	2	1447.73	2.11822	55.9392	0
	High	IDDIVSGHK	1	2	1	58761484		0	0	0.001	0.1144	38.1	0.00619527	2	983.514	-1.37413	19.3646	0
	High	ELGIWEPLAVK	1	2	1	58761484		0	1.25151e+08	0.003	0.1872	32.22	0.0133454	2	1254.71	2.00707	63.3177	0
	High	IVLLDSSLEYK	1	2	1	58761484		0	143630386	0.004	0.2082	54.08	9.90782e-05	2	1279.72	3.69027	54.7347	0
	High	NVLLDPQLVPGGGASEmAVAHALTEK	1	2	1	58761484	M17(Oxidation)	0	0	0.004	0.2299	11.19	4.35667	3	2633.37	3.85943	63.2639	0
14389309	tubulin alpha-1C chain [Homo sapiens]	119.953	14.92	10	4	4	4	7.86984e+07	449	49.8635	5.09717
	A4	Sequence	# PSMs	# Proteins	# Protein Groups	Protein Group Accessions	Modifications	ΔCn	Area	q-Value	PEP	IonScore	Exp Value	Charge	MH+ [Da]	ΔM [ppm]	RT [min]	# Missed Cleavages
	High	TIGGGDDSFNTFFSETGAGK	1	6	1	14389309		0	3.59566e+07	0	0.003829	70.26	1.11049e-05	2	2007.9	2.17503	59.7575	0
	High	LISQIVSSITASLR	1	6	1	14389309		0	4.19767e+07	0	0.0264	57.37	2.2171e-05	2	1487.89	3.99771	76.3165	0
	High	AVFVDLEPTVIDEVR	1	4	1	14389309		0	1.1841e+08	0	0.06188	47.26	0.000903951	2	1701.91	2.8326	65.1612	0
	High	VGINYQPPTVVPGGDLAK	1	10	1	14389309		0	75708664	0.004	0.2092	21.86	0.238822	2	1824.99	3.55051	51.9588	0
19923142	importin subunit beta-1 isoform 1 [Homo sapiens]	115.493	6.28	2	4	4	5	2.45263e+07	876	97.108	4.77979
	A4	Sequence	# PSMs	# Proteins	# Protein Groups	Protein Group Accessions	Modifications	ΔCn	Area	q-Value	PEP	IonScore	Exp Value	Charge	MH+ [Da]	ΔM [ppm]	RT [min]	# Missed Cleavages
	High	VQHQDALQISDVVMASLLR	1	2	1	19923142		0	1.63428e+07	0	0.01212	79.79	3.9043e-07	3	2123.14	4.30766	72.9703	0
	High	AAVENLPTFLVELSR	2	1	1	19923142		0	31010692	0	0.04767	55.47	9.59217e-05	2	1658.92	4.35424	74.8698	0
	High	VLANPGNSQVAR	1	1	1	19923142		0	2.54687e+07	0.003	0.2003	30.42	0.0280517	2	1225.67	4.0011	21.2113	0
	High	DTAAWTVGR	1	2	1	19923142		0	17099348	0.008	0.3028	20.8	0.388434	2	976.487	2.00679	35.4497	0
16751921	dermcidin preproprotein [Homo sapiens]	107.973	31.82	1	3	3	4	2.30767e+08	110	11.2768	6.53662
	A4	Sequence	# PSMs	# Proteins	# Protein Groups	Protein Group Accessions	Modifications	ΔCn	Area	q-Value	PEP	IonScore	Exp Value	Charge	MH+ [Da]	ΔM [ppm]	RT [min]	# Missed Cleavages
	High	LGKDAVEDLESVGK	2	1	1	16751921		0	192356499	0	0.0196	77.2	1.08325e-06	2	1459.77	3.43698	43.988	1
	High	AVGGLGK	1	1	1	16751921		0	2.11662e+08	0.005	0.2697	35.43	0.0158103	2	601.367	-0.444966	15.513	0
	High	GAVHDVKDVLDSVL	1	1	1	16751921		0	2.88282e+08	0.006	0.2805	30.7	0.038514	3	1466.79	2.68121	63.7696	1
239049591	glycogen [starch] synthase, muscle isoform 2 [Homo sapiens]	105.404	6.39	2	3	3	3	3.80503e+07	673	76.4348	6.53662
	A4	Sequence	# PSMs	# Proteins	# Protein Groups	Protein Group Accessions	Modifications	ΔCn	Area	q-Value	PEP	IonScore	Exp Value	Charge	MH+ [Da]	ΔM [ppm]	RT [min]	# Missed Cleavages
	High	GADVFLEALAR	1	2	1	239049591		0	31656088	0	0.0495	61.88	3.18804e-05	2	1161.63	0.269633	63.3333	0
	High	VIFHPEFLSSTSPLLPVDYEEFVR	1	2	1	239049591		0	5.76895e+07	0	0.007292	49.22	0.000727618	3	2821.45	2.67394	75.3203	0
	High	LSDLLDWK	1	2	1	239049591		0	2.48055e+07	0.003	0.1723	44.72	0.00157345	2	989.532	1.5306	56.979	0
42544159	heat shock protein 105 kDa [Homo sapiens]	99.2633	5.01	1	3	3	3	4.02326e+07	858	96.8037	5.38916
	A4	Sequence	# PSMs	# Proteins	# Protein Groups	Protein Group Accessions	Modifications	ΔCn	Area	q-Value	PEP	IonScore	Exp Value	Charge	MH+ [Da]	ΔM [ppm]	RT [min]	# Missed Cleavages
	High	FVVQNVSAQK	1	1	1	42544159		0	5.43528e+07	0	0.09064	53.2	0.00020629	2	1119.62	2.97856	30.6911	0
	High	NAVEEYVYEFR	1	1	1	42544159		0	2.61124e+07	0.001	0.1358	72.13	4.75184e-06	2	1418.66	4.23578	56.6236	0
	High	RGPFELEAFYSDPQGVPYPEAK	1	1	1	42544159		0	0	0.003	0.1882	20.17	1.06835	3	2497.21	4.32774	60.4868	1
189181759	electron transfer flavoprotein subunit alpha, mitochondrial isoform b [Homo sapiens]	98.88	6.69	2	1	1	2	2.8044e+08	284	30.0069	8.57275
	A4	Sequence	# PSMs	# Proteins	# Protein Groups	Protein Group Accessions	Modifications	ΔCn	Area	q-Value	PEP	IonScore	Exp Value	Charge	MH+ [Da]	ΔM [ppm]	RT [min]	# Missed Cleavages
	High	AAVDAGFVPNDMQVGQTGK	2	2	1	189181759		0	2.8044e+08	0	0.003197	64.96	3.03994e-05	2	1904.92	2.79888	47.9373	0
148491070	CTP synthase 1 [Homo sapiens]	96.0601	5.41	2	2	2	2	5.3124e+07	591	66.648	6.45557
	A4	Sequence	# PSMs	# Proteins	# Protein Groups	Protein Group Accessions	Modifications	ΔCn	Area	q-Value	PEP	IonScore	Exp Value	Charge	MH+ [Da]	ΔM [ppm]	RT [min]	# Missed Cleavages
	High	YILVTGGVISGIGK	1	2	1	148491070		0	4.37386e+07	0	0.07515	65.78	2.33853e-06	2	1376.82	3.83104	57.3988	0
	High	TVQVVPHITDAIQEWVMR	1	1	1	148491070		0	62509477	0	0.005135	50.52	0.000433819	3	2122.12	4.72302	70.7942	0
189027129	2',5'-phosphodiesterase 12 [Homo sapiens]	92.1586	8.54	1	4	4	4	45399048	609	67.3089	6.56592
	A4	Sequence	# PSMs	# Proteins	# Protein Groups	Protein Group Accessions	Modifications	ΔCn	Area	q-Value	PEP	IonScore	Exp Value	Charge	MH+ [Da]	ΔM [ppm]	RT [min]	# Missed Cleavages
	High	SSVLQVSVLQSTK	1	1	1	189027129		0	40636077	0	0.03819	51.98	0.000146424	2	1375.79	5.27208	48.3984	0
	High	LSLSFALADGSHK	1	1	1	189027129		0	22468613	0	0.03716	46.4	0.00121072	3	1345.71	2.44355	51.1834	0
	High	LSLEFGDPASSLFR	1	1	1	189027129		0	73092454	0.004	0.2396	44.37	0.00241475	2	1538.79	2.18768	68.925	0
	High	LIQmAVALAHIR	1	1	1	189027129	M4(Oxidation)	0	7297790	0.005	0.2618	19.1	0.142096	3	1351.79	1.4076	45.0977	0
33469968	DNA replication licensing factor MCM7 isoform 1 [Homo sapiens]	90.6902	5.84	2	3	3	3	5.68484e+07	719	81.2566	6.45557
	A4	Sequence	# PSMs	# Proteins	# Protein Groups	Protein Group Accessions	Modifications	ΔCn	Area	q-Value	PEP	IonScore	Exp Value	Charge	MH+ [Da]	ΔM [ppm]	RT [min]	# Missed Cleavages
	High	QVVQGLLSETYLEAHR	1	2	1	33469968		0	60197666	0	0.03969	49.89	0.000488723	3	1842.98	4.51436	53.5713	0
	High	IAQPGDHVSVTGIFLPILR	1	2	1	33469968		0	7.92012e+07	0	0.08907	48.47	0.00016499	3	2033.16	3.00677	69.4592	0
	High	YGNQLVR	1	1	1	33469968		0	31146241	0.004	0.2186	38.78	0.0048802	2	849.46	2.44171	21.8342	0
34101286	zinc finger RNA-binding protein [Homo sapiens]	90.1937	3.54	1	3	3	3	2.04904e+07	1074	116.939	9.0415
	A4	Sequence	# PSMs	# Proteins	# Protein Groups	Protein Group Accessions	Modifications	ΔCn	Area	q-Value	PEP	IonScore	Exp Value	Charge	MH+ [Da]	ΔM [ppm]	RT [min]	# Missed Cleavages
	High	AISSASSPQSPGDALR	1	1	1	34101286		0	2.88364e+07	0	0.03687	69.47	7.94247e-06	2	1543.78	3.25134	31.3567	0
	High	VNPDLQVEVKPSIR	1	1	1	34101286		0	12113258	0	0.05527	31.04	0.0184956	3	1593.9	0.311308	40.5876	0
	High	INFVGGNK	1	1	1	34101286		0	20521499	0.001	0.1467	42.34	0.00246214	2	848.465	2.7214	29.458	0
224028248	non-POU domain-containing octamer-binding protein isoform 2 [Homo sapiens]	90.1474	17.54	2	5	5	5	5.00766e+07	382	43.8381	8.63135
	A4	Sequence	# PSMs	# Proteins	# Protein Groups	Protein Group Accessions	Modifications	ΔCn	Area	q-Value	PEP	IonScore	Exp Value	Charge	MH+ [Da]	ΔM [ppm]	RT [min]	# Missed Cleavages
	High	FAQPGSFEYEYAMR	1	2	1	224028248		0	49327795	0	0.05248	38.28	0.0136186	2	1695.75	2.81257	51.8308	0
	High	AAPGAEFAPNKR	1	2	1	224028248		0	3.25009e+07	0	0.06788	33.51	0.0211241	3	1228.65	2.73541	21.2862	1
	High	VELDNMPLR	1	2	1	224028248		0	68401192	0.004	0.2203	64.07	2.20551e-05	2	1086.56	2.07338	44.3862	0
	High	NLPQYVSNELLEEAFSVFGQVER	1	2	1	224028248		0	1.78534e+07	0.004	0.2167	34.75	0.0322237	3	2668.33	3.17245	80.9254	0
	High	HEHQVmLMR	1	2	1	224028248	M6(Oxidation)	0	2.62529e+07	0.005	0.2497	9.82	6.73337	3	1196.57	0.852561	16.3159	0
119703744	desmoglein-1 preproprotein [Homo sapiens]	89.95	3.34	1	2	2	2	1.3205e+07	1049	113.676	5.03369
	A4	Sequence	# PSMs	# Proteins	# Protein Groups	Protein Group Accessions	Modifications	ΔCn	Area	q-Value	PEP	IonScore	Exp Value	Charge	MH+ [Da]	ΔM [ppm]	RT [min]	# Missed Cleavages
	High	YVmGNNPADLLAVDSR	1	1	1	119703744	M3(Oxidation)	0	6.92532e+06	0	0.02725	82.28	5.60505e-07	2	1750.85	2.0898	51.3779	0
	High	ISGVGIDQPPYGIFVINQK	1	1	1	119703744		0	1.94846e+07	0	0.02698	25.17	0.0974604	2	2045.11	1.03708	65.3207	0
4826998	splicing factor, proline- and glutamine-rich [Homo sapiens]	89.5041	4.81	1	3	3	3	4.14951e+07	707	76.1016	9.43701
	A4	Sequence	# PSMs	# Proteins	# Protein Groups	Protein Group Accessions	Modifications	ΔCn	Area	q-Value	PEP	IonScore	Exp Value	Charge	MH+ [Da]	ΔM [ppm]	RT [min]	# Missed Cleavages
	High	GIVEFASKPAAR	1	1	1	4826998		0	2.31567e+07	0	0.08239	59.34	4.67397e-05	2	1245.7	1.30977	33.8148	0
	High	YGEPGEVFINK	1	1	1	4826998		0	0	0.001	0.1192	44.55	0.00215888	2	1252.62	1.57193	42.6188	0
	High	FATHAAALSVR	1	1	1	4826998		0	5.98334e+07	0.005	0.2571	36.75	0.00976432	3	1143.63	2.12207	29.8709	0
94721241	isoleucine--tRNA ligase, cytoplasmic [Homo sapiens]	88.7003	2.93	1	3	3	5	9.14178e+07	1262	144.406	6.15088
	A4	Sequence	# PSMs	# Proteins	# Protein Groups	Protein Group Accessions	Modifications	ΔCn	Area	q-Value	PEP	IonScore	Exp Value	Charge	MH+ [Da]	ΔM [ppm]	RT [min]	# Missed Cleavages
	High	TESAVSQMQSVIELGR	1	1	1	94721241		0	7.32942e+06	0	0.02617	61.53	5.73004e-05	2	1734.87	1.0006	59.6104	0
	High	APLKPYPVSPSDK	2	1	1	94721241		0	2.34214e+07	0	0.07579	32.18	0.0221857	3	1398.77	1.7595	28.4838	0
	High	LLILMEAR	1	1	1	94721241		0	1.31791e+07	0.004	0.2192	40.44	0.0021778	2	958.579	3.21049	54.5695	0
	High	LLILmEAR	1	1	1	94721241	M5(Oxidation)	0	2.43503e+08	0.004	0.2371	28.03	0.0469834	2	974.573	3.11475	46.476	0
25777602	26S proteasome non-ATPase regulatory subunit 2 [Homo sapiens]	88.6939	9.25	1	6	6	6	4.45061e+07	908	100.136	5.19873
	A4	Sequence	# PSMs	# Proteins	# Protein Groups	Protein Group Accessions	Modifications	ΔCn	Area	q-Value	PEP	IonScore	Exp Value	Charge	MH+ [Da]	ΔM [ppm]	RT [min]	# Missed Cleavages
	High	VGQAVDVVGQAGKPK	1	1	1	25777602		0	3.52981e+07	0	0.01427	49.89	0.000193335	2	1452.82	2.82294	25.4116	0
	High	LNILDTLSK	1	1	1	25777602		0	3.72391e+07	0	0.07189	49.86	0.000287108	2	1016.6	2.70086	56.1755	0
	High	MLVTFDEELRPLPVSVR	1	1	1	25777602		0	5.86805e+07	0.003	0.1956	27.49	0.0670174	3	2001.09	3.91669	62.5725	0
	High	EPLLTLVK	1	1	1	25777602		0	3.75987e+07	0.004	0.2347	35.06	0.00237036	2	912.579	2.24365	50.6537	0
	High	WLPLGLGLNHLGK	1	1	1	25777602		0	1.36122e+07	0.006	0.2796	6.1	3.43659	3	1417.83	2.37808	62.5744	0
	High	AELATEEFLPVTPILEGFVILR	1	1	1	25777602		0	1.21203e+07	0.008	0.2955	24.82	0.0494415	3	2457.37	3.16966	80.9274	0
7427519	DNA replication licensing factor MCM6 [Homo sapiens]	85.4374	4.99	1	3	3	4	2.21843e+07	821	92.8312	5.41455
	A4	Sequence	# PSMs	# Proteins	# Protein Groups	Protein Group Accessions	Modifications	ΔCn	Area	q-Value	PEP	IonScore	Exp Value	Charge	MH+ [Da]	ΔM [ppm]	RT [min]	# Missed Cleavages
	High	LTHYDHVLIELTQAGLK	2	1	1	7427519		0	2.80124e+07	0	0.08409	10.43	2.45001	4	1951.07	3.21071	57.806	0
	High	DFYVAFQDLPTR	1	1	1	7427519		0	25898261	0.001	0.0978	59.28	8.54552e-05	2	1471.73	5.18733	62.8337	0
	High	GVLLMLFGGVPK	1	1	1	7427519		0	1.26424e+07	0.005	0.2472	35.62	0.00394787	2	1230.73	1.58012	75.1803	0
25777612	26S proteasome non-ATPase regulatory subunit 3 [Homo sapiens]	84.6658	6.37	1	3	3	3	4.85011e+07	534	60.9395	8.44092
	A4	Sequence	# PSMs	# Proteins	# Protein Groups	Protein Group Accessions	Modifications	ΔCn	Area	q-Value	PEP	IonScore	Exp Value	Charge	MH+ [Da]	ΔM [ppm]	RT [min]	# Missed Cleavages
	High	ISLADIAQK	1	1	1	25777612		0	6.12763e+07	0	0.092	53.64	0.000177331	2	958.559	1.96241	45.1737	0
	High	VYEFLDKLDVVR	1	1	1	25777612		0	36191048	0	0.07984	47.43	0.000659619	3	1495.82	2.92724	58.8582	1
	High	AVQGFFTSNNATR	1	1	1	25777612		0	4.8036e+07	0.004	0.2216	32.11	0.0412476	2	1412.69	1.9426	41.3383	0
12056468	junction plakoglobin [Homo sapiens]	83.8301	3.36	1	2	2	2	3.46062e+07	745	81.6927	6.13818
	A4	Sequence	# PSMs	# Proteins	# Protein Groups	Protein Group Accessions	Modifications	ΔCn	Area	q-Value	PEP	IonScore	Exp Value	Charge	MH+ [Da]	ΔM [ppm]	RT [min]	# Missed Cleavages
	High	TLVTQNSGVEALIHAILR	1	1	1	12056468		0	4.38414e+07	0	0.006716	72.48	6.55327e-07	3	1935.11	4.85561	78.0264	0
	High	LVQLLVK	1	1	1	12056468		0	2.53711e+07	0.007	0.2846	32.9	0.00225659	2	812.562	1.39034	45.002	0
226246665	keratin, type II cytoskeletal 72 isoform 2 [Homo sapiens]	83.0229	4.48	5	1	2	3	2.85042e+08	469	51.0918	6.45557
	A4	Sequence	# PSMs	# Proteins	# Protein Groups	Protein Group Accessions	Modifications	ΔCn	Area	q-Value	PEP	IonScore	Exp Value	Charge	MH+ [Da]	ΔM [ppm]	RT [min]	# Missed Cleavages
	High	FASFIDKVR	2	19	4	5031839;119395754;226246665;47132620		0	4.96122e+08	0	0.08409	52.68	0.000152412	2	1082.6	0.949654	42.1656	1
	High	FLEQQNQVLETK	1	5	1	226246665		0	7.39617e+07	0	0.05816	44.84	0.00183569	2	1476.77	2.72332	39.2648	0
25306283	ribosome-releasing factor 2, mitochondrial isoform 3 [Homo sapiens]	82.65	3.51	3	1	1	2	3.10549e+08	513	57.0237	7.09326
	A4	Sequence	# PSMs	# Proteins	# Protein Groups	Protein Group Accessions	Modifications	ΔCn	Area	q-Value	PEP	IonScore	Exp Value	Charge	MH+ [Da]	ΔM [ppm]	RT [min]	# Missed Cleavages
	High	VNLIDTPGHVDFTLEVER	2	3	1	25306283		0	3.10549e+08	0	0.0008216	67.55	1.0697e-05	2	2054.06	3.00854	57.6039	0
190014623	exosome complex exonuclease RRP44 isoform a [Homo sapiens]	82.0741	3.55	2	3	3	3	3.50377e+07	958	108.934	7.13721
	A4	Sequence	# PSMs	# Proteins	# Protein Groups	Protein Group Accessions	Modifications	ΔCn	Area	q-Value	PEP	IonScore	Exp Value	Charge	MH+ [Da]	ΔM [ppm]	RT [min]	# Missed Cleavages
	High	NVIVLQTVLQEVR	1	1	1	190014623		0	4.19247e+07	0	0.06877	65.19	3.13286e-06	2	1510.9	2.88731	68.6069	0
	High	IIVAIDGWPR	1	2	1	190014623		0	25941445	0.004	0.2159	41.01	0.00127989	2	1139.66	2.29572	58.1946	0
	High	IIFSEHLPLSK	1	2	1	190014623		0	37246951	0.004	0.2188	13.61	0.82094	3	1283.74	1.42025	48.7953	0
6005942	transitional endoplasmic reticulum ATPase [Homo sapiens]	81.1198	2.73	1	2	2	2	1.91041e+07	806	89.2657	5.26221
	A4	Sequence	# PSMs	# Proteins	# Protein Groups	Protein Group Accessions	Modifications	ΔCn	Area	q-Value	PEP	IonScore	Exp Value	Charge	MH+ [Da]	ΔM [ppm]	RT [min]	# Missed Cleavages
	High	IVSQLLTLMDGLK	1	1	1	6005942		0	2.33164e+07	0	0.01812	78.6	2.5054e-07	2	1430.84	5.02769	74.6232	0
	High	DVDLEFLAK	1	1	1	6005942		0	14891792	0.005	0.2689	30.15	0.0446799	2	1049.55	3.16687	57.8683	0
89357932	keratin, type II cytoskeletal 78 [Homo sapiens]	80.5062	5.96	8	2	3	3	7.28959e+07	520	56.8305	6.02393
	A4	Sequence	# PSMs	# Proteins	# Protein Groups	Protein Group Accessions	Modifications	ΔCn	Area	q-Value	PEP	IonScore	Exp Value	Charge	MH+ [Da]	ΔM [ppm]	RT [min]	# Missed Cleavages
	High	YLDFSSIITEVR	1	1	1	89357932		0	4.10197e+07	0	0.08309	57.16	0.000104808	2	1442.75	1.34666	70.4443	0
	High	VQISQLHQEIQR	1	1	1	89357932		0	8.4524e+06	0.002	0.1705	46.5	0.000842879	2	1478.81	3.03348	34.6437	0
	High	FLEQQNK	1	23	3	89357932;5031839;119395754		0	169215724	0.006	0.2797	32.5	0.0263176	2	906.469	0.687496	17.4902	0
19923796	60S ribosomal export protein NMD3 [Homo sapiens]	80.0942	4.97	1	2	2	2	2.48169e+07	503	57.5659	7.13721
	A4	Sequence	# PSMs	# Proteins	# Protein Groups	Protein Group Accessions	Modifications	ΔCn	Area	q-Value	PEP	IonScore	Exp Value	Charge	MH+ [Da]	ΔM [ppm]	RT [min]	# Missed Cleavages
	High	LISQDIHSNTYNYK	1	1	1	19923796		0	2.6968e+07	0	0.05569	59.94	8.97312e-05	2	1695.84	2.06653	32.9627	0
	High	TFYYLEQLILK	1	1	1	19923796		0	22665742	0.003	0.1775	43.71	0.00173431	2	1430.8	3.67213	74.4581	0
288915539	plastin-3 isoform 2 [Homo sapiens]	80.0326	7.13	2	3	3	3	1.71828e+07	603	67.5566	5.65576
	A4	Sequence	# PSMs	# Proteins	# Protein Groups	Protein Group Accessions	Modifications	ΔCn	Area	q-Value	PEP	IonScore	Exp Value	Charge	MH+ [Da]	ΔM [ppm]	RT [min]	# Missed Cleavages
	High	LNLAFVANLFNK	1	2	1	288915539		0	1.22255e+07	0	0.03616	68.37	3.79147e-06	2	1363.78	3.7078	76.0768	0
	High	YPALTKPENQDIDWTLLEGETR	1	2	1	288915539		0	20171893	0	0.06403	34.35	0.0342491	3	2589.29	2.90168	59.5453	0
	High	NEALAALLR	1	2	1	288915539		0	1.91511e+07	0.005	0.2459	27.1	0.0436765	2	970.57	1.67676	53.1339	0
109148542	alanine--tRNA ligase, cytoplasmic [Homo sapiens]	79.68	5.37	1	4	4	4	2.98858e+07	968	106.743	5.52881
	A4	Sequence	# PSMs	# Proteins	# Protein Groups	Protein Group Accessions	Modifications	ΔCn	Area	q-Value	PEP	IonScore	Exp Value	Charge	MH+ [Da]	ΔM [ppm]	RT [min]	# Missed Cleavages
	High	VGDQVWLFIDEPR	1	1	1	109148542		0	23028360	0	0.0181	35.22	0.021764	2	1573.81	4.0013	67.3521	0
	High	AVFDETYPDPVR	1	1	1	109148542		0	3.94835e+07	0.001	0.1554	50.87	0.000600753	2	1408.68	4.40717	46.9133	0
	High	MALELLTQEFGIPIER	1	1	1	109148542		0	8.95034e+06	0.001	0.1399	33.59	0.0186384	3	1860	3.30038	77.8186	0
	High	EADGILKPLPK	1	1	1	109148542		0	2.71455e+07	0.004	0.2367	23.96	0.0514292	2	1180.7	3.08455	36.0482	0
46367787	polyadenylate-binding protein 1 [Homo sapiens]	78.0278	4.87	5	2	2	2	2.5363e+07	636	70.6259	9.49561
	A4	Sequence	# PSMs	# Proteins	# Protein Groups	Protein Group Accessions	Modifications	ΔCn	Area	q-Value	PEP	IonScore	Exp Value	Charge	MH+ [Da]	ΔM [ppm]	RT [min]	# Missed Cleavages
	High	IVATKPLYVALAQR	1	2	1	46367787		0	3.93284e+07	0	0.09427	52.4	2.47439e-05	3	1542.94	2.76149	47.2395	0
	High	SLGYAYVNFQQPADAER	1	4	1	46367787		0	11397542	0	0.007688	51.8	0.000659042	2	1928.91	0.48688	51.4124	0
441478305	glutamine--tRNA ligase isoform b [Homo sapiens]	77.53	2.36	2	1	1	1	5.66925e+06	764	86.5242	7.04932
	A4	Sequence	# PSMs	# Proteins	# Protein Groups	Protein Group Accessions	Modifications	ΔCn	Area	q-Value	PEP	IonScore	Exp Value	Charge	MH+ [Da]	ΔM [ppm]	RT [min]	# Missed Cleavages
	High	aALDSLSLFTSLGLSEQK	1	2	1	441478305	N-Term(Acetyl)	0	5.66925e+06	0	0.002527	77.53	9.51011e-07	2	1922.02	4.05435	80.9664	0
33356547	DNA replication licensing factor MCM2 [Homo sapiens]	76.63	1.44	1	1	1	1		904	101.832	5.51611
	A4	Sequence	# PSMs	# Proteins	# Protein Groups	Protein Group Accessions	Modifications	ΔCn	Area	q-Value	PEP	IonScore	Exp Value	Charge	MH+ [Da]	ΔM [ppm]	RT [min]	# Missed Cleavages
	High	ESLVVNYEDLAAR	1	1	1	33356547		0	0	0	0.05486	76.63	1.31666e-06	2	1478.75	3.36522	52.8817	0
67191208	polyubiquitin-C [Homo sapiens]	74.7528	32.85	4	2	2	4	4.86107e+08	685	76.9815	7.66455
	A4	Sequence	# PSMs	# Proteins	# Protein Groups	Protein Group Accessions	Modifications	ΔCn	Area	q-Value	PEP	IonScore	Exp Value	Charge	MH+ [Da]	ΔM [ppm]	RT [min]	# Missed Cleavages
	High	ESTLHLVLR	3	4	1	67191208		0	616236319	0.001	0.1281	54.67	5.5785e-05	2	1067.62	2.2529	41.2941	0
	High	TITLEVEPSDTIENVK	1	4	1	67191208		0	355978500	0.001	0.1282	33.13	0.0313733	2	1787.93	1.79442	52.0298	0
16579885	60S ribosomal protein L4 [Homo sapiens]	74.135	10.54	1	3	3	3	6.77793e+07	427	47.6674	11.063
	A4	Sequence	# PSMs	# Proteins	# Protein Groups	Protein Group Accessions	Modifications	ΔCn	Area	q-Value	PEP	IonScore	Exp Value	Charge	MH+ [Da]	ΔM [ppm]	RT [min]	# Missed Cleavages
	High	NIPGITLLNVSK	1	1	1	16579885		0	5.1465e+07	0	0.09262	50.45	0.000100976	2	1268.76	2.82997	59.1484	0
	High	AAAAAAALQAK	1	1	1	16579885		0	1.10624e+08	0	0.03961	46.34	0.000588814	2	956.553	1.07894	20.9133	0
	High	QPYAVSELAGHQTSAESWGTGR	1	1	1	16579885		0	4.12487e+07	0	0.03026	20.38	1.18467	3	2332.1	2.88737	44.9806	0
21361794	cullin-associated NEDD8-dissociated protein 1 [Homo sapiens]	73.7843	3.17	1	3	3	3	1.85412e+07	1230	136.289	5.78271
	A4	Sequence	# PSMs	# Proteins	# Protein Groups	Protein Group Accessions	Modifications	ΔCn	Area	q-Value	PEP	IonScore	Exp Value	Charge	MH+ [Da]	ΔM [ppm]	RT [min]	# Missed Cleavages
	High	LGTLSALDILIK	1	1	1	21361794		0	2.71726e+07	0	0.0638	56.23	1.58424e-05	2	1256.79	3.2347	70.8946	0
	High	SVILEAFSSPSEEVK	1	1	1	21361794		0	0	0	0.06255	34.57	0.0236368	2	1621.84	4.55148	55.5542	0
	High	ADVFHAYLSLLK	1	1	1	21361794		0	9.90986e+06	0	0.07673	25.81	0.105625	3	1376.76	-0.0988078	69.0348	0
58530842	desmoplakin isoform II [Homo sapiens]	73.077	1.41	2	3	3	3	1.8658e+07	2272	259.957	6.96143
	A4	Sequence	# PSMs	# Proteins	# Protein Groups	Protein Group Accessions	Modifications	ΔCn	Area	q-Value	PEP	IonScore	Exp Value	Charge	MH+ [Da]	ΔM [ppm]	RT [min]	# Missed Cleavages
	High	SAIYQLEEEYENLLK	1	2	1	58530842		0	1.59425e+07	0	0.02122	63.12	3.87098e-05	2	1841.93	5.43676	74.0115	0
	High	LASLEELKR	1	2	1	58530842		0	1.94109e+07	0	0.08582	19.26	0.344466	3	1058.62	1.03377	34.102	1
	High	STLEAETR	1	2	1	58530842		0	20620638	0.007	0.2822	40.82	0.00387891	2	906.455	1.95716	16.0088	0
21703367	GTP-binding protein Di-Ras2 [Homo sapiens]	72.971	5.53	1	1	1	2	2.31896e+09	199	22.4706	8.76318
	A4	Sequence	# PSMs	# Proteins	# Protein Groups	Protein Group Accessions	Modifications	ΔCn	Area	q-Value	PEP	IonScore	Exp Value	Charge	MH+ [Da]	ΔM [ppm]	RT [min]	# Missed Cleavages
	High	VAVFGAGGVGK	2	1	1	21703367		0	2.31896e+09	0.004	0.2093	53.82	0.000133615	2	961.548	1.33936	44.5134	0
38569423	ATP-citrate synthase isoform 2 [Homo sapiens]	70.2455	2.2	2	2	2	2	3.67685e+07	1091	119.695	7.32764
	A4	Sequence	# PSMs	# Proteins	# Protein Groups	Protein Group Accessions	Modifications	ΔCn	Area	q-Value	PEP	IonScore	Exp Value	Charge	MH+ [Da]	ΔM [ppm]	RT [min]	# Missed Cleavages
	High	TIAIIAEGIPEALTR	1	2	1	38569423		0	5.97657e+07	0	0.06253	64.26	5.17463e-06	2	1567.91	5.27618	65.8678	0
	High	LGQEATVGK	1	2	1	38569423		0	1.37714e+07	0.004	0.2127	31.19	0.039499	2	902.495	0.97779	15.5339	0
359338991	heterogeneous nuclear ribonucleoprotein Q isoform 7 [Homo sapiens]	69.4491	9.27	9	2	3	3	6.85623e+07	410	46.2992	8.88037
	A4	Sequence	# PSMs	# Proteins	# Protein Groups	Protein Group Accessions	Modifications	ΔCn	Area	q-Value	PEP	IonScore	Exp Value	Charge	MH+ [Da]	ΔM [ppm]	RT [min]	# Missed Cleavages
	High	DLFEDELVPLFEK	1	7	1	359338991		0	5.8521e+07	0.001	0.1148	50.05	0.00075476	2	1593.81	3.28322	77.7053	0
	High	AGPIWDLR	1	11	2	156151392;359338991		0	110102839	0.004	0.2257	36.76	0.00588307	2	927.506	1.13595	51.2055	0
	High	VTEGLTDVILYHQPDDK	1	7	1	359338991		0	37063069	0.004	0.2242	22.95	0.417507	3	1942.98	2.90075	51.4558	0
194097352	alpha-actinin-1 isoform c [Homo sapiens]	68.83	1.35	4	1	1	1	5.2599e+07	887	102.644	5.50342
	A4	Sequence	# PSMs	# Proteins	# Protein Groups	Protein Group Accessions	Modifications	ΔCn	Area	q-Value	PEP	IonScore	Exp Value	Charge	MH+ [Da]	ΔM [ppm]	RT [min]	# Missed Cleavages
	High	VGWEQLLTTIAR	1	4	1	194097352		0	5.2599e+07	0	0.01948	68.83	4.38576e-06	2	1386.78	4.52828	74.3107	0
4504035	GMP synthase [glutamine-hydrolyzing] [Homo sapiens]	67.8613	10.68	1	5	5	5	2.45757e+07	693	76.667	6.87354
	A4	Sequence	# PSMs	# Proteins	# Protein Groups	Protein Group Accessions	Modifications	ΔCn	Area	q-Value	PEP	IonScore	Exp Value	Charge	MH+ [Da]	ΔM [ppm]	RT [min]	# Missed Cleavages
	High	ELFVQSEIFPLETPAFAIK	1	1	1	4504035		0	30062186	0	0.08808	41	0.00245845	3	2179.18	5.67281	78.038	0
	High	EPPTDVTPTFLTTGVLSTLR	1	1	1	4504035		0	1.72867e+07	0.001	0.157	26.97	0.0839801	3	2145.15	3.25419	73.2604	0
	High	VIEPLKDFHKDEVR	1	1	1	4504035		0	13588414	0.003	0.1981	27.8	0.0625664	5	1724.93	0.920513	34.878	2
	High	HPFPGPGLAIR	1	1	1	4504035		0	0	0.004	0.2237	22.21	0.177346	3	1161.66	2.39395	42.0921	0
	High	VVYIFGPPVK	1	1	1	4504035		0	2.63781e+07	0.006	0.2809	43.12	0.000743481	2	1118.66	3.64121	54.8617	0
154355000	far upstream element-binding protein 2 [Homo sapiens]	67.4381	3.94	1	2	2	2	62782214	711	73.07	7.29834
	A4	Sequence	# PSMs	# Proteins	# Protein Groups	Protein Group Accessions	Modifications	ΔCn	Area	q-Value	PEP	IonScore	Exp Value	Charge	MH+ [Da]	ΔM [ppm]	RT [min]	# Missed Cleavages
	High	MILIQDGSQNTNVDKPLR	1	1	1	154355000		0	5.44367e+07	0	0.06827	49.55	0.000535731	3	2042.07	1.96245	43.2127	0
	High	IINDLLQSLR	1	1	1	154355000		0	7.11278e+07	0.001	0.1235	42.92	0.00103122	2	1184.7	2.63961	59.2977	0
23510340	ubiquitin-like modifier-activating enzyme 1 [Homo sapiens]	65.1462	2.84	1	2	2	2	2.06856e+07	1058	117.774	5.75732
	A4	Sequence	# PSMs	# Proteins	# Protein Groups	Protein Group Accessions	Modifications	ΔCn	Area	q-Value	PEP	IonScore	Exp Value	Charge	MH+ [Da]	ΔM [ppm]	RT [min]	# Missed Cleavages
	High	SLVASLAEPDFVVTDFAK	1	1	1	23510340		0	2.73992e+07	0	0.006369	54.71	0.000198275	2	1909	4.08597	70.8086	0
	High	KPLLESGTLGTK	1	1	1	23510340		0	1.3972e+07	0.001	0.1205	38.95	0.00273803	2	1243.73	3.4869	32.0666	0
16306548	serine--tRNA ligase, cytoplasmic [Homo sapiens]	64.9613	6.23	1	3	3	3	3.9741e+07	514	58.7401	6.43018
	A4	Sequence	# PSMs	# Proteins	# Protein Groups	Protein Group Accessions	Modifications	ΔCn	Area	q-Value	PEP	IonScore	Exp Value	Charge	MH+ [Da]	ΔM [ppm]	RT [min]	# Missed Cleavages
	High	LLIDEAILK	1	1	1	16306548		0	3.55619e+07	0.003	0.1716	47.25	0.000323046	2	1027.64	1.76896	57.6478	0
	High	VLDLDLFR	1	1	1	16306548		0	5.29509e+07	0.003	0.1708	43.75	0.00139792	2	990.565	2.61409	64.134	0
	High	KLDLEAWFPGSGAFR	1	1	1	16306548		0	3.07102e+07	0.005	0.251	24.34	0.240204	3	1693.88	3.29306	67.6137	1
409971397	dnaJ homolog subfamily C member 10 isoform 2 precursor [Homo sapiens]	64.96	1.2	2	1	1	1	4.12229e+07	747	86.0809	7.38623
	A4	Sequence	# PSMs	# Proteins	# Protein Groups	Protein Group Accessions	Modifications	ΔCn	Area	q-Value	PEP	IonScore	Exp Value	Charge	MH+ [Da]	ΔM [ppm]	RT [min]	# Missed Cleavages
	High	AIAALISEK	1	2	1	409971397		0	4.12229e+07	0	0.08613	64.96	1.23034e-05	2	915.553	1.80066	40.25	0
357933617	lipocalin-1 isoform 1 precursor [Homo sapiens]	64.4	6.25	1	1	1	1	1.34115e+08	176	19.2378	5.57959
	A4	Sequence	# PSMs	# Proteins	# Protein Groups	Protein Group Accessions	Modifications	ΔCn	Area	q-Value	PEP	IonScore	Exp Value	Charge	MH+ [Da]	ΔM [ppm]	RT [min]	# Missed Cleavages
	High	GLSTESILIPR	1	1	1	357933617		0	1.34115e+08	0.001	0.1076	64.4	1.10557e-05	2	1185.69	2.1132	51.4837	0
124028525	phenylalanine--tRNA ligase beta subunit [Homo sapiens]	64.0121	7.47	1	4	4	4	8.18222e+07	589	66.0735	6.84424
	A4	Sequence	# PSMs	# Proteins	# Protein Groups	Protein Group Accessions	Modifications	ΔCn	Area	q-Value	PEP	IonScore	Exp Value	Charge	MH+ [Da]	ΔM [ppm]	RT [min]	# Missed Cleavages
	High	NIFIEcTGTDFTK	1	1	1	124028525	C6(DeStreak)	0	3.21885e+07	0	0.05021	41.76	0.00563785	2	1564.71	1.75583	58.1649	0
	High	NPGFEIIHGLLDR	1	1	1	124028525		0	7.96137e+07	0	0.08421	26.74	0.10041	3	1480.79	2.15266	63.3505	0
	High	DLLFQALGR	1	1	1	124028525		0	9.06813e+07	0.001	0.1452	45.55	0.00116042	2	1032.59	2.43848	62.2607	0
	High	TTLLPGLLK	1	1	1	124028525		0	75171740	0.001	0.1512	25.76	0.0229623	2	955.621	2.05287	56.5283	0
208431829	interferon-induced, double-stranded RNA-activated protein kinase isoform b [Homo sapiens]	63.6	2.35	2	1	1	1	4.48126e+07	510	57.3552	8.03076
	A4	Sequence	# PSMs	# Proteins	# Protein Groups	Protein Group Accessions	Modifications	ΔCn	Area	q-Value	PEP	IonScore	Exp Value	Charge	MH+ [Da]	ΔM [ppm]	RT [min]	# Missed Cleavages
	High	VLALELFEQITK	1	2	1	208431829		0	4.48126e+07	0	0.0586	63.6	6.50409e-06	2	1403.82	3.03592	77.0121	0
4507943	exportin-1 [Homo sapiens]	63.2987	2.15	1	2	2	2	9.60223e+06	1071	123.306	6.06201
	A4	Sequence	# PSMs	# Proteins	# Protein Groups	Protein Group Accessions	Modifications	ΔCn	Area	q-Value	PEP	IonScore	Exp Value	Charge	MH+ [Da]	ΔM [ppm]	RT [min]	# Missed Cleavages
	High	AVGHPFVIQLGR	1	1	1	4507943		0	1.24665e+07	0	0.04127	42.2	0.000997236	3	1293.75	2.31022	47.1395	0
	High	LVLDSIIWAFK	1	1	1	4507943		0	6.73791e+06	0.003	0.1814	46.21	0.000380537	2	1304.77	4.80884	78.711	0
217272894	116 kDa U5 small nuclear ribonucleoprotein component isoform b [Homo sapiens]	63.2218	2.99	3	2	2	2	10828246	937	105.317	5.22412
	A4	Sequence	# PSMs	# Proteins	# Protein Groups	Protein Group Accessions	Modifications	ΔCn	Area	q-Value	PEP	IonScore	Exp Value	Charge	MH+ [Da]	ΔM [ppm]	RT [min]	# Missed Cleavages
	High	AFIPAIDSFGFETDLR	1	3	1	217272894		0	8.67151e+06	0	0.07698	49.95	0.000823426	2	1798.91	3.82748	72.8025	0
	High	SFVEFILEPLYK	1	3	1	217272894		0	1.2985e+07	0	0.06522	40.15	0.00362752	2	1484.81	4.38096	79.1171	0
11321601	6-phosphofructokinase type C isoform 1 [Homo sapiens]	62.7504	7.02	2	3	4	4	1.87865e+07	784	85.5415	7.54736
	A4	Sequence	# PSMs	# Proteins	# Protein Groups	Protein Group Accessions	Modifications	ΔCn	Area	q-Value	PEP	IonScore	Exp Value	Charge	MH+ [Da]	ΔM [ppm]	RT [min]	# Missed Cleavages
	High	IIEVVDAIMTTAQSHQR	1	2	1	11321601		0	2.72056e+07	0	0.08246	42.46	0.00294839	3	1912	3.70317	62.2444	0
	High	VGIADGHR	1	2	1	11321601		0	1.67039e+07	0.002	0.1704	48.09	0.000694693	2	824.438	0.880133	13.8867	0
	High	EWSGLLEELAR	1	2	1	11321601		0	1.24501e+07	0.004	0.23	26.32	0.137207	2	1302.67	3.62353	67.6085	0
	High	AIGVLTSGGDAQGmNAAVR	1	2	2	48762920;11321601	M14(Oxidation)	0	0	0.007	0.2862	23.99	0.318821	2	1803.91	2.0394	38.1838	0
62122917	filaggrin-2 [Homo sapiens]	62.25	0.46	1	1	1	1	3.25891e+07	2391	247.928	8.30908
	A4	Sequence	# PSMs	# Proteins	# Protein Groups	Protein Group Accessions	Modifications	ΔCn	Area	q-Value	PEP	IonScore	Exp Value	Charge	MH+ [Da]	ΔM [ppm]	RT [min]	# Missed Cleavages
	High	SVVTVIDVFYK	1	1	1	62122917		0	3.25891e+07	0.001	0.1076	62.25	1.6619e-05	2	1269.71	3.42056	66.498	0
18375673	regulator of nonsense transcripts 1 [Homo sapiens]	61.3625	2.33	1	2	2	2	2.20333e+07	1118	122.958	6.68311
	A4	Sequence	# PSMs	# Proteins	# Protein Groups	Protein Group Accessions	Modifications	ΔCn	Area	q-Value	PEP	IonScore	Exp Value	Charge	MH+ [Da]	ΔM [ppm]	RT [min]	# Missed Cleavages
	High	YEDAYQYQNIFGPLVK	1	1	1	18375673		0	2.5109e+07	0	0.0261	56.56	0.000201591	2	1947.95	2.33238	65.5972	0
	High	LVVLGIRPIR	1	1	1	18375673		0	1.89575e+07	0.001	0.1184	27.61	0.0017297	3	1135.77	0.526713	48.955	0
283046708	la-related protein 4 isoform e [Homo sapiens]	60.47	2.92	6	1	1	1	1.79835e+07	445	49.9202	5.42725
	A4	Sequence	# PSMs	# Proteins	# Protein Groups	Protein Group Accessions	Modifications	ΔCn	Area	q-Value	PEP	IonScore	Exp Value	Charge	MH+ [Da]	ΔM [ppm]	RT [min]	# Missed Cleavages
	High	LTTDPDLILEVLR	1	6	1	283046708		0	1.79835e+07	0	0.05997	60.47	1.65127e-05	2	1497.86	3.32882	74.2149	0
54112121	splicing factor 3B subunit 3 [Homo sapiens]	59.29	1.4	1	1	1	1	3.65837e+06	1217	135.492	5.26221
	A4	Sequence	# PSMs	# Proteins	# Protein Groups	Protein Group Accessions	Modifications	ΔCn	Area	q-Value	PEP	IonScore	Exp Value	Charge	MH+ [Da]	ΔM [ppm]	RT [min]	# Missed Cleavages
	High	LGAVFNQVAFPLQYTPR	1	1	1	54112121		0	3.65837e+06	0	0.02718	59.29	4.59855e-05	2	1921.04	3.75292	67.3018	0
109134349	coatomer subunit gamma-2 [Homo sapiens]	59.29	1.38	2	1	1	1	4.53054e+07	871	97.5596	5.80811
	A4	Sequence	# PSMs	# Proteins	# Protein Groups	Protein Group Accessions	Modifications	ΔCn	Area	q-Value	PEP	IonScore	Exp Value	Charge	MH+ [Da]	ΔM [ppm]	RT [min]	# Missed Cleavages
	High	SIATLAITTLLK	1	2	1	109134349		0	4.53054e+07	0	0.02456	59.29	2.53185e-06	2	1244.79	3.37198	73.906	0
334191679	ubiquitin carboxyl-terminal hydrolase 17-like protein 5 [Homo sapiens]	58.94	1.51	13	1	1	1	1.95442e+08	530	59.6447	8.07471
	A4	Sequence	# PSMs	# Proteins	# Protein Groups	Protein Group Accessions	Modifications	ΔCn	Area	q-Value	PEP	IonScore	Exp Value	Charge	MH+ [Da]	ΔM [ppm]	RT [min]	# Missed Cleavages
	High	SPLScETR	1	13	1	334191679	C5(DeStreak)	0	1.95442e+08	0.002	0.1681	58.94	4.79303e-05	2	968.419	1.23243	22.4464	0
14165431	protocadherin alpha-C2 isoform 2 precursor [Homo sapiens]	58.75	0.79	2	1	1	1	6289612150	884	96.137	5.19873
	A4	Sequence	# PSMs	# Proteins	# Protein Groups	Protein Group Accessions	Modifications	ΔCn	Area	q-Value	PEP	IonScore	Exp Value	Charge	MH+ [Da]	ΔM [ppm]	RT [min]	# Missed Cleavages
	High	ALGLELR	1	2	1	14165431		0	6289612150	0.004	0.2194	58.75	3.53383e-05	2	771.473	1.3934	42.7299	0
27477041	AP-2 complex subunit alpha-2 isoform 2 [Homo sapiens]	57.9339	2.98	4	2	2	2	1.10358e+07	939	103.895	6.96143
	A4	Sequence	# PSMs	# Proteins	# Protein Groups	Protein Group Accessions	Modifications	ΔCn	Area	q-Value	PEP	IonScore	Exp Value	Charge	MH+ [Da]	ΔM [ppm]	RT [min]	# Missed Cleavages
	High	GLAVFISDIR	1	4	1	27477041		0	1.20626e+07	0.001	0.1539	55.46	7.08271e-05	2	1090.63	2.64459	60.9878	0
	High	VGGYILGEFGNLIAGDPR	1	4	1	27477041		0	1.0009e+07	0.001	0.1186	26.46	0.129579	3	1847.96	-0.0656546	73.3041	0
261878481	probable ATP-dependent RNA helicase DHX40 isoform 2 [Homo sapiens]	57.81	1.71	2	1	1	1	1.21393e+07	702	80.1695	8.49951
	A4	Sequence	# PSMs	# Proteins	# Protein Groups	Protein Group Accessions	Modifications	ΔCn	Area	q-Value	PEP	IonScore	Exp Value	Charge	MH+ [Da]	ΔM [ppm]	RT [min]	# Missed Cleavages
	High	TLTTDILFGLLK	1	2	1	261878481		0	1.21393e+07	0	0.0849	57.81	1.6061e-05	2	1334.8	2.81633	80.2191	0
289629267	protein transport protein Sec23B isoform 2 [Homo sapiens]	57.6	1.87	3	1	1	1	8.67589e+06	749	84.4185	6.99072
	A4	Sequence	# PSMs	# Proteins	# Protein Groups	Protein Group Accessions	Modifications	ΔCn	Area	q-Value	PEP	IonScore	Exp Value	Charge	MH+ [Da]	ΔM [ppm]	RT [min]	# Missed Cleavages
	High	IDMNLTDLLGELQR	1	3	1	289629267		0	8.67589e+06	0	0.083	57.6	0.000104963	2	1630.85	3.66776	77.8862	0
77404397	staphylococcal nuclease domain-containing protein 1 [Homo sapiens]	56.9905	8.9	1	5	5	5	2.95621e+07	910	101.934	7.1665
	A4	Sequence	# PSMs	# Proteins	# Protein Groups	Protein Group Accessions	Modifications	ΔCn	Area	q-Value	PEP	IonScore	Exp Value	Charge	MH+ [Da]	ΔM [ppm]	RT [min]	# Missed Cleavages
	High	VITEYLNAQESAK	1	1	1	77404397		0	3.31276e+07	0	0.0287	32.79	0.0333232	2	1465.76	3.24265	40.9025	0
	High	SEAVVEYVFSGSR	1	1	1	77404397		0	28505625	0	0.0799	22.02	0.464449	2	1429.7	1.45644	54.2064	0
	High	VNVTVDYIRPASPATETVPAFSER	1	1	1	77404397		0	2.7053e+07	0	0.05248	10.67	5.78072	3	2619.35	3.72157	53.4553	0
	High	QFLPFLQR	1	1	1	77404397		0	2.43419e+07	0.001	0.1184	39.46	0.00355008	2	1048.6	2.72363	60.9495	0
	High	VLPAQATEYAFAFIQVPQDDDAR	1	1	1	77404397		0	2.57903e+07	0.004	0.2345	23.45	0.434911	3	2565.28	6.59365	73.621	0
379317177	nucleolar RNA helicase 2 isoform 2 [Homo sapiens]	56.48	4.62	2	2	2	2	2.24382e+07	715	79.6074	9.37842
	A4	Sequence	# PSMs	# Proteins	# Protein Groups	Protein Group Accessions	Modifications	ΔCn	Area	q-Value	PEP	IonScore	Exp Value	Charge	MH+ [Da]	ΔM [ppm]	RT [min]	# Missed Cleavages
	High	GAVEALAAALAHISGATSVDQR	1	2	1	379317177		0	2.86194e+07	0	0.005034	56.48	0.000113352	3	2108.12	3.36843	75.2337	0
	High	TAITVEHLAIK	1	2	1	379317177		0	1.62571e+07	0.001	0.1067	14.15	0.534583	3	1195.71	1.49007	40.1298	0
221316632	coatomer subunit beta [Homo sapiens]	56.15	2.2	1	2	2	2	2.25844e+07	953	107.074	6.04932
	A4	Sequence	# PSMs	# Proteins	# Protein Groups	Protein Group Accessions	Modifications	ΔCn	Area	q-Value	PEP	IonScore	Exp Value	Charge	MH+ [Da]	ΔM [ppm]	RT [min]	# Missed Cleavages
	High	TLQLALDLVSSR	1	1	1	221316632		0	3.19659e+07	0	0.02358	56.15	6.00586e-05	2	1315.76	3.5657	62.5116	0
	High	MLEVFHAIK	1	1	1	221316632		0	1.32028e+07	0.004	0.2085	21.83	0.320855	3	1087.6	1.01581	46.7537	0
19923748	dihydrolipoyllysine-residue succinyltransferase component of 2-oxoglutarate dehydrogenase complex, mitochondrial isoform 1 precursor [Homo sapiens]	55.33	1.77	1	1	1	1	861015423	453	48.7245	8.95361
	A4	Sequence	# PSMs	# Proteins	# Protein Groups	Protein Group Accessions	Modifications	ΔCn	Area	q-Value	PEP	IonScore	Exp Value	Charge	MH+ [Da]	ΔM [ppm]	RT [min]	# Missed Cleavages
	High	GLVVPVIR	1	1	1	19923748		0	861015423	0.004	0.2308	55.33	2.92395e-06	2	852.568	1.47362	51.2232	0
18105007	CAD protein [Homo sapiens]	54.96	0.54	1	1	1	1	2.6918e+07	2225	242.829	6.45557
	A4	Sequence	# PSMs	# Proteins	# Protein Groups	Protein Group Accessions	Modifications	ΔCn	Area	q-Value	PEP	IonScore	Exp Value	Charge	MH+ [Da]	ΔM [ppm]	RT [min]	# Missed Cleavages
	High	TLGVDLVALATR	1	1	1	18105007		0	2.6918e+07	0.001	0.143	54.96	5.42561e-05	2	1228.73	2.85538	63.9497	0
384381471	NADPH:adrenodoxin oxidoreductase, mitochondrial isoform 7 [Homo sapiens]	54.04	1.59	7	1	1	1	176995673	439	48.0262	6.94678
	A4	Sequence	# PSMs	# Proteins	# Protein Groups	Protein Group Accessions	Modifications	ΔCn	Area	q-Value	PEP	IonScore	Exp Value	Charge	MH+ [Da]	ΔM [ppm]	RT [min]	# Missed Cleavages
	High	AALGVLR	1	7	1	384381471		0	176995673	0.004	0.2451	54.04	5.7788e-05	2	699.452	0.593922	34.0352	0
7657581	calcium-binding mitochondrial carrier protein Aralar2 isoform 2 [Homo sapiens]	53.5742	6.67	2	3	3	3	2.32366e+07	675	74.1286	8.6167
	A4	Sequence	# PSMs	# Proteins	# Protein Groups	Protein Group Accessions	Modifications	ΔCn	Area	q-Value	PEP	IonScore	Exp Value	Charge	MH+ [Da]	ΔM [ppm]	RT [min]	# Missed Cleavages
	High	ASGDSARPVLLQVAESAYR	1	2	1	7657581		0	39329035	0.001	0.1117	21.85	0.354976	3	1990.04	3.3693	56.0999	0
	High	SSPQFGVTLLTYELLQR	1	2	1	7657581		0	1.24178e+07	0.004	0.2453	36.06	0.00832414	3	1952.06	5.02372	76.8933	0
	High	DLGFFGIYK	1	2	1	7657581		0	1.7963e+07	0.005	0.261	37.18	0.00990627	2	1059.56	3.98477	65.9342	0
62241042	bifunctional glutamate/proline--tRNA ligase [Homo sapiens]	52.2371	3.77	1	3	3	3	2.25184e+07	1512	170.483	7.32764
	A4	Sequence	# PSMs	# Proteins	# Protein Groups	Protein Group Accessions	Modifications	ΔCn	Area	q-Value	PEP	IonScore	Exp Value	Charge	MH+ [Da]	ΔM [ppm]	RT [min]	# Missed Cleavages
	High	FAGGDYTTTIEAFISASGR	1	1	1	62241042		0	1.07937e+07	0	0.05606	36.05	0.0236891	2	1963.95	4.69403	72.7971	0
	High	TELAEPIAIRPTSETVMYPAYAK	1	1	1	62241042		0	2.79232e+07	0	0.09217	7.72	10.8695	3	2551.32	3.66538	54.4508	0
	High	THVADFAPEVAWVTR	1	1	1	62241042		0	2.88384e+07	0.003	0.1962	42.09	0.0043941	3	1698.87	3.62046	56.9249	0
4505821	prolactin-inducible protein precursor [Homo sapiens]	51.92	8.22	1	1	1	1	100312179	146	16.5618	8.04541
	A4	Sequence	# PSMs	# Proteins	# Protein Groups	Protein Group Accessions	Modifications	ΔCn	Area	q-Value	PEP	IonScore	Exp Value	Charge	MH+ [Da]	ΔM [ppm]	RT [min]	# Missed Cleavages
	High	TVQIAAVVDVIR	1	1	1	4505821		0	100312179	0.001	0.1519	51.92	9.89739e-05	2	1283.77	3.04651	60.4824	0
378404908	glyceraldehyde-3-phosphate dehydrogenase isoform 2 [Homo sapiens]	51.36	4.78	2	1	1	1	2.27616e+07	293	31.528	7.60596
	A4	Sequence	# PSMs	# Proteins	# Protein Groups	Protein Group Accessions	Modifications	ΔCn	Area	q-Value	PEP	IonScore	Exp Value	Charge	MH+ [Da]	ΔM [ppm]	RT [min]	# Missed Cleavages
	High	LISWYDNEFGYSNR	1	2	1	378404908		0	2.27616e+07	0	0.0391	51.36	0.000744665	2	1763.81	4.28778	58.979	0
116734849	glycogen debranching enzyme isoform 2 [Homo sapiens]	50.87	1.12	3	1	1	1	9.55332e+06	1515	172.516	6.7124
	A4	Sequence	# PSMs	# Proteins	# Protein Groups	Protein Group Accessions	Modifications	ΔCn	Area	q-Value	PEP	IonScore	Exp Value	Charge	MH+ [Da]	ΔM [ppm]	RT [min]	# Missed Cleavages
	High	YAGLQGLMSVLAEIRPK	1	3	1	116734849		0	9.55332e+06	0	0.02539	50.87	0.000212801	3	1846.03	2.74237	78.7099	0
345441817	kinesin-like protein KIF2A isoform 3 [Homo sapiens]	50.86	1.17	4	1	1	1	2.23031e+07	686	77.7004	6.58057
	A4	Sequence	# PSMs	# Proteins	# Protein Groups	Protein Group Accessions	Modifications	ΔCn	Area	q-Value	PEP	IonScore	Exp Value	Charge	MH+ [Da]	ΔM [ppm]	RT [min]	# Missed Cleavages
	High	IDILTELR	1	4	1	345441817		0	2.23031e+07	0.004	0.2357	50.86	0.000283021	2	972.575	2.53599	57.1002	0
4758762	asparagine--tRNA ligase, cytoplasmic [Homo sapiens]	50.66	5.66	1	2	2	2	5.05019e+07	548	62.9025	6.25244
	A4	Sequence	# PSMs	# Proteins	# Protein Groups	Protein Group Accessions	Modifications	ΔCn	Area	q-Value	PEP	IonScore	Exp Value	Charge	MH+ [Da]	ΔM [ppm]	RT [min]	# Missed Cleavages
	High	IFDSEEILAGYKR	1	1	1	4758762		0	4.80493e+07	0	0.01856	50.66	0.000445399	3	1540.8	2.72093	50.9543	1
	High	SPAGSIVHELNPNFQPPK	1	1	1	4758762		0	5.29544e+07	0.008	0.3013	9.34	7.64831	3	1932	-0.0319148	49.8539	0
35494003	SUMO-conjugating enzyme UBC9 [Homo sapiens]	49.78	5.06	1	1	1	1	7.80513e+07	158	17.9952	8.66064
	A4	Sequence	# PSMs	# Proteins	# Protein Groups	Protein Group Accessions	Modifications	ΔCn	Area	q-Value	PEP	IonScore	Exp Value	Charge	MH+ [Da]	ΔM [ppm]	RT [min]	# Missed Cleavages
	High	mSGIALSR	1	1	1	35494003	M1(Oxidation)	0	7.80513e+07	0.004	0.2029	49.78	0.00039922	2	850.449	4.03159	40.9585	0
4507947	tyrosine--tRNA ligase, cytoplasmic [Homo sapiens]	49.7	2.08	1	1	1	1	2.58087e+07	528	59.1061	7.04932
	A4	Sequence	# PSMs	# Proteins	# Protein Groups	Protein Group Accessions	Modifications	ΔCn	Area	q-Value	PEP	IonScore	Exp Value	Charge	MH+ [Da]	ΔM [ppm]	RT [min]	# Missed Cleavages
	High	LASAAYPDPSK	1	1	1	4507947		0	2.58087e+07	0	0.04401	49.7	0.000558262	2	1119.57	2.98992	25.7492	0
38505170	ras-specific guanine nucleotide-releasing factor 2 [Homo sapiens]	49.47	0.57	1	1	1	1	186910066	1237	140.675	7.53271
	A4	Sequence	# PSMs	# Proteins	# Protein Groups	Protein Group Accessions	Modifications	ΔCn	Area	q-Value	PEP	IonScore	Exp Value	Charge	MH+ [Da]	ΔM [ppm]	RT [min]	# Missed Cleavages
	High	IAANQLR	1	1	1	38505170		0	186910066	0.005	0.2657	49.47	0.000210142	2	785.463	0.654607	19.4672	0
42734503	caprin-1 isoform 2 [Homo sapiens]	49.19	1.59	2	1	1	1	1.1753e+07	694	76.8143	5.12256
	A4	Sequence	# PSMs	# Proteins	# Protein Groups	Protein Group Accessions	Modifications	ΔCn	Area	q-Value	PEP	IonScore	Exp Value	Charge	MH+ [Da]	ΔM [ppm]	RT [min]	# Missed Cleavages
	High	LNQDQLDAVSK	1	2	1	42734503		0	1.1753e+07	0.006	0.2773	49.19	0.000695306	2	1230.64	4.05275	30.9381	0
7661568	phosphoacetylglucosamine mutase isoform 2 [Homo sapiens]	48.87	1.48	3	1	1	1	11072175	542	59.8143	6.25244
	A4	Sequence	# PSMs	# Proteins	# Protein Groups	Protein Group Accessions	Modifications	ΔCn	Area	q-Value	PEP	IonScore	Exp Value	Charge	MH+ [Da]	ΔM [ppm]	RT [min]	# Missed Cleavages
	High	MGLLAVLR	1	3	1	7661568		0	11072175	0.003	0.1754	48.87	0.000369696	2	872.541	2.31016	59.282	0
429535839	threonine--tRNA ligase, mitochondrial isoform c [Homo sapiens]	48.8	2.04	3	1	1	1	1.23547e+07	588	66.3309	7.09326
	A4	Sequence	# PSMs	# Proteins	# Protein Groups	Protein Group Accessions	Modifications	ΔCn	Area	q-Value	PEP	IonScore	Exp Value	Charge	MH+ [Da]	ΔM [ppm]	RT [min]	# Missed Cleavages
	High	AEASGGLGGLTR	1	3	1	429535839		0	1.23547e+07	0.001	0.1388	48.8	0.000681539	2	1088.57	3.00412	31.563	0
7242140	ATP-dependent Clp protease ATP-binding subunit clpX-like, mitochondrial precursor [Homo sapiens]	48.73	2.05	1	1	1	1	324974877	633	69.1807	7.57666
	A4	Sequence	# PSMs	# Proteins	# Protein Groups	Protein Group Accessions	Modifications	ΔCn	Area	q-Value	PEP	IonScore	Exp Value	Charge	MH+ [Da]	ΔM [ppm]	RT [min]	# Missed Cleavages
	High	SNILLLGPTGSGK	1	1	1	7242140		0	324974877	0.003	0.1973	48.73	0.000355014	2	1256.73	3.63657	48.2101	0
188497756	ubiquitin-associated protein 2-like isoform b [Homo sapiens]	48.35	0.92	2	1	1	1	1.36941e+07	983	103.867	6.97607
	A4	Sequence	# PSMs	# Proteins	# Protein Groups	Protein Group Accessions	Modifications	ΔCn	Area	q-Value	PEP	IonScore	Exp Value	Charge	MH+ [Da]	ΔM [ppm]	RT [min]	# Missed Cleavages
	High	IDLAVLLGK	1	2	1	188497756		0	1.36941e+07	0.001	0.1379	48.35	0.000146949	2	941.605	2.03454	65.3184	0
395132436	60S ribosomal protein L18 isoform 2 [Homo sapiens]	48.29	8.18	2	1	1	1		159	18.08	11.8394
	A4	Sequence	# PSMs	# Proteins	# Protein Groups	Protein Group Accessions	Modifications	ΔCn	Area	q-Value	PEP	IonScore	Exp Value	Charge	MH+ [Da]	ΔM [ppm]	RT [min]	# Missed Cleavages
	High	ILTFDQLALDSPK	1	2	1	395132436		0	0	0.001	0.1455	48.29	0.000558909	2	1460.81	3.7719	61.5059	0
150378533	ubiquitin carboxyl-terminal hydrolase 7 [Homo sapiens]	47.9924	3.27	1	2	2	2	1.64061e+07	1102	128.22	5.5542
	A4	Sequence	# PSMs	# Proteins	# Protein Groups	Protein Group Accessions	Modifications	ΔCn	Area	q-Value	PEP	IonScore	Exp Value	Charge	MH+ [Da]	ΔM [ppm]	RT [min]	# Missed Cleavages
	High	FLTLPPVLHLQLMR	1	1	1	150378533		0	3.85671e+06	0	0.08967	37.18	0.00147398	3	1677.99	0.932339	71.9288	0
	High	AGFIQDTSLILYEEVKPNLTER	1	1	1	150378533		0	2.89554e+07	0	0.03317	29.25	0.059544	3	2536.33	1.31943	70.615	0
301336155	tRNA (cytosine(34)-C(5))-methyltransferase isoform 2 [Homo sapiens]	47.77	4.23	2	2	2	3	1.58518e+07	732	82.3407	7.00537
	A4	Sequence	# PSMs	# Proteins	# Protein Groups	Protein Group Accessions	Modifications	ΔCn	Area	q-Value	PEP	IonScore	Exp Value	Charge	MH+ [Da]	ΔM [ppm]	RT [min]	# Missed Cleavages
	High	LAQEGIYTLYPFINSR	1	2	1	301336155		0	1.00769e+07	0	0.05748	36.39	0.0103901	2	1885	6.62659	67.4816	0
	High	DGQWFTDWDAVPHSR	2	2	1	301336155		0	2.16267e+07	0	0.08568	31.38	0.0717955	3	1816.81	2.36036	59.0789	0
189458821	protein-glutamine gamma-glutamyltransferase E [Homo sapiens]	47.65	2.6	1	1	1	1		693	76.5836	5.85889
	A4	Sequence	# PSMs	# Proteins	# Protein Groups	Protein Group Accessions	Modifications	ΔCn	Area	q-Value	PEP	IonScore	Exp Value	Charge	MH+ [Da]	ΔM [ppm]	RT [min]	# Missed Cleavages
	High	DIILDNPTLTLEVLNEAR	1	1	1	189458821		0	0	0.001	0.1392	47.65	0.000587525	3	2039.11	2.52049	75.5705	0
261399877	T-complex protein 1 subunit eta isoform d [Homo sapiens]	47.4947	4.21	4	2	2	3	3.26819e+07	499	54.7695	7.6792
	A4	Sequence	# PSMs	# Proteins	# Protein Groups	Protein Group Accessions	Modifications	ΔCn	Area	q-Value	PEP	IonScore	Exp Value	Charge	MH+ [Da]	ΔM [ppm]	RT [min]	# Missed Cleavages
	High	IALLNVELELK	1	4	1	261399877		0	2.24911e+07	0	0.04517	38.02	0.00128575	2	1254.77	2.77339	66.0881	0
	High	LLDVVHPAAK	2	2	1	261399877		0	4.28726e+07	0	0.08973	32.66	0.00720861	2	1062.63	2.41382	32.4055	0
4503351	DNA (cytosine-5)-methyltransferase 1 isoform b [Homo sapiens]	47.43	0.87	2	1	1	1	1.24378e+07	1616	183.05	7.75244
	A4	Sequence	# PSMs	# Proteins	# Protein Groups	Protein Group Accessions	Modifications	ΔCn	Area	q-Value	PEP	IonScore	Exp Value	Charge	MH+ [Da]	ΔM [ppm]	RT [min]	# Missed Cleavages
	High	LPLFPEPLHVFAPR	1	2	1	4503351		0	1.24378e+07	0	0.01047	47.43	0.000338845	3	1632.93	1.78144	66.8116	0
209869995	trifunctional purine biosynthetic protein adenosine-3 isoform 1 [Homo sapiens]	47.38	1.58	1	1	1	2	33089256	1010	107.699	6.69775
	A4	Sequence	# PSMs	# Proteins	# Protein Groups	Protein Group Accessions	Modifications	ΔCn	Area	q-Value	PEP	IonScore	Exp Value	Charge	MH+ [Da]	ΔM [ppm]	RT [min]	# Missed Cleavages
	High	AFAHITGGGLLENIPR	2	1	1	209869995		0	33089256	0.001	0.1082	44.5	0.00143522	3	1665.91	3.33306	54.6492	0
4557014	catalase [Homo sapiens]	46.96	2.47	1	1	1	1	2.80717e+06	527	59.7188	7.38623
	A4	Sequence	# PSMs	# Proteins	# Protein Groups	Protein Group Accessions	Modifications	ΔCn	Area	q-Value	PEP	IonScore	Exp Value	Charge	MH+ [Da]	ΔM [ppm]	RT [min]	# Missed Cleavages
	High	FNTANDDNVTQVR	1	1	1	4557014		0	2.80717e+06	0.001	0.1035	46.96	0.00164823	2	1493.7	3.6456	30.0956	0
32307161	cullin-1 [Homo sapiens]	46.83	3.09	1	2	2	2	9.90113e+06	776	89.622	8.00146
	A4	Sequence	# PSMs	# Proteins	# Protein Groups	Protein Group Accessions	Modifications	ΔCn	Area	q-Value	PEP	IonScore	Exp Value	Charge	MH+ [Da]	ΔM [ppm]	RT [min]	# Missed Cleavages
	High	HQQLLGEVLTQLSSR	1	1	1	32307161		0	1.12774e+07	0	0.06606	46.83	0.000699246	3	1708.94	2.67565	62.0977	0
	High	FINNNAVTK	1	1	1	32307161		0	8.52485e+06	0.007	0.287	28.17	0.0705636	2	1020.55	4.40361	21.491	0
29558099	protein phosphatase 1B isoform 3 [Homo sapiens]	46.68	5.73	2	1	1	1	3.28941e+07	192	20.7401	4.75439
	A4	Sequence	# PSMs	# Proteins	# Protein Groups	Protein Group Accessions	Modifications	ΔCn	Area	q-Value	PEP	IonScore	Exp Value	Charge	MH+ [Da]	ΔM [ppm]	RT [min]	# Missed Cleavages
	High	QLLEEMLTSYR	1	2	1	29558099		0	3.28941e+07	0.001	0.1587	46.68	0.00140683	2	1382.7	4.1874	62.9271	0
5031815	lysine--tRNA ligase isoform 2 [Homo sapiens]	46.44	1.17	2	1	1	1	2.63216e+07	597	68.0046	6.354
	A4	Sequence	# PSMs	# Proteins	# Protein Groups	Protein Group Accessions	Modifications	ΔCn	Area	q-Value	PEP	IonScore	Exp Value	Charge	MH+ [Da]	ΔM [ppm]	RT [min]	# Missed Cleavages
	High	LIFYDLR	1	2	1	5031815		0	2.63216e+07	0.008	0.288	46.44	0.000446028	2	939.531	1.52874	55.9328	0
5454064	RNA-binding protein 14 isoform 1 [Homo sapiens]	46.26	4.93	1	2	2	2	1.33386e+07	669	69.4489	9.67139
	A4	Sequence	# PSMs	# Proteins	# Protein Groups	Protein Group Accessions	Modifications	ΔCn	Area	q-Value	PEP	IonScore	Exp Value	Charge	MH+ [Da]	ΔM [ppm]	RT [min]	# Missed Cleavages
	High	LSESQLSFR	1	1	1	5454064		0	7.6855e+06	0.001	0.09929	39.74	0.00580217	2	1066.55	1.93696	40.5126	0
	High	TQSSASLAASYAAQQHPQAAASYR	1	1	1	5454064		0	18991602	0.001	0.1188	25.52	0.33048	3	2465.19	2.05205	37.5225	0
157412270	heterogeneous nuclear ribonucleoprotein M isoform b [Homo sapiens]	46.19	4.34	2	2	2	2	1.18651e+07	691	73.5724	8.82178
	A4	Sequence	# PSMs	# Proteins	# Protein Groups	Protein Group Accessions	Modifications	ΔCn	Area	q-Value	PEP	IonScore	Exp Value	Charge	MH+ [Da]	ΔM [ppm]	RT [min]	# Missed Cleavages
	High	mGPAmGPALGAGIER	1	2	1	157412270	M1(Oxidation); M5(Oxidation)	0	17961519	0.001	0.157	23.41	0.350236	2	1459.71	2.58103	36.1554	0
	High	mGPLGLDHMASSIER	1	2	1	157412270	M1(Oxidation)	0	5.76872e+06	0.005	0.2537	44.78	0.00295734	2	1629.78	2.66582	46.2442	0
11863154	coatomer subunit delta isoform 1 [Homo sapiens]	45.86	1.96	1	1	1	1	7.74783e+06	511	57.1741	6.21436
	A4	Sequence	# PSMs	# Proteins	# Protein Groups	Protein Group Accessions	Modifications	ΔCn	Area	q-Value	PEP	IonScore	Exp Value	Charge	MH+ [Da]	ΔM [ppm]	RT [min]	# Missed Cleavages
	High	IEGLLAAFPK	1	1	1	11863154		0	7.74783e+06	0	0.07507	45.86	0.000690052	2	1058.63	3.49521	59.2547	0
38683855	pentatricopeptide repeat domain-containing protein 3, mitochondrial precursor [Homo sapiens]	45.16	1.16	1	1	1	1	761529080	689	78.4997	6.41748
	A4	Sequence	# PSMs	# Proteins	# Protein Groups	Protein Group Accessions	Modifications	ΔCn	Area	q-Value	PEP	IonScore	Exp Value	Charge	MH+ [Da]	ΔM [ppm]	RT [min]	# Missed Cleavages
	High	SPALQVLR	1	1	1	38683855		0	761529080	0.001	0.1271	45.16	0.00035508	2	883.537	0.732729	37.5725	0
4885165	cystatin-A [Homo sapiens]	45.15	30.61	1	2	2	2	5.37599e+07	98	10.9997	5.50342
	A4	Sequence	# PSMs	# Proteins	# Protein Groups	Protein Group Accessions	Modifications	ΔCn	Area	q-Value	PEP	IonScore	Exp Value	Charge	MH+ [Da]	ΔM [ppm]	RT [min]	# Missed Cleavages
	High	SLPGQNEDLVLTGYQVDK	1	1	1	4885165		0	15071667	0	0.049	46.75	0.00158089	2	1976	1.07484	52.9603	0
	High	TQVVAGTNYYIK	1	1	1	4885165		0	9.24482e+07	0.004	0.2233	19.9	0.513693	2	1356.72	5.34284	39.6065	0
4507229	succinate-semialdehyde dehydrogenase, mitochondrial isoform 2 precursor [Homo sapiens]	45.12	1.87	2	1	1	1	114548729	535	57.1783	8.27979
	A4	Sequence	# PSMs	# Proteins	# Protein Groups	Protein Group Accessions	Modifications	ΔCn	Area	q-Value	PEP	IonScore	Exp Value	Charge	MH+ [Da]	ΔM [ppm]	RT [min]	# Missed Cleavages
	High	YGIDEYLELK	1	2	1	4507229		0	114548729	0.003	0.1837	45.12	0.00170416	2	1242.63	4.13429	62.206	0
33469919	DNA replication licensing factor MCM4 [Homo sapiens]	44.81	2.78	1	1	1	1	3.28099e+07	863	96.4976	6.7417
	A4	Sequence	# PSMs	# Proteins	# Protein Groups	Protein Group Accessions	Modifications	ΔCn	Area	q-Value	PEP	IonScore	Exp Value	Charge	MH+ [Da]	ΔM [ppm]	RT [min]	# Missed Cleavages
	High	FIDPLAKEEENVGIDITEPLYMQR	1	1	1	33469919		0	3.28099e+07	0	0.06533	44.81	0.00287091	3	2820.41	0.436169	69.3752	1
55956788	nucleolin [Homo sapiens]	44.65	4.51	1	2	2	2	4.35674e+07	710	76.5684	4.70361
	A4	Sequence	# PSMs	# Proteins	# Protein Groups	Protein Group Accessions	Modifications	ΔCn	Area	q-Value	PEP	IonScore	Exp Value	Charge	MH+ [Da]	ΔM [ppm]	RT [min]	# Missed Cleavages
	High	TLVLSNLSYSATEETLQEVFEK	1	1	1	55956788		0	5.96347e+07	0	0.08607	44.73	0.00239428	3	2501.28	5.07991	77.8107	0
	High	SISLYYTGEK	1	1	1	55956788		0	27500043	0.005	0.256	18.92	0.6931	2	1160.58	0.648591	42.4589	0
13129098	ankyrin repeat and SOCS box protein 8 [Homo sapiens]	44.04	2.43	1	1	1	1	23460162	288	31.6221	5.8335
	A4	Sequence	# PSMs	# Proteins	# Protein Groups	Protein Group Accessions	Modifications	ΔCn	Area	q-Value	PEP	IonScore	Exp Value	Charge	MH+ [Da]	ΔM [ppm]	RT [min]	# Missed Cleavages
	High	LVALLVR	1	1	1	13129098		0	23460162	0.006	0.2733	44.04	0.000142005	2	783.547	1.97456	48.0942	0
60279268	splicing factor U2AF 65 kDa subunit isoform b [Homo sapiens]	43.56	1.7	2	1	1	1	3.39979e+07	471	53.087	9.08545
	A4	Sequence	# PSMs	# Proteins	# Protein Groups	Protein Group Accessions	Modifications	ΔCn	Area	q-Value	PEP	IonScore	Exp Value	Charge	MH+ [Da]	ΔM [ppm]	RT [min]	# Missed Cleavages
	High	NFAFLEFR	1	2	1	60279268		0	3.39979e+07	0.005	0.2659	43.56	0.00203316	2	1043.53	3.61681	64.652	0
116805327	methylcrotonoyl-CoA carboxylase subunit alpha, mitochondrial precursor [Homo sapiens]	43.54	1.1	1	1	1	1	2.89111e+08	725	80.4219	7.78174
	A4	Sequence	# PSMs	# Proteins	# Protein Groups	Protein Group Accessions	Modifications	ΔCn	Area	q-Value	PEP	IonScore	Exp Value	Charge	MH+ [Da]	ΔM [ppm]	RT [min]	# Missed Cleavages
	High	IGYPVMIK	1	1	1	116805327		0	2.89111e+08	0.001	0.1192	43.54	0.00120384	2	920.53	2.9403	47.0935	0
116063573	filamin-A isoform 1 [Homo sapiens]	43.46	1.71	8	3	3	3	2.66405e+07	2639	279.843	6.04932
	A4	Sequence	# PSMs	# Proteins	# Protein Groups	Protein Group Accessions	Modifications	ΔCn	Area	q-Value	PEP	IonScore	Exp Value	Charge	MH+ [Da]	ΔM [ppm]	RT [min]	# Missed Cleavages
	High	LIALLEVLSQK	1	8	1	116063573		0	3.4583e+07	0	0.06634	43.46	0.00033135	2	1226.78	2.67595	73.5084	0
	High	VSGQGLHEGHTFEPAEFIIDTR	1	2	1	116063573		0	3.002e+07	0	0.09623	5.88	27.1654	3	2440.2	3.89039	53.6685	0
	High	VTVLFAGQHIAK	1	2	1	116063573		0	1.53186e+07	0.008	0.3002	14	0.674792	2	1283.75	3.6341	41.5107	0
18390331	elongation factor G, mitochondrial [Homo sapiens]	43.43	1.2	1	1	1	1	33177840	751	83.4184	7.00537
	A4	Sequence	# PSMs	# Proteins	# Protein Groups	Protein Group Accessions	Modifications	ΔCn	Area	q-Value	PEP	IonScore	Exp Value	Charge	MH+ [Da]	ΔM [ppm]	RT [min]	# Missed Cleavages
	High	YGEIPAELR	1	1	1	18390331		0	33177840	0.004	0.2342	43.43	0.00245809	2	1047.55	2.8572	41.8739	0
338968934	cold shock domain-containing protein E1 isoform 2 [Homo sapiens]	43.4196	4.82	4	4	4	4	3.31039e+07	767	85.6934	6.20166
	A4	Sequence	# PSMs	# Proteins	# Protein Groups	Protein Group Accessions	Modifications	ΔCn	Area	q-Value	PEP	IonScore	Exp Value	Charge	MH+ [Da]	ΔM [ppm]	RT [min]	# Missed Cleavages
	High	LLGYVATLK	1	4	1	338968934		0	40258372	0.001	0.09929	36.13	0.00169428	2	977.604	1.29331	48.1773	0
	High	VTLLEGDHVR	1	4	1	338968934		0	23269653	0.004	0.2159	32.18	0.0207027	2	1138.62	2.6418	32.4046	0
	High	INFVIDNNK	1	4	1	338968934		0	1.68586e+07	0.004	0.2329	15.27	1.36251	2	1076.58	3.0639	42.6242	0
	High	IKVDFVIPK	1	4	1	338968934		0	35783652	0.007	0.2871	17.35	0.163829	3	1058.66	1.43283	48.7327	1
40217847	U5 small nuclear ribonucleoprotein 200 kDa helicase [Homo sapiens]	42.48	0.84	1	1	1	1	5.69704e+06	2136	244.353	6.06201
	A4	Sequence	# PSMs	# Proteins	# Protein Groups	Protein Group Accessions	Modifications	ΔCn	Area	q-Value	PEP	IonScore	Exp Value	Charge	MH+ [Da]	ΔM [ppm]	RT [min]	# Missed Cleavages
	High	GLIEIISNAAEYENIPIR	1	1	1	40217847		0	5.69704e+06	0	0.02555	42.48	0.00218913	3	2015.09	2.59166	75.6784	0
149274651	centrosomal protein of 78 kDa isoform b [Homo sapiens]	42.28	2.97	2	2	2	2	1.09171e+07	706	78.2675	8.33838
	A4	Sequence	# PSMs	# Proteins	# Protein Groups	Protein Group Accessions	Modifications	ΔCn	Area	q-Value	PEP	IonScore	Exp Value	Charge	MH+ [Da]	ΔM [ppm]	RT [min]	# Missed Cleavages
	High	GVDWAPLLSTLK	1	2	1	149274651		0	1.4529e+07	0.003	0.1721	42.28	0.00222131	2	1299.73	-0.109931	70.4826	0
	High	FHAFLDLLK	1	2	1	149274651		0	7.30517e+06	0.004	0.2315	20.31	0.31099	2	1103.63	3.17335	61.1417	0
315570273	actin, gamma-enteric smooth muscle isoform 2 precursor [Homo sapiens]	41.94	3	13	1	1	1	6.05421e+07	333	37.0594	5.5415
	A4	Sequence	# PSMs	# Proteins	# Protein Groups	Protein Group Accessions	Modifications	ΔCn	Area	q-Value	PEP	IonScore	Exp Value	Charge	MH+ [Da]	ΔM [ppm]	RT [min]	# Missed Cleavages
	High	AGFAGDDAPR	1	13	1	315570273		0	6.05421e+07	0.001	0.1487	41.94	0.00276685	2	976.452	3.81244	21.6482	0
156151392	heterogeneous nuclear ribonucleoprotein R isoform 4 [Homo sapiens]	41.6068	4.7	4	1	2	2	64628236	532	59.6447	9.15869
	A4	Sequence	# PSMs	# Proteins	# Protein Groups	Protein Group Accessions	Modifications	ΔCn	Area	q-Value	PEP	IonScore	Exp Value	Charge	MH+ [Da]	ΔM [ppm]	RT [min]	# Missed Cleavages
	High	AGPIWDLR	1	11	2	156151392;359338991		0	110102839	0.004	0.2257	36.76	0.00588307	2	927.506	1.13595	51.2055	0
	High	VTEGLVDVILYHQPDDK	1	2	1	156151392		0	19153633	0.004	0.2043	27.08	0.123309	3	1941	1.99795	59.937	0
14165466	polypyrimidine tract-binding protein 1 isoform c [Homo sapiens]	41.45	8.1	3	2	2	2	8.52525e+07	531	57.1856	9.17334
	A4	Sequence	# PSMs	# Proteins	# Protein Groups	Protein Group Accessions	Modifications	ΔCn	Area	q-Value	PEP	IonScore	Exp Value	Charge	MH+ [Da]	ΔM [ppm]	RT [min]	# Missed Cleavages
	High	IAIPGLAGAGNSVLLVSNLNPER	1	3	1	14165466		0	8.24862e+07	0	0.05619	44.05	0.000619841	3	2275.28	1.35462	71.2386	0
	High	KLPIDVTEGEVISLGLPFGK	1	3	1	14165466		0	8.80188e+07	0.006	0.2786	17.9	0.208403	3	2112.2	2.92957	71.2912	1
61742814	coiled-coil and C2 domain-containing protein 1B [Homo sapiens]	41.31	1.17	1	1	1	1	2.75157e+07	858	94.1664	5.26221
	A4	Sequence	# PSMs	# Proteins	# Protein Groups	Protein Group Accessions	Modifications	ΔCn	Area	q-Value	PEP	IonScore	Exp Value	Charge	MH+ [Da]	ΔM [ppm]	RT [min]	# Missed Cleavages
	High	FGAVLEALEK	1	1	1	61742814		0	2.75157e+07	0	0.05944	41.31	0.00285857	2	1076.6	2.9286	54.4784	0
216548445	tRNA (guanine(26)-N(2))-dimethyltransferase isoform 2 [Homo sapiens]	40.86	2.86	2	2	2	2	2.83321e+07	630	69.2619	7.2251
	A4	Sequence	# PSMs	# Proteins	# Protein Groups	Protein Group Accessions	Modifications	ΔCn	Area	q-Value	PEP	IonScore	Exp Value	Charge	MH+ [Da]	ΔM [ppm]	RT [min]	# Missed Cleavages
	High	IVLHSLDLR	1	2	1	216548445		0	2.6412e+07	0.001	0.138	22.98	0.0563921	3	1065.64	1.82611	43.1524	0
	High	FALEVPGLR	1	2	1	216548445		0	3.02523e+07	0.005	0.2588	40.86	0.00344958	2	1001.58	2.8303	58.8702	0
106049528	pyruvate carboxylase, mitochondrial precursor [Homo sapiens]	40.45	0.85	1	1	1	1	1.65556e+09	1178	129.551	6.84424
	A4	Sequence	# PSMs	# Proteins	# Protein Groups	Protein Group Accessions	Modifications	ΔCn	Area	q-Value	PEP	IonScore	Exp Value	Charge	MH+ [Da]	ΔM [ppm]	RT [min]	# Missed Cleavages
	High	DAHQSLLATR	1	1	1	106049528		0	1.65556e+09	0.001	0.1368	40.45	0.00343048	2	1111.59	2.09147	25.3675	0
428673536	KH domain-containing, RNA-binding, signal transduction-associated protein 1 isoform 2 [Homo sapiens]	40.42	4.95	2	1	1	1	28506328	404	43.9999	7.28369
	A4	Sequence	# PSMs	# Proteins	# Protein Groups	Protein Group Accessions	Modifications	ΔCn	Area	q-Value	PEP	IonScore	Exp Value	Charge	MH+ [Da]	ΔM [ppm]	RT [min]	# Missed Cleavages
	High	DSLDPSFTHAMQLLTAEIEK	1	2	1	428673536		0	28506328	0	0.0692	40.42	0.00846089	3	2246.1	1.66474	78.7808	0
4503841	X-ray repair cross-complementing protein 6 [Homo sapiens]	40.28	1.97	1	1	1	1	1.14146e+07	609	69.7991	6.63916
	A4	Sequence	# PSMs	# Proteins	# Protein Groups	Protein Group Accessions	Modifications	ΔCn	Area	q-Value	PEP	IonScore	Exp Value	Charge	MH+ [Da]	ΔM [ppm]	RT [min]	# Missed Cleavages
	High	DTGIFLDLMHLK	1	1	1	4503841		0	1.14146e+07	0.003	0.1777	40.28	0.00514722	3	1402.74	1.47372	70.7982	0
313151210	peroxisomal multifunctional enzyme type 2 isoform 3 [Homo sapiens]	39.47	2.23	3	1	1	1	3840585	718	77.8213	8.76318
	A4	Sequence	# PSMs	# Proteins	# Protein Groups	Protein Group Accessions	Modifications	ΔCn	Area	q-Value	PEP	IonScore	Exp Value	Charge	MH+ [Da]	ΔM [ppm]	RT [min]	# Missed Cleavages
	High	ATSTATSGFAGAIGQK	1	3	1	313151210		0	3840585	0.001	0.1265	39.47	0.00764872	2	1467.75	4.04167	36.6244	0
27881506	ATP-binding cassette sub-family F member 2 isoform a [Homo sapiens]	39.17	2.41	2	1	1	1	3.04883e+07	623	71.2446	7.37158
	A4	Sequence	# PSMs	# Proteins	# Protein Groups	Protein Group Accessions	Modifications	ΔCn	Area	q-Value	PEP	IonScore	Exp Value	Charge	MH+ [Da]	ΔM [ppm]	RT [min]	# Missed Cleavages
	High	EVPIPEHIDIYHLTR	1	2	1	27881506		0	3.04883e+07	0	0.000747	39.17	0.00565349	4	1831.98	3.83316	53.6203	0
86991440	serine/arginine-rich splicing factor 5 [Homo sapiens]	39.12	3.31	3	1	1	1	17455534	272	31.2453	11.5903
	A4	Sequence	# PSMs	# Proteins	# Protein Groups	Protein Group Accessions	Modifications	ΔCn	Area	q-Value	PEP	IonScore	Exp Value	Charge	MH+ [Da]	ΔM [ppm]	RT [min]	# Missed Cleavages
	High	LIVENLSSR	1	3	1	86991440		0	17455534	0.001	0.1138	39.12	0.00472702	2	1030.59	-0.140156	38.4715	0
48762920	6-phosphofructokinase, liver type [Homo sapiens]	39.0179	3.59	3	1	2	2	3.09053e+07	780	84.9642	7.50342
	A4	Sequence	# PSMs	# Proteins	# Protein Groups	Protein Group Accessions	Modifications	ΔCn	Area	q-Value	PEP	IonScore	Exp Value	Charge	MH+ [Da]	ΔM [ppm]	RT [min]	# Missed Cleavages
	High	VTVLGHVQR	1	3	1	48762920		0	3.09053e+07	0.001	0.1059	36.54	0.00352693	2	1008.6	1.65965	22.7805	0
	High	AIGVLTSGGDAQGmNAAVR	1	2	2	48762920;11321601	M14(Oxidation)	0	0	0.007	0.2862	23.99	0.318821	2	1803.91	2.0394	38.1838	0
82546879	GTP-binding protein 1 [Homo sapiens]	37.68	1.79	1	1	1	1	2.49225e+07	669	72.408	8.33838
	A4	Sequence	# PSMs	# Proteins	# Protein Groups	Protein Group Accessions	Modifications	ΔCn	Area	q-Value	PEP	IonScore	Exp Value	Charge	MH+ [Da]	ΔM [ppm]	RT [min]	# Missed Cleavages
	High	VITFIDLAGHEK	1	1	1	82546879		0	2.49225e+07	0.001	0.1482	37.68	0.00693522	3	1342.74	0.920374	52.1616	0
115298657	protein S100-A7 [Homo sapiens]	36.6672	10.89	2	1	1	3	3.81325e+07	101	11.4636	6.771
	A4	Sequence	# PSMs	# Proteins	# Protein Groups	Protein Group Accessions	Modifications	ΔCn	Area	q-Value	PEP	IonScore	Exp Value	Charge	MH+ [Da]	ΔM [ppm]	RT [min]	# Missed Cleavages
	High	SIIGMIDMFHK	1	2	1	115298657		0	3.81325e+07	0	0.08575	34.3	0.0232024	3	1291.66	1.8986	64.9868	0
	High	SIIGMIDmFHK	1	2	1	115298657	M8(Oxidation)	0	18852250	0.001	0.1108	25.35	0.18336	3	1307.65	1.09649	59.0937	0
	High	SIIGmIDmFHK	1	2	1	115298657	M5(Oxidation); M8(Oxidation)	0	1.32427e+07	0.004	0.2337	14.92	2.10175	3	1323.65	2.66544	48.18	0
21361322	tubulin beta-4A chain [Homo sapiens]	36.43	2.03	3	1	1	1	1.30218e+07	444	49.5539	4.88135
	A4	Sequence	# PSMs	# Proteins	# Protein Groups	Protein Group Accessions	Modifications	ΔCn	Area	q-Value	PEP	IonScore	Exp Value	Charge	MH+ [Da]	ΔM [ppm]	RT [min]	# Missed Cleavages
	High	YLTVAAVFR	1	3	1	21361322		0	1.30218e+07	0	0.09339	36.43	0.00373116	2	1039.6	3.8962	56.7723	0
40789249	aspartate--tRNA ligase, mitochondrial [Homo sapiens]	36.33	1.24	1	1	1	1	9722235	645	73.5161	8.01611
	A4	Sequence	# PSMs	# Proteins	# Protein Groups	Protein Group Accessions	Modifications	ΔCn	Area	q-Value	PEP	IonScore	Exp Value	Charge	MH+ [Da]	ΔM [ppm]	RT [min]	# Missed Cleavages
	High	YILATLLK	1	1	1	40789249		0	9722235	0.004	0.2033	36.33	0.000698427	2	934.599	1.50661	59.2174	0
33519430	thioredoxin reductase 1, cytoplasmic isoform 2 [Homo sapiens]	36.02	3.01	4	1	1	1	1.59905e+07	499	54.7198	6.46826
	A4	Sequence	# PSMs	# Proteins	# Protein Groups	Protein Group Accessions	Modifications	ΔCn	Area	q-Value	PEP	IonScore	Exp Value	Charge	MH+ [Da]	ΔM [ppm]	RT [min]	# Missed Cleavages
	High	VMVLDFVTPTPLGTR	1	4	1	33519430		0	1.59905e+07	0.005	0.2514	36.02	0.00846367	2	1645.91	5.09294	68.4586	0
24234756	interleukin enhancer-binding factor 3 isoform c [Homo sapiens]	35.78	1.45	5	1	1	1	1.77029e+07	690	74.5603	8.23584
	A4	Sequence	# PSMs	# Proteins	# Protein Groups	Protein Group Accessions	Modifications	ΔCn	Area	q-Value	PEP	IonScore	Exp Value	Charge	MH+ [Da]	ΔM [ppm]	RT [min]	# Missed Cleavages
	High	AYAALAALEK	1	5	1	24234756		0	1.77029e+07	0.006	0.2743	35.78	0.00992224	2	1020.58	3.67261	47.0675	0
31657129	phosphoribosylformylglycinamidine synthase [Homo sapiens]	35.09	1.64	1	1	1	1	3.70209e+07	1338	144.643	5.75732
	A4	Sequence	# PSMs	# Proteins	# Protein Groups	Protein Group Accessions	Modifications	ΔCn	Area	q-Value	PEP	IonScore	Exp Value	Charge	MH+ [Da]	ΔM [ppm]	RT [min]	# Missed Cleavages
	High	LSFAHPPSAEVEAIALATLHDR	1	1	1	31657129		0	3.70209e+07	0.003	0.186	35.09	0.0152548	4	2345.24	4.71224	65.5918	0
50053795	eukaryotic translation initiation factor 4B [Homo sapiens]	35.08	2.62	1	1	1	1	1.31997e+07	611	69.1103	5.73193
	A4	Sequence	# PSMs	# Proteins	# Protein Groups	Protein Group Accessions	Modifications	ΔCn	Area	q-Value	PEP	IonScore	Exp Value	Charge	MH+ [Da]	ΔM [ppm]	RT [min]	# Missed Cleavages
	High	AASIFGGAKPVDTAAR	1	1	1	50053795		0	1.31997e+07	0.003	0.1984	35.08	0.0134117	2	1531.83	1.98584	36.5237	0
40018640	parafibromin [Homo sapiens]	35.06	1.51	1	1	1	1	4.25529e+06	531	60.5391	9.61279
	A4	Sequence	# PSMs	# Proteins	# Protein Groups	Protein Group Accessions	Modifications	ΔCn	Area	q-Value	PEP	IonScore	Exp Value	Charge	MH+ [Da]	ΔM [ppm]	RT [min]	# Missed Cleavages
	High	aDVLSVLR	1	1	1	40018640	N-Term(Acetyl)	0	4.25529e+06	0.007	0.2825	35.06	0.00957499	2	914.532	1.55678	68.7214	0
283436224	ATPase family AAA domain-containing protein 3A isoform 3 [Homo sapiens]	34.26	3.75	5	2	2	2	2.64409e+07	507	57.912	9.24658
	A4	Sequence	# PSMs	# Proteins	# Protein Groups	Protein Group Accessions	Modifications	ΔCn	Area	q-Value	PEP	IonScore	Exp Value	Charge	MH+ [Da]	ΔM [ppm]	RT [min]	# Missed Cleavages
	High	QQQLLNEENLR	1	4	1	283436224		0	7.99895e+06	0.005	0.2584	34.26	0.0219922	2	1384.72	1.74274	38.275	0
	High	LAQFDYGR	1	5	1	283436224		0	4.48829e+07	0.005	0.2631	23.94	0.20041	2	969.48	1.48734	35.5844	0
4758032	coatomer subunit beta' [Homo sapiens]	33.94	3.2	1	2	2	2	1.16781e+07	906	102.422	5.2749
	A4	Sequence	# PSMs	# Proteins	# Protein Groups	Protein Group Accessions	Modifications	ΔCn	Area	q-Value	PEP	IonScore	Exp Value	Charge	MH+ [Da]	ΔM [ppm]	RT [min]	# Missed Cleavages
	High	LPEAAFLAR	1	1	1	4758032		0	12937982	0.004	0.2099	33.94	0.019375	2	987.565	2.52496	48.1594	0
	High	SFGSAQEFAWAHDSSEYAIR	1	1	1	4758032		0	1.04183e+07	0.008	0.3017	9.57	14.2371	3	2259.02	3.24475	54.489	0
5031877	lamin-B1 isoform 1 [Homo sapiens]	33.82	4.44	2	2	2	2	4.4887e+06	586	66.3676	5.16064
	A4	Sequence	# PSMs	# Proteins	# Protein Groups	Protein Group Accessions	Modifications	ΔCn	Area	q-Value	PEP	IonScore	Exp Value	Charge	MH+ [Da]	ΔM [ppm]	RT [min]	# Missed Cleavages
	High	DAALATALGDKK	1	1	1	5031877		0	6.97878e+06	0.001	0.1381	22.96	0.227874	2	1173.65	3.58507	32.085	1
	High	LSSEMNTSTVNSAR	1	2	1	5031877		0	1.99863e+06	0.003	0.1799	33.82	0.0340885	2	1496.7	2.34119	25.656	0
38202257	neutral alpha-glucosidase AB isoform 2 precursor [Homo sapiens]	33.1796	9	5	5	5	5	4.47891e+07	944	106.807	6.13818
	A4	Sequence	# PSMs	# Proteins	# Protein Groups	Protein Group Accessions	Modifications	ΔCn	Area	q-Value	PEP	IonScore	Exp Value	Charge	MH+ [Da]	ΔM [ppm]	RT [min]	# Missed Cleavages
	High	FSFSGNTLVSSSADPEGHFETPIWIER	1	5	1	38202257		0	3.75605e+07	0	0.02539	29.69	0.152131	3	3010.43	3.68227	67.0097	0
	High	LVAIVDPHIK	1	5	1	38202257		0	3.25735e+07	0.001	0.1561	23.76	0.0351307	3	1104.68	0.611967	41.2989	0
	High	SIRPGLSPYR	1	2	1	38202257		0	4.31418e+07	0.003	0.191	17.31	0.740335	3	1145.64	0.906543	29.1058	0
	High	HHGPQTLYLPVTLSSIPVFQR	1	5	1	38202257		0	2.80673e+07	0.004	0.2318	14.01	1.02873	4	2390.31	4.38901	66.2835	0
	High	FGAVWTGDNTAEWDHLK	1	5	1	38202257		0	5.36652e+07	0.005	0.2681	16.14	2.59638	3	1946.91	4.16494	54.7994	0
15149476	arginine--tRNA ligase, cytoplasmic [Homo sapiens]	32.8	1.21	1	1	1	1	9.17718e+07	660	75.3309	6.68311
	A4	Sequence	# PSMs	# Proteins	# Protein Groups	Protein Group Accessions	Modifications	ΔCn	Area	q-Value	PEP	IonScore	Exp Value	Charge	MH+ [Da]	ΔM [ppm]	RT [min]	# Missed Cleavages
	High	EMHVGHLR	1	1	1	15149476		0	9.17718e+07	0.001	0.09936	32.8	0.0253744	3	978.495	1.55715	16.133	0
4506749	ribonucleoside-diphosphate reductase large subunit [Homo sapiens]	32.63	2.9	1	1	1	1	1.95897e+07	792	90.0125	7.15186
	A4	Sequence	# PSMs	# Proteins	# Protein Groups	Protein Group Accessions	Modifications	ΔCn	Area	q-Value	PEP	IonScore	Exp Value	Charge	MH+ [Da]	ΔM [ppm]	RT [min]	# Missed Cleavages
	High	VSVGIHKEDIDAAIETYNLLSER	1	1	1	4506749		0	1.95897e+07	0	0.02224	32.63	0.0288706	3	2572.33	2.57902	63.762	1
41406069	histone H2A.V isoform 4 [Homo sapiens]	29.31	13.64	17	1	1	1	36744844	66	6.88774	11.063
	A4	Sequence	# PSMs	# Proteins	# Protein Groups	Protein Group Accessions	Modifications	ΔCn	Area	q-Value	PEP	IonScore	Exp Value	Charge	MH+ [Da]	ΔM [ppm]	RT [min]	# Missed Cleavages
	High	AGLQFPVGR	1	17	1	41406069		0	36744844	0.002	0.1636	29.31	0.0698628	2	944.533	2.34355	45.1223	0
6912676	SNW domain-containing protein 1 [Homo sapiens]	28.81	4.1	1	1	1	1	1.62818e+07	536	61.4565	9.5249
	A4	Sequence	# PSMs	# Proteins	# Protein Groups	Protein Group Accessions	Modifications	ΔCn	Area	q-Value	PEP	IonScore	Exp Value	Charge	MH+ [Da]	ΔM [ppm]	RT [min]	# Missed Cleavages
	High	aLTSFLPAPTQLSQDQLEAEEK	1	1	1	6912676	N-Term(Acetyl)	0	1.62818e+07	0	0.02854	28.81	0.0952223	3	2458.25	7.57727	75.3455	0
295821202	cystathionine beta-synthase [Homo sapiens]	27.7	2.9	1	2	2	2	1.04994e+07	551	60.5482	6.65381
	A4	Sequence	# PSMs	# Proteins	# Protein Groups	Protein Group Accessions	Modifications	ΔCn	Area	q-Value	PEP	IonScore	Exp Value	Charge	MH+ [Da]	ΔM [ppm]	RT [min]	# Missed Cleavages
	High	TVVDKWFK	1	1	1	295821202		0	5.3414e+06	0.003	0.1937	22.58	0.226904	3	1022.57	0.744555	42.6063	1
	High	ILPDILKK	1	1	1	295821202		0	15657368	0.004	0.2123	27.7	0.00407578	3	939.625	0.813699	41.712	1
4503523	eukaryotic translation initiation factor 3 subunit D [Homo sapiens]	27.14	2.55	1	1	1	1	28332099	548	63.9324	6.04932
	A4	Sequence	# PSMs	# Proteins	# Protein Groups	Protein Group Accessions	Modifications	ΔCn	Area	q-Value	PEP	IonScore	Exp Value	Charge	MH+ [Da]	ΔM [ppm]	RT [min]	# Missed Cleavages
	High	IFHTVTTTDDPVIR	1	1	1	4503523		0	28332099	0.001	0.1041	27.14	0.101815	3	1614.86	4.99258	40.1048	0
17999541	vacuolar protein sorting-associated protein 35 [Homo sapiens]	26.6698	4.9	1	3	3	3	1.45575e+07	796	91.6489	5.49072
	A4	Sequence	# PSMs	# Proteins	# Protein Groups	Protein Group Accessions	Modifications	ΔCn	Area	q-Value	PEP	IonScore	Exp Value	Charge	MH+ [Da]	ΔM [ppm]	RT [min]	# Missed Cleavages
	High	LFDIFSQQVATVIQSR	1	1	1	17999541		0	1.40917e+07	0.003	0.198	24.85	0.134373	3	1852	2.39001	73.513	0
	High	IFSFAHQTISALIK	1	1	1	17999541		0	1.08926e+07	0.005	0.2666	5.59	5.59017	3	1575.89	2.96709	60.7918	0
	High	NIIIALIDR	1	1	1	17999541		0	1.86882e+07	0.006	0.2805	25.27	0.0289737	2	1040.65	2.6754	64.412	0
24430151	26S protease regulatory subunit 4 [Homo sapiens]	26.07	2.95	1	1	1	1	5.67379e+06	440	49.1537	6.21436
	A4	Sequence	# PSMs	# Proteins	# Protein Groups	Protein Group Accessions	Modifications	ΔCn	Area	q-Value	PEP	IonScore	Exp Value	Charge	MH+ [Da]	ΔM [ppm]	RT [min]	# Missed Cleavages
	High	IKDYLLMEEEFIR	1	1	1	24430151		0	5.67379e+06	0.001	0.1561	26.07	0.14509	3	1698.88	2.06555	61.6266	1
5803167	splicing factor 3A subunit 3 [Homo sapiens]	25.95	2.4	1	1	1	1	1.03139e+07	501	58.8123	5.37646
	A4	Sequence	# PSMs	# Proteins	# Protein Groups	Protein Group Accessions	Modifications	ΔCn	Area	q-Value	PEP	IonScore	Exp Value	Charge	MH+ [Da]	ΔM [ppm]	RT [min]	# Missed Cleavages
	High	SLESLDTSLFAK	1	1	1	5803167		0	1.03139e+07	0.001	0.1406	25.95	0.124508	2	1310.69	4.75305	57.6294	0
5902072	serpin B3 [Homo sapiens]	25.03	3.59	1	1	1	1	9390995	390	44.5365	6.81494
	A4	Sequence	# PSMs	# Proteins	# Protein Groups	Protein Group Accessions	Modifications	ΔCn	Area	q-Value	PEP	IonScore	Exp Value	Charge	MH+ [Da]	ΔM [ppm]	RT [min]	# Missed Cleavages
	High	TYLFLQEYLDAIKK	1	1	1	5902072		0	9390995	0.004	0.2381	25.03	0.11086	3	1744.95	0.739824	70.2867	1
264681526	lipoma-preferred partner isoform b [Homo sapiens]	24.2	2.15	2	1	1	1	58200580	465	50.2446	7.10791
	A4	Sequence	# PSMs	# Proteins	# Protein Groups	Protein Group Accessions	Modifications	ΔCn	Area	q-Value	PEP	IonScore	Exp Value	Charge	MH+ [Da]	ΔM [ppm]	RT [min]	# Missed Cleavages
	High	FAPVVAPKPK	1	2	1	264681526		0	58200580	0	0.07078	24.2	0.0332666	2	1053.65	1.70376	29.6823	0
27262651	ataxin-2-like protein isoform D [Homo sapiens]	23.16	2.2	6	1	1	1	12909344	1044	110.258	8.85107
	A4	Sequence	# PSMs	# Proteins	# Protein Groups	Protein Group Accessions	Modifications	ΔCn	Area	q-Value	PEP	IonScore	Exp Value	Charge	MH+ [Da]	ΔM [ppm]	RT [min]	# Missed Cleavages
	High	TLSSPSNRPSGETSVPPPPAVGR	1	6	1	27262651		0	12909344	0.001	0.1033	23.16	0.348285	3	2290.18	-0.918026	34.1473	0
4504573	DNA-binding protein inhibitor ID-4 [Homo sapiens]	18.64	22.98	1	1	1	1	137572954	161	16.6116	8.32373
	A4	Sequence	# PSMs	# Proteins	# Protein Groups	Protein Group Accessions	Modifications	ΔCn	Area	q-Value	PEP	IonScore	Exp Value	Charge	MH+ [Da]	ΔM [ppm]	RT [min]	# Missed Cleavages
	High	KAPSGcGGGELALRcLAEHGHsLGGsAAAAAAAAAAR	1	1	1	4504573	C6(DeStreak); C15(DeStreak); S22(Phospho); S26(Phospho)	0	137572954	0.001	0.1291	18.64	2.903	3	3642.62	9.15969	80.7183	2
194018522	eukaryotic peptide chain release factor GTP-binding subunit ERF3A isoform 3 [Homo sapiens]	16.98	1.6	4	1	1	1	4.96965e+07	499	55.7203	5.61768
	A4	Sequence	# PSMs	# Proteins	# Protein Groups	Protein Group Accessions	Modifications	ΔCn	Area	q-Value	PEP	IonScore	Exp Value	Charge	MH+ [Da]	ΔM [ppm]	RT [min]	# Missed Cleavages
	High	HLIVLINK	1	4	1	194018522		0	4.96965e+07	0.001	0.1602	16.98	0.021047	2	949.621	1.62792	38.5256	0
4502261	antithrombin-III precursor [Homo sapiens]	16.07	2.37	1	1	1	1	6.715e+07	464	52.5689	6.7124
	A4	Sequence	# PSMs	# Proteins	# Protein Groups	Protein Group Accessions	Modifications	ΔCn	Area	q-Value	PEP	IonScore	Exp Value	Charge	MH+ [Da]	ΔM [ppm]	RT [min]	# Missed Cleavages
	High	TSDQIHFFFAK	1	1	1	4502261		0	6.715e+07	0.003	0.1869	16.07	1.60168	3	1340.67	1.78593	52.6109	0
40807485	pre-mRNA-processing factor 6 [Homo sapiens]	0	0.96	1	1	1	1	4.48078e+06	941	106.858	8.25049
	A4	Sequence	# PSMs	# Proteins	# Protein Groups	Protein Group Accessions	Modifications	ΔCn	Area	q-Value	PEP	IonScore	Exp Value	Charge	MH+ [Da]	ΔM [ppm]	RT [min]	# Missed Cleavages
	High	ESLEALLQR	1	1	1	40807485		0	4.48078e+06	0.008	0.2892	26.73	0.104888	2	1058.59	3.048	53.577	0
108773810	leucine--tRNA ligase, cytoplasmic [Homo sapiens]	0	2.89	1	2	2	2	2.22767e+07	1176	134.379	7.29834
	A4	Sequence	# PSMs	# Proteins	# Protein Groups	Protein Group Accessions	Modifications	ΔCn	Area	q-Value	PEP	IonScore	Exp Value	Charge	MH+ [Da]	ΔM [ppm]	RT [min]	# Missed Cleavages
	High	AVLMENIVYLTNSLELEHIEVK	1	1	1	108773810		0	1.41187e+07	0.005	0.2571	12.04	2.54133	3	2557.37	2.6966	77.8234	0
	High	VDIGDTIIYLVH	1	1	1	108773810		0	3.04348e+07	0.008	0.3021	24.79	0.140225	2	1357.74	4.14481	72.3963	0
18765756	dual specificity tyrosine-phosphorylation-regulated kinase 1A isoform 5 [Homo sapiens]	0	6.62	4	1	1	2	63837749	529	60.2915	9.12939
	A4	Sequence	# PSMs	# Proteins	# Protein Groups	Protein Group Accessions	Modifications	ΔCn	Area	q-Value	PEP	IonScore	Exp Value	Charge	MH+ [Da]	ΔM [ppm]	RT [min]	# Missed Cleavages
	High	FAQQMctALLFLAtPELSIIHcDLKPENILLCNPK	2	4	1	18765756	C6(DeStreak); T7(Phospho); T14(Phospho); C22(DeStreak)	0	63837749	0.006	0.2803	0.16	179.176	6	4239.96	2.06486	53.1834	0
37059814	ewing's tumor-associated antigen 1 [Homo sapiens]	0	3.56	1	1	1	1	2.25852e+08	926	103.376	7.62061
	A4	Sequence	# PSMs	# Proteins	# Protein Groups	Protein Group Accessions	Modifications	ΔCn	Area	q-Value	PEP	IonScore	Exp Value	Charge	MH+ [Da]	ΔM [ppm]	RT [min]	# Missed Cleavages
	High	QGsNLVQsKHLNPGSISVQTSLTNSSQIDKPMK	1	1	1	37059814	S3(Phospho); S8(Phospho)	0	2.25852e+08	0.003	0.1979	0.95	117.596	6	3683.76	2.25133	44.8082	1
389616156	eukaryotic translation initiation factor 3 subunit C [Homo sapiens]	0	0.77	2	1	1	1	1.16095e+07	913	105.278	5.68115
	A4	Sequence	# PSMs	# Proteins	# Protein Groups	Protein Group Accessions	Modifications	ΔCn	Area	q-Value	PEP	IonScore	Exp Value	Charge	MH+ [Da]	ΔM [ppm]	RT [min]	# Missed Cleavages
	High	ILHTYYK	1	2	1	389616156		0	1.16095e+07	0.003	0.1808	24.51	0.133988	3	937.516	2.22738	21.1921	0
223029410	talin-1 [Homo sapiens]	0	1.02	1	1	1	1	9.72545e+06	2541	269.599	6.07471
	A4	Sequence	# PSMs	# Proteins	# Protein Groups	Protein Group Accessions	Modifications	ΔCn	Area	q-Value	PEP	IonScore	Exp Value	Charge	MH+ [Da]	ΔM [ppm]	RT [min]	# Missed Cleavages
	High	AVSSAIAQLLGEVAQGNENYAGIAAR	1	1	1	223029410		0	9.72545e+06	0.004	0.2393	10.51	5.68644	3	2573.33	0.028394	77.468	0
31711992	dihydrolipoyllysine-residue acetyltransferase component of pyruvate dehydrogenase complex, mitochondrial precursor [Homo sapiens]	0	2.63	1	1	1	1	1.49394e+07	647	68.9531	7.84033
	A4	Sequence	# PSMs	# Proteins	# Protein Groups	Protein Group Accessions	Modifications	ΔCn	Area	q-Value	PEP	IonScore	Exp Value	Charge	MH+ [Da]	ΔM [ppm]	RT [min]	# Missed Cleavages
	High	VPLPSLSPTMQAGTIAR	1	1	1	31711992		0	1.49394e+07	0.004	0.2036	18.46	0.369232	2	1738.96	6.50687	54.845	0
46852147	isoleucine--tRNA ligase, mitochondrial precursor [Homo sapiens]	0	1.19	1	1	1	1	7032252	1012	113.719	7.1958
	A4	Sequence	# PSMs	# Proteins	# Protein Groups	Protein Group Accessions	Modifications	ΔCn	Area	q-Value	PEP	IonScore	Exp Value	Charge	MH+ [Da]	ΔM [ppm]	RT [min]	# Missed Cleavages
	High	VWGVPIPVFHHK	1	1	1	46852147		0	7032252	0.001	0.1035	13.87	1.24087	3	1415.8	3.29833	53.9571	0
261278368	lipid phosphate phosphatase-related protein type 4 isoform 2 [Homo sapiens]	0	1.13	2	1	1	1	818634794	705	76.5064	8.74854
	A4	Sequence	# PSMs	# Proteins	# Protein Groups	Protein Group Accessions	Modifications	ΔCn	Area	q-Value	PEP	IonScore	Exp Value	Charge	MH+ [Da]	ΔM [ppm]	RT [min]	# Missed Cleavages
	High	LGLEEAAR	1	2	1	261278368		0	818634794	0.008	0.2953	28.24	0.0632117	2	858.469	1.48471	15.7548	0
119120884	fer-1-like protein 6 [Homo sapiens]	0	0.7	1	1	1	1	5.84418e+07	1857	209.176	6.37939
	A4	Sequence	# PSMs	# Proteins	# Protein Groups	Protein Group Accessions	Modifications	ΔCn	Area	q-Value	PEP	IonScore	Exp Value	Charge	MH+ [Da]	ΔM [ppm]	RT [min]	# Missed Cleavages
	High	AEKGLILANKAAK	1	1	1	119120884		0	5.84418e+07	0.007	0.2832	17.71	0.155032	3	1326.81	1.27835	55.2571	2
209413738	dolichyl-diphosphooligosaccharide--protein glycosyltransferase subunit 2 isoform 2 precursor [Homo sapiens]	0	1.95	2	1	1	1	1.32266e+07	615	67.6814	6.06201
	A4	Sequence	# PSMs	# Proteins	# Protein Groups	Protein Group Accessions	Modifications	ΔCn	Area	q-Value	PEP	IonScore	Exp Value	Charge	MH+ [Da]	ΔM [ppm]	RT [min]	# Missed Cleavages
	High	SIVEEIEDLVAR	1	2	1	209413738		0	1.32266e+07	0.004	0.2075	26.02	0.114766	2	1372.74	2.89651	78.7503	0
440309857	heat shock protein 75 kDa, mitochondrial isoform 2 [Homo sapiens]	0	2	2	1	1	1	1.81456e+07	651	74.2207	7.86963
	A4	Sequence	# PSMs	# Proteins	# Protein Groups	Protein Group Accessions	Modifications	ΔCn	Area	q-Value	PEP	IonScore	Exp Value	Charge	MH+ [Da]	ΔM [ppm]	RT [min]	# Missed Cleavages
	High	AQLLQPTLEINPR	1	2	1	440309857		0	1.81456e+07	0.004	0.2367	16.15	0.448923	2	1492.85	2.15475	52.1348	0
7662086	rho guanine nucleotide exchange factor 11 isoform 1 [Homo sapiens]	0	2.17	2	1	1	1	1.11492e+08	1522	167.601	5.50342
	A4	Sequence	# PSMs	# Proteins	# Protein Groups	Protein Group Accessions	Modifications	ΔCn	Area	q-Value	PEP	IonScore	Exp Value	Charge	MH+ [Da]	ΔM [ppm]	RT [min]	# Missed Cleavages
	High	SLGGESSGGTTPVGSFHTEAARWTDGSLsPPAK	1	2	1	7662086	S29(Phospho)	0	1.11492e+08	0.004	0.2285	0.23	177.591	3	3324.52	1.33709	59.9261	1
241666479	REM2- and Rab-like small GTPase 1 [Homo sapiens]	0	13.95	1	1	1	1	130871286	258	28.4799	7.54736
	A4	Sequence	# PSMs	# Proteins	# Protein Groups	Protein Group Accessions	Modifications	ΔCn	Area	q-Value	PEP	IonScore	Exp Value	Charge	MH+ [Da]	ΔM [ppm]	RT [min]	# Missed Cleavages
	High	FDHMLLAcMENTDAFLFLFSFTDRAsFEDLPGQLAR	1	1	1	241666479	C8(DeStreak); S26(Phospho)	0	130871286	0.005	0.2684	4.37	80.4674	6	4324.94	3.95644	50.2041	1
225543438	complement C2 isoform 2 preproprotein [Homo sapiens]	0	6.13	2	1	1	1	9.33404e+07	620	69.3998	7.21045
	A4	Sequence	# PSMs	# Proteins	# Protein Groups	Protein Group Accessions	Modifications	ΔCn	Area	q-Value	PEP	IonScore	Exp Value	Charge	MH+ [Da]	ΔM [ppm]	RT [min]	# Missed Cleavages
	High	QPYSYDFPEDVAPALGTSFSHmLGAtNPtQKTKESLGR	1	2	1	225543438	M22(Oxidation); T26(Phospho); T29(Phospho)	0	9.33404e+07	0.002	0.1688	1.28	169.24	6	4316.93	0.971214	53.8413	2
303227928	matrin-3 isoform b [Homo sapiens]	0	3.76	2	1	1	1		559	62.5373	6.01123
	A4	Sequence	# PSMs	# Proteins	# Protein Groups	Protein Group Accessions	Modifications	ΔCn	Area	q-Value	PEP	IonScore	Exp Value	Charge	MH+ [Da]	ΔM [ppm]	RT [min]	# Missed Cleavages
	High	YQLLQLVEPFGVISNHLILNK	1	2	1	303227928		0	0	0.008	0.3001	12.31	0.417117	3	2438.4	6.4699	79.8101	0
116008152	collagen alpha-1(XV) chain precursor [Homo sapiens]	0	1.66	1	1	1	1	5.11039e+07	1388	141.632	4.99561
	A4	Sequence	# PSMs	# Proteins	# Protein Groups	Protein Group Accessions	Modifications	ΔCn	Area	q-Value	PEP	IonScore	Exp Value	Charge	MH+ [Da]	ΔM [ppm]	RT [min]	# Missed Cleavages
	High	TLIPSTFFRDFAIsVVVKPSSTR	1	1	1	116008152	S14(Phospho)	0	5.11039e+07	0.008	0.2916	4.49	15.0965	3	2648.4	5.61512	76.9107	1
20127408	trifunctional enzyme subunit alpha, mitochondrial precursor [Homo sapiens]	0	1.57	1	1	1	1	1.46192e+07	763	82.9469	9.0415
	A4	Sequence	# PSMs	# Proteins	# Protein Groups	Protein Group Accessions	Modifications	ΔCn	Area	q-Value	PEP	IonScore	Exp Value	Charge	MH+ [Da]	ΔM [ppm]	RT [min]	# Missed Cleavages
	High	VIGMHYFSPVDK	1	1	1	20127408		0	1.46192e+07	0	0.06024	24.59	0.220685	3	1392.7	3.92372	44.8753	0
116174742	extracellular serine/threonine protein kinase FAM20C precursor [Homo sapiens]	0	4.28	1	1	1	1	85786064	584	66.1925	7.73779
	A4	Sequence	# PSMs	# Proteins	# Protein Groups	Protein Group Accessions	Modifications	ΔCn	Area	q-Value	PEP	IonScore	Exp Value	Charge	MH+ [Da]	ΔM [ppm]	RT [min]	# Missed Cleavages
	High	RFRVLILmVFLVACALHIALDLLPR	1	1	1	116174742	M8(Oxidation)	0	85786064	0.003	0.1725	3.21	2.0295	6	2908.71	-0.0608579	57.8016	2
156546910	PHD finger protein 21A isoform b [Homo sapiens]	0	1.74	2	1	1	1		634	70.1658	9.51025
	A4	Sequence	# PSMs	# Proteins	# Protein Groups	Protein Group Accessions	Modifications	ΔCn	Area	q-Value	PEP	IonScore	Exp Value	Charge	MH+ [Da]	ΔM [ppm]	RT [min]	# Missed Cleavages
	High	TITPPAAPKPK	1	2	1	156546910		0	0	0.005	0.2597	10.45	0.721257	3	1120.67	0.261789	36.6002	0
8922301	WD repeat-containing protein 70 [Homo sapiens]	0	1.53	1	1	1	1	1.33505e+07	654	73.155	6.32861
	A4	Sequence	# PSMs	# Proteins	# Protein Groups	Protein Group Accessions	Modifications	ΔCn	Area	q-Value	PEP	IonScore	Exp Value	Charge	MH+ [Da]	ΔM [ppm]	RT [min]	# Missed Cleavages
	High	LIVTGTSIQR	1	1	1	8922301		0	1.33505e+07	0.001	0.1285	23.66	0.0897648	2	1087.65	1.56111	36.3046	0
88900507	protein arginine N-methyltransferase 5 isoform b [Homo sapiens]	0	1.45	2	1	1	1	38502809	620	71.275	6.45557
	A4	Sequence	# PSMs	# Proteins	# Protein Groups	Protein Group Accessions	Modifications	ΔCn	Area	q-Value	PEP	IonScore	Exp Value	Charge	MH+ [Da]	ΔM [ppm]	RT [min]	# Missed Cleavages
	High	GPLVNASLR	1	2	1	88900507		0	38502809	0.001	0.1525	21	0.105248	2	926.543	0.938837	35.1299	0
187936946	protein FAM161A isoform 2 [Homo sapiens]	0	3.33	2	1	1	1	3.35902e+07	660	76.7038	8.03076
	A4	Sequence	# PSMs	# Proteins	# Protein Groups	Protein Group Accessions	Modifications	ΔCn	Area	q-Value	PEP	IonScore	Exp Value	Charge	MH+ [Da]	ΔM [ppm]	RT [min]	# Missed Cleavages
	High	SPKLLTVCKPFDLHASPHASIK	1	2	1	187936946		0	3.35902e+07	0.003	0.1859	7.55	3.83227	3	2389.32	4.40848	76.6963	1
209969836	transportin-2 isoform 2 [Homo sapiens]	0	1.35	3	1	1	1	1.48479e+07	887	100.343	4.98291
	A4	Sequence	# PSMs	# Proteins	# Protein Groups	Protein Group Accessions	Modifications	ΔCn	Area	q-Value	PEP	IonScore	Exp Value	Charge	MH+ [Da]	ΔM [ppm]	RT [min]	# Missed Cleavages
	High	TLLENTAITIGR	1	3	1	209969836		0	1.48479e+07	0.003	0.1842	23	0.140082	2	1301.74	1.74781	50.9215	0
27262630	nuclear autoantigenic sperm protein isoform 3 [Homo sapiens]	0	2.67	3	1	1	1	1.43161e+07	449	48.7746	4.39893
	A4	Sequence	# PSMs	# Proteins	# Protein Groups	Protein Group Accessions	Modifications	ΔCn	Area	q-Value	PEP	IonScore	Exp Value	Charge	MH+ [Da]	ΔM [ppm]	RT [min]	# Missed Cleavages
	High	EAQLYAAQAHLK	1	3	1	27262630		0	1.43161e+07	0	0.08886	13.16	2.45394	2	1342.71	1.03883	31.8597	0
4507869	vasodilator-stimulated phosphoprotein [Homo sapiens]	0	3.68	1	1	1	1	7.7454e+06	380	39.8051	8.93896
	A4	Sequence	# PSMs	# Proteins	# Protein Groups	Protein Group Accessions	Modifications	ΔCn	Area	q-Value	PEP	IonScore	Exp Value	Charge	MH+ [Da]	ΔM [ppm]	RT [min]	# Missed Cleavages
	High	VKEEIIEAFVQELR	1	1	1	4507869		0	7.7454e+06	0.008	0.297	20.61	0.264164	3	1702.94	4.141	68.7862	1
72534670	phospholipase A-2-activating protein [Homo sapiens]	0	2.14	1	1	1	1	5.66942e+06	795	87.1014	6.3667
	A4	Sequence	# PSMs	# Proteins	# Protein Groups	Protein Group Accessions	Modifications	ΔCn	Area	q-Value	PEP	IonScore	Exp Value	Charge	MH+ [Da]	ΔM [ppm]	RT [min]	# Missed Cleavages
	High	IGDVVGSSGANQQTSGK	1	1	1	72534670		0	5.66942e+06	0.009	0.3038	16.43	1.73931	2	1604.79	0.755606	21.0143	0
112807234	G-protein coupled receptor family C group 6 member A precursor [Homo sapiens]	0	4.54	1	1	1	2	8.86831e+06	926	104.684	7.95752
	A4	Sequence	# PSMs	# Proteins	# Protein Groups	Protein Group Accessions	Modifications	ΔCn	Area	q-Value	PEP	IonScore	Exp Value	Charge	MH+ [Da]	ΔM [ppm]	RT [min]	# Missed Cleavages
	High	FLKCLyRPILIIFTcTGIQVVICTLWLIFAAPTVEVNVSLPR	2	1	1	112807234	Y6(Phospho); C15(DeStreak)	0	8.86831e+06	0.003	0.1901	2.52	43.829	6	4919.63	-0.00210623	79.2592	1
13994190	frizzled-8 precursor [Homo sapiens]	0	6.2	1	1	1	1		694	73.2524	8.19189
	A4	Sequence	# PSMs	# Proteins	# Protein Groups	Protein Group Accessions	Modifications	ΔCn	Area	q-Value	PEP	IonScore	Exp Value	Charge	MH+ [Da]	ΔM [ppm]	RT [min]	# Missed Cleavages
	High	LVAGHEKVACSGGAPGAGGAGGAGGAAAGAGAAGAGAGGPGGR	1	1	1	13994190		0	0	0.005	0.2576	5.9	28.0944	3	3285.61	6.78537	55.177	1
239744064	PREDICTED: LOW QUALITY PROTEIN: arf-GAP with GTPase, ANK repeat and PH domain-containing protein 10 [Homo sapiens]	0	5.7	1	1	1	1		684	75.334	6.65381
	A4	Sequence	# PSMs	# Proteins	# Protein Groups	Protein Group Accessions	Modifications	ΔCn	Area	q-Value	PEP	IonScore	Exp Value	Charge	MH+ [Da]	ΔM [ppm]	RT [min]	# Missed Cleavages
	High	EEVNETcGEGDGcTALHLAcRKGNVVLEQLLxGVDVmAR	1	1	1	239744064	C7(DeStreak); C13(DeStreak); C20(DeStreak); X32(G); M37(Oxidation)	0	0	0.008	0.2945	7.03	42.7911	6	4329.93	-1.65765	48.8246	2
117938326	single-pass membrane and coiled-coil domain-containing protein 1 [Homo sapiens]	0	7.48	1	1	1	2	6.62096e+07	214	24.5821	9.11475
	A4	Sequence	# PSMs	# Proteins	# Protein Groups	Protein Group Accessions	Modifications	ΔCn	Area	q-Value	PEP	IonScore	Exp Value	Charge	MH+ [Da]	ΔM [ppm]	RT [min]	# Missed Cleavages
	High	LPDLVRGLPtLASVLR	2	1	1	117938326	T10(Phospho)	0	6.62096e+07	0.006	0.2761	2.89	9.89534	2	1800.02	1.45725	58.5417	1
46275832	chemokine (C-C motif) ligand 4-like 2 precursor [Homo sapiens]	0	42.39	1	1	1	1	1.48262e+07	92	10.159	5.24951
	A4	Sequence	# PSMs	# Proteins	# Protein Groups	Protein Group Accessions	Modifications	ΔCn	Area	q-Value	PEP	IonScore	Exp Value	Charge	MH+ [Da]	ΔM [ppm]	RT [min]	# Missed Cleavages
	High	LcVtVLSLLVLVAAFCSLALSAPmGSDPPTACcFSYtAR	1	1	1	46275832	C2(DeStreak); T4(Phospho); M24(Oxidation); C33(DeStreak); T37(Phospho)	0	1.48262e+07	0.008	0.297	11.56	15.3471	6	4318.93	4.25367	49.5201	0
