# Supplementary material for: TBK1-Zyxin signaling controls tumor-associated macrophage recruitment to mitigate antitumor immunity
Source: EMBO J. 2024 Sep 20;43(21):4984–5017. doi: 10.1038/s44318-024-00244-9 (PMC11535546; doi:10.1038/s44318-024-00244-9)
Supplement: Supplementary file 5 — Source data Fig. 1 [file 44318_2024_244_MOESM5_ESM.zip]

Archive with 40 entries (33 files):
- Figure 1/
- Figure 1/1A/
- Figure 1/1A/1A.xls
- Figure 1/1A/Control.tif
- Figure 1/1A/DMXAA.tif
- Figure 1/1A/HSV-1.tif
- Figure 1/1A/poly (I C).tif
- Figure 1/1A/SeV.tif
- Figure 1/1B/
- Figure 1/1B/1B.xls
- Figure 1/1C/
- Figure 1/1C/1C.xls
- Figure 1/1C/Ctrl PM adhesion in glass slides CD11b.tif
- Figure 1/1C/Ctrl PM adhesion in glass slides.tif
- Figure 1/1C/Ctrl PM adhesion in HUVECs CD11b.tif
- Figure 1/1C/Ctrl PM adhesion in HUVECs.tif
- Figure 1/1C/DMXAA PM adhesion in glass slides CD11b.tif
- Figure 1/1C/DMXAA PM adhesion in glass slides.tif
- Figure 1/1C/DMXAA PM adhesion in HUVECs CD11b.tif
- Figure 1/1C/DMXAA PM adhesion in HUVECs.tif
- Figure 1/1C/DMXAA+GSK8612 PM adhesion in glass slides CD11b.tif
- Figure 1/1C/DMXAA+GSK8612 PM adhesion in glass slides.tif
- Figure 1/1C/DMXAA+GSK8612 PM adhesion in HUVECs CD11b.tif
- Figure 1/1C/DMXAA+GSK8612 PM adhesion in HUVECs.tif
- Figure 1/1D/
- Figure 1/1D/1D.xls
- Figure 1/1D/STING KO DMXAA.tif
- Figure 1/1D/STING KO Vehicle.tif
- Figure 1/1D/WT DMXAA.tif
- Figure 1/1D/WT Vehicle.tif
- Figure 1/1E/
- Figure 1/1E/1E.xls
- Figure 1/1F/
- Figure 1/1F/1F.xls
- Figure 1/1F/cGAMP Blood vessel.tif
- Figure 1/1F/cGAMP Leukocyte.tif
- Figure 1/1F/cGAMP Merge.tif
- Figure 1/1F/Vehicle Blood vessel.tif
- Figure 1/1F/Vehicle Leukocyte.tif
- Figure 1/1F/Vehicle Merge.tif
