# Supplementary material for: TBK1-Zyxin signaling controls tumor-associated macrophage recruitment to mitigate antitumor immunity
Source: EMBO J. 2024 Sep 20;43(21):4984–5017. doi: 10.1038/s44318-024-00244-9 (PMC11535546; doi:10.1038/s44318-024-00244-9)
Supplement: Supplementary file 5 — Source data Fig. 1 [file 44318_2024_244_MOESM5_ESM.zip › Figure 1/1A/1A.xls]

## Sheet: Sheet1
1A		Mean ± SEM	One-way ANOVA test with Bonferroni correction
		Adhesion area (μm2)
	Control	108.316	335.062	327.16	276.593	155.753	299.654	203.407	290.963	675.951	446.864	238.667	247.259	377.086	112.84	259.901	237.481	205.383	195.358	351.901	345.531	260.494	97.827	607.457	337.63	166.716	104	613.086	219.506	440.049	376.593	316	157.383	177.926	103.901	425.926	564.346
	SeV	607.062	587.111	105.037	999.901	938.815	501.235	658.173	362.617	1003.11	1007.46	370.37	1064.3	887.852	788.099	485.432	497.58	543.062	1117.53	401.827	606.765	738.716	951.358	472.148	668.346	535.704	576.691	875.358	158.469	462.173	490.272	457.185
	poly (I:C)	578.815	282.716	829.531	426.914	522.272	822.963	478.963	373.185	323.901	574.864	506.025	587.062	357.432	857.877	579.21	825.333	99.012	557.284	226.815	438.321	500.938	396.543	502.765	445.728	612.247	371.605	1125.48	527.259	1258.67	205.926	532.395	420.938	627.605	338.469	739.012
	HSV-1	375.259	475.062	1067.7	509.037	984.346	963.654	845.284	253.827	1258.82	1214.57	983.901	1337.14	307.753	402.42	471.407	510.123	406.222	503.753	134.025	185.827	287.062	646.469	241.086	883.21	519.654	492.247	416.494	294.667	362.815	444.593	513.728	464.296	770.42	775.753
	DMXAA	591.802	229.679	288.543	233.877	748.346	514.716	638.914	869.235	336.148	820.247	341.235	418.074	455.506	281.926	283.111	403.012	428.543	836.543	565.58	976.395	437.728	514.222	1219.06	1152.89	854.222	412.691	300.543	415.21	1082.86	960.84	832.099	716	890.864	803.309	1202.72
