# Supplementary material for: TBK1-Zyxin signaling controls tumor-associated macrophage recruitment to mitigate antitumor immunity
Source: EMBO J. 2024 Sep 20;43(21):4984–5017. doi: 10.1038/s44318-024-00244-9 (PMC11535546; doi:10.1038/s44318-024-00244-9)
Supplement: Supplementary file 5 — Source data Fig. 1 [file 44318_2024_244_MOESM5_ESM.zip › Figure 1/1B/1B.xls]

## Sheet: Sheet1
1B		Mean ± SEM	One-way ANOVA test with Bonferroni correction
		Accumulated distance (μm)
	Vehicle	19.1965	363.452	27.5078	184.346	29.508	257.964	72.2352	224.403	99.252	259.126	31.6497	86.1716	330.783	211.008	175.428	201.297	130.651	112.833	83.5633	321.101	260.457	206.563	493.051	73.7263	251.109	200.063	91.6351	237.472	95.4056	258.344	114.447	52.8364	31.497	121.1	200.847	50.8564	160.227	73.3894	181.394	36.9534	101.515	432.514	90.8586	67.223	223.113	37.5207	205.19	273.455
	DMXAA	86.3136	50.7254	15.1232	6.85	61.4362	37.38	3.02374	79.7962	15.8037	25.0787	39.0773	86.7431	19.1763	46.5277	29.9998	268.593	143.466	25.6314	61.9948	60.6083	86.8224	194.553	68.7612	53.7694	105.546	142.775	158.785	237.342	208.624	56.2185	73.8242	136.172	23.3532	44.5573	37.658	36.0267	27.3248	151.061	112.141	140.093	109.46	6.5798	176.339	51.9061	210.37	37.0087	138.402	44.9341
		Velocity (μm/min)
	Vehicle	0.084998	1.60929	0.121799	0.81624	0.130655	1.14221	0.319841	0.993606	0.439466	1.14735	0.140138	0.381549	1.46464	0.934296	0.776754	0.8913	0.578494	0.4996	0.37	1.42177	1.15325	0.914616	2.18312	0.326444	1.11185	0.885834	0.40574	1.05148	0.422435	1.14389	0.506747	0.233948	0.139462	0.536206	0.889308	0.225181	0.709452	0.324952	0.803172	0.163622	0.449485	1.91507	0.402302	0.297649	0.9879	0.166133	0.908538	1.2108
	DMXAA	0.382178	0.224601	0.066962	0.03033	0.272026	0.165511	0.013388	0.35332	0.069975	0.11389	0.173026	0.38408	0.084908	0.206015	0.132833	1.18927	0.635238	0.11349	0.274499	0.26836	0.384431	0.861438	0.30446	0.238079	0.983868	0.632178	0.703068	1.0509	0.923742	0.248923	0.326878	0.60294	0.103403	0.19729	0.166741	0.159518	0.120988	0.668868	0.496538	0.620298	0.484666	0.029134	0.780792	0.229829	0.93147	0.163867	0.612816	0.198958
[truncated: 102 more columns]
