# Supplementary material for: TBK1-Zyxin signaling controls tumor-associated macrophage recruitment to mitigate antitumor immunity
Source: EMBO J. 2024 Sep 20;43(21):4984–5017. doi: 10.1038/s44318-024-00244-9 (PMC11535546; doi:10.1038/s44318-024-00244-9)
Supplement: Supplementary file 5 — Source data Fig. 1 [file 44318_2024_244_MOESM5_ESM.zip › Figure 1/1C/1C.xls]

## Sheet: Sheet1
1C		Mean ± SEM	One-way ANOVA test with Bonferroni correction
		Adhesion of PMs (Glass slides)
		Number of adhesion PMs/mm2
	Vehicle	376	288	400	464	376	336
	DMXAA	688	744	616	616	672	784
	DMXAA+GSK8612	480	520	416	432	416	472
		Adhesion of PMs (HUVECs)
		Number of adhesion PMs/mm2
	Vehicle	72	120	120	136	104	96	184
	DMXAA	208	224	280	152	192	224	216
	DMXAA+GSK8612	104	152	192	184	112	128	120
