# Supplementary material for: TBK1-Zyxin signaling controls tumor-associated macrophage recruitment to mitigate antitumor immunity
Source: EMBO J. 2024 Sep 20;43(21):4984–5017. doi: 10.1038/s44318-024-00244-9 (PMC11535546; doi:10.1038/s44318-024-00244-9)
Supplement: Supplementary file 5 — Source data Fig. 1 [file 44318_2024_244_MOESM5_ESM.zip › Figure 1/1D/1D.xls]

## Sheet: Sheet1
1D		Mean ± SEM	One-way ANOVA test with Bonferroni correction
		Adhesion area (μm2)
	WT Vehicle	170.756	327.876	290.827	202.507	184.142	398.827	84.231	240.48	344.907	480.391	135.822	307.289	510.578	360.213	112.196	386.347	199.289	180.231	251.058	81.867	176.711	142.311	82.258	339.627	104.462	242.684	60.818	611.129	161.724	426.827	206.596	326.044	197.244	114.169
	WT DMXAA	293.12	831.716	529.991	89.191	470.222	612.427	585.244	317.458	234.507	212.356	410.098	317.902	478.347	726.062	406.436	207.716	295.147	1256.64	469.209	610.489	320.16	461.12	1110.77	198.951	180.196	494.862	565.831	397.902	1067.84	302.827	550.631	428.231	862.312	684.326
	STING KO Vehicle	303.964	238.062	281.902	550.507	403.502	170.738	133.511	166.258	361.636	435.04	590.116	557.173	211.876	255.164	492.409	462.151	485.244	384.32	280.836	226.187	170.987	514.684	256.942	314.72	355.716	398.116	140.658	309.262	341.404	187.502	458.044	228.871	303.218	166.009
	STING KO DMXAA	512.533	318.933	528.996	180.284	649.671	597.813	886.329	233.102	291.111	386.542	397.298	284.853	318.471	527.04	350.009	628.764	382.898	681.511	451.396	195.662	295.307	225.44	198.596	361.529	217.689	389.618	355.538	192.551	355.289	164.64	313.404	336.2	223.673	268.792
