# Supplementary material for: TBK1-Zyxin signaling controls tumor-associated macrophage recruitment to mitigate antitumor immunity
Source: EMBO J. 2024 Sep 20;43(21):4984–5017. doi: 10.1038/s44318-024-00244-9 (PMC11535546; doi:10.1038/s44318-024-00244-9)
Supplement: Supplementary file 5 — Source data Fig. 1 [file 44318_2024_244_MOESM5_ESM.zip › Figure 1/1E/1E.xls]

## Sheet: Sheet1
1E		Mean ± SEM	One-way ANOVA test with Bonferroni correction
		Accumulated distance (μm)
	WT Vehicle	208.947	117.02	195.005	225.256	255.868	305.518	283.938	348.21	267.88	286.506	273.041	239.568	353.491	212.922	254.174	299.268	287.55	278.906	259.915	249.107	284.802	176.704	252.282	200.141	246.343	144.522	207.326	193.197	273.648	210.311	182.077	261.035	221.8	304.63	106.588	259.787	134.159	51.2125	260.262	174.786	187.912	138.036	214.847	142.916	108.801	106.57	223.676	217.279
	WT DMXAA	80.7425	178.056	151.148	147.68	156.888	256.018	265.977	226.664	174.591	273.366	186.49	164.371	175.431	189.759	191.821	38.8483	228.686	221.133	134.135	120.606	289.333	130.805	66.6862	98.8885	248.6	72.9936	247.364	155.014	95.5739	200.575	132.098	112.696	68.4987	178.332	63.8898	39.8632	188.628	355.115	67.9127	127.486	145.924	169.506	279.549	96.4273	64.9859	154.426	206.603	146.02
	STING KO Vehicle	202.142	162.674	241.695	217.285	311.337	83.7507	147.606	327.225	378.969	296.121	207.893	171.27	185.589	215.74	304.498	275.291	208.994	278.151	357.411	269.39	224.735	221.166	252.737	125.648	257.81	279.711	252.019	290.735	90.9759	107.998	268.904	220.985	201.664	235.186	201.555	61.0177	289.492	310.649	297.731	387.397	56.6788	187.53	201.873	350.57	98.6615	243.463	266.155	277.517
	STING KO DMXAA	86.4897	127.88	188.365	196.227	277.844	218.194	96.408	275.44	194.905	355.845	185.535	205.296	229.46	198.121	207.872	222.212	210.355	202.976	336.252	316.475	153.85	306.656	233.288	121.597	247.764	173.17	358.862	331.882	303.056	307.647	262.637	215.302	338.095	330.975	136.353	190.745	251.736	307.938	364.685	432.324	286.341	360.176	419.142	108.16	236.536	437.743	134.198	243.906
		Mean ± SEM
		Velocity (μm/min)
	WT Vehicle	0.92517	0.518141	0.863436	0.997386	1.13293	1.35277	1.25722	1.5418	1.18612	1.26859	1.20896	1.06076	1.56518	0.942774	1.12543	1.32509	1.27321	1.23494	1.15085	1.10299	1.26104	0.782412	1.11705	0.886182	1.09075	0.639912	0.917994	0.855438	1.21165	0.931212	0.806202	1.15581	0.98208	1.34884	0.471947	1.15028	0.594025	0.226758	1.15238	0.773916	0.832032	0.611196	0.951294	0.632802	0.481747	0.471868	0.99039	0.962064
	WT DMXAA	0.357511	0.788394	0.669252	0.653898	0.694668	1.13359	1.17769	1.00362	0.773052	1.2104	0.825738	0.7278	0.776772	0.840216	0.849342	0.172012	1.01257	0.979128	0.593923	0.534016	1.2811	0.579177	0.295272	0.437857	1.10075	0.3232	1.09528	0.68637	0.423181	0.888102	0.584902	0.498991	0.303298	0.789618	0.28289	0.176506	0.835206	1.57237	0.300703	0.564479	0.646122	0.75054	1.23778	0.426959	0.287743	0.683766	0.914796	0.646542
	STING KO Vehicle	0.895038	0.720288	1.07017	0.962088	1.37853	0.37083	0.653568	1.44888	1.67799	1.31116	0.920508	0.758346	0.821748	0.955248	1.34825	1.21893	0.92538	1.23159	1.58254	1.1928	0.995076	0.979278	1.11907	0.556342	1.14153	1.2385	1.11589	1.28731	0.402821	0.47819	1.19065	0.978474	0.892926	1.04135	0.89244	0.270173	1.2818	1.37548	1.31829	1.71531	0.250961	0.83034	0.89385	1.55225	0.436852	1.078	1.17848	1.22879
	STING KO DMXAA	0.382958	0.566225	0.834042	0.868848	1.23023	0.966114	0.426874	1.21959	0.862998	1.5756	0.821508	0.909006	1.016	0.877236	0.920412	0.98391	0.931404	0.898734	1.48885	1.40128	0.681216	1.35781	1.03295	0.538407	1.09705	0.766758	1.58896	1.4695	1.34187	1.36219	1.1629	0.95331	1.49701	1.46548	0.603744	0.844578	1.11463	1.36348	1.61474	1.91423	1.26785	1.59478	1.85587	0.47891	1.04733	1.93823	0.5942	1.07996
[truncated: 2 more columns]
