# Supplementary material for: TBK1-Zyxin signaling controls tumor-associated macrophage recruitment to mitigate antitumor immunity
Source: EMBO J. 2024 Sep 20;43(21):4984–5017. doi: 10.1038/s44318-024-00244-9 (PMC11535546; doi:10.1038/s44318-024-00244-9)
Supplement: Supplementary file 5 — Source data Fig. 1 [file 44318_2024_244_MOESM5_ESM.zip › Figure 1/1F/1F.xls]

## Sheet: Sheet1
1F		Mean ± SEM	One-way ANOVA test with Bonferroni correction
		Adherent leukocytes (%)
	Vehicle	0.342857	0.12	0.137931	0.413793	0.25
	cGAMP	0.592593	0.714286	0.592593	0.666667	0.6875
