# Supplementary material for: TBK1-Zyxin signaling controls tumor-associated macrophage recruitment to mitigate antitumor immunity
Source: EMBO J. 2024 Sep 20;43(21):4984–5017. doi: 10.1038/s44318-024-00244-9 (PMC11535546; doi:10.1038/s44318-024-00244-9)
Supplement: Supplementary file 6 — Source data Fig. 2 [file 44318_2024_244_MOESM6_ESM.zip]

Archive with 47 entries (38 files):
- Figure 2/
- Figure 2/2B/
- Figure 2/2B/2B.xls
- Figure 2/2B/DLD1 Zyxin-Flag Tet-on cGAMP STING.tif
- Figure 2/2B/DLD1 Zyxin-Flag Tet-on cGAMP Zyxin-Flag.tif
- Figure 2/2B/DLD1 Zyxin-Flag Tet-on cGAMP.tif
- Figure 2/2B/DLD1 Zyxin-Flag Tet-on Vehicle STING.tif
- Figure 2/2B/DLD1 Zyxin-Flag Tet-on Vehicle Zyxin-Flag.tif
- Figure 2/2B/DLD1 Zyxin-Flag Tet-on Vehicle.tif
- Figure 2/2C/
- Figure 2/2C/2C.xls
- Figure 2/2C/HeLa STING-HA Tet-on diAZBI 1 h Merge.tif
- Figure 2/2C/HeLa STING-HA Tet-on diAZBI 1 h STING.tif
- Figure 2/2C/HeLa STING-HA Tet-on diAZBI 1 h Zyxin.tif
- Figure 2/2C/HeLa STING-HA Tet-on diAZBI 2 h Merge.tif
- Figure 2/2C/HeLa STING-HA Tet-on diAZBI 2 h STING.tif
- Figure 2/2C/HeLa STING-HA Tet-on diAZBI 2 h Zyxin.tif
- Figure 2/2C/HeLa STING-HA Tet-on diAZBI 4 h Merge.tif
- Figure 2/2C/HeLa STING-HA Tet-on diAZBI 4 h STING.tif
- Figure 2/2C/HeLa STING-HA Tet-on diAZBI 4 h Zyxin.tif
- Figure 2/2C/HeLa STING-HA Tet-on Vehicle Merge.tif
- Figure 2/2C/HeLa STING-HA Tet-on Vehicle STING.tif
- Figure 2/2C/HeLa STING-HA Tet-on Vehicle Zyxin.tif
- Figure 2/2D/
- Figure 2/2D/2D.xls
- Figure 2/2E/
- Figure 2/2E/2E.xls
- Figure 2/2E/DLD1 TBK1-HA Tet-on poly (I C) Merge.tif
- Figure 2/2E/DLD1 TBK1-HA Tet-on poly (I C) TBK1-HA.tif
- Figure 2/2E/DLD1 TBK1-HA Tet-on poly (I C) Zyxin.tif
- Figure 2/2E/DLD1 TBK1-HA Tet-on Vehicle Merge.tif
- Figure 2/2E/DLD1 TBK1-HA Tet-on Vehicle TBK1-HA.tif
- Figure 2/2E/DLD1 TBK1-HA Tet-on Vehicle Zyxin.tif
- Figure 2/2F/
- Figure 2/2F/2F.xls
- Figure 2/2F/DLD1 TBK1-HA Tet-on poly (I C) Merge.tif
- Figure 2/2F/DLD1 TBK1-HA Tet-on poly (I C) pZyxin.tif
- Figure 2/2F/DLD1 TBK1-HA Tet-on poly (I C) TBK1-HA.tif
- Figure 2/2F/DLD1 TBK1-HA Tet-on Vehicle Merge.tif
- Figure 2/2F/DLD1 TBK1-HA Tet-on Vehicle pZyxin.tif
- Figure 2/2F/DLD1 TBK1-HA Tet-on Vehicle TBK1-HA.tif
- Figure 2/2G/
- Figure 2/2G/2J.tif
- Figure 2/2H/
- Figure 2/2H/2K.tif
- Figure 2/2I/
- Figure 2/2I/2L.tif
