# Supplementary material for: TBK1-Zyxin signaling controls tumor-associated macrophage recruitment to mitigate antitumor immunity
Source: EMBO J. 2024 Sep 20;43(21):4984–5017. doi: 10.1038/s44318-024-00244-9 (PMC11535546; doi:10.1038/s44318-024-00244-9)
Supplement: Supplementary file 6 — Source data Fig. 2 [file 44318_2024_244_MOESM6_ESM.zip › Figure 2/2B/2B.xls]

## Sheet: Sheet1
2B	Distance (μm)	Zyxin	STING		Distance (μm)	Zyxin	STING
	0	0	4		0	80	0
	0.0649	0	3.0858		0.0649	88.299	0
	0.1299	0	3.4062		0.1299	96.197	0
	0.1948	0	4.1094		0.1948	105.308	0
	0.2597	0	4.8125		0.2597	112.128	0
	0.3247	0	4.4844		0.3247	91.778	0
	0.3896	0	3.8975		0.3896	85.154	0
	0.4545	0	4.8787		0.4545	83.265	0
	0.5195	0	4.375		0.5195	77.615	0.701
	0.5844	0	3.8063		0.5844	90.769	0.615
	0.6494	0	5		0.6494	110.137	0
	0.7143	0	5		0.7143	122.65	0.821
	0.7792	0	6.2129		0.7792	140.077	0.231
	0.8442	0	5		0.8442	176.222	0
	0.9091	0	5		0.9091	187.624	0
	0.974	0.726	5.1764		0.974	192.385	0
	1.039	2	3		1.039	206.068	0
	1.1039	1.914	3		1.1039	218.188	0
	1.1688	1.203	4.9688		1.1688	209.385	0
	1.2338	0.492	6		1.2338	189.94	0
	1.2987	0	5.7812		1.2987	185.12	0
	1.3636	0	5.0703		1.3636	187.077	0
	1.4286	0	5		1.4286	188.282	0
	1.4935	0.574	4.9474		1.4935	192.222	0
	1.5584	0.953	3.375		1.5584	194.769	0
	1.6234	0.227	3		1.6234	190.735	0
	1.6883	0.136	3.5625		1.6883	190.444	0
	1.7532	1.177	4.9688		1.7532	196.615	0
	1.8182	1.906	5		1.8182	212.889	0
	1.8831	0.843	4.2478		1.8831	214.538	0
	1.9481	0	5.0308		1.9481	206.692	0
	2.013	0.039	5.7578		2.013	169.479	0
	2.0779	0.75	4.75		2.0779	152.821	0
	2.1429	1.461	3.5391		2.1429	129.923	0
	2.2078	2.5	3		2.2078	88.906	0
	2.2727	5.939	4.2188		2.2727	77.897	0
	2.3377	9.814	5.9062		2.3377	74.923	0
	2.4026	11.638	6.6797		2.4026	77.333	0
	2.4675	8.849	5.2656		2.4675	75.41	0
	2.5325	9.951	3.8516		2.5325	67	0
	2.5974	10.867	3		2.5974	78.085	0
	2.6623	7.126	3.174		2.6623	73.632	0
	2.7273	8.736	3.4028		2.7273	62.308	0
	2.7922	8.524	3.4688		2.7922	79.427	0
	2.8571	5.604	4.0488		2.8571	69.795	0
	2.9221	3.936	2.6691		2.9221	60.769	0
	2.987	3.851	3.3438		2.987	64.179	0
	3.0519	1.675	3.7104		3.0519	78.726	0
	3.1169	0	6.75		3.1169	82.462	0
	3.1818	0	7.0938		3.1818	73.222	0
	3.2468	0	4.0054		3.2468	77.906	0
	3.3117	0	3		3.3117	79.846	0
	3.3766	0	3		3.3766	71.444	0
	3.4416	1.402	2.1398		3.4416	69.068	0
	3.5065	4.875	1.0312		3.5065	67.154	0
	3.5714	5.135	1.2031		3.5714	55.957	0
	3.6364	5.508	3.6797		3.6364	50.556	0
	3.7013	5.078	5.9628		3.7013	44	0
	3.7662	8.228	5.7656		3.7662	43.769	0
	3.8312	11.113	4.0594		3.8312	52.504	0
	3.8961	5.408	3		3.8961	61.462	0
	3.961	4.593	3.7344		3.961	61.949	0
	4.026	15.42	5		4.026	59.043	0
	4.0909	25.367	5		4.0909	70.231	0
	4.1558	22	5.5		4.1558	83.402	0
	4.2208	14.703	4.4454		4.2208	91.111	0
	4.2857	12.156	3.0781		4.2857	92.231	0
	4.3506	19.293	3.2188		4.3506	83.316	0
	4.4156	22.295	4.625		4.4156	87.504	0
	4.4805	21.247	5.0282		4.4805	84.077	0
	4.5455	26.247	5.4307		4.5455	62.436	0
	4.6104	41.042	3.7169		4.6104	78.923	0
	4.6753	48.578	3.1875		4.6753	107.385	0
	4.7403	38.213	4.2932		4.7403	117.231	0
	4.8052	33.995	3.7812		4.8052	131.667	0
	4.8701	38.258	3.3203		4.8701	163.538	0
	4.9351	40.537	5.3164		4.9351	163.769	0
	5	32.762	6.2941		5	145.068	0
	5.0649	28.708	5.9292		5.0649	118	0
	5.1299	23.173	7.7457		5.1299	118.667	0
	5.1948	14	11.2188		5.1948	113.889	0
	5.2597	12.027	13.4922		5.2597	99	0
	5.3247	20.028	15.5469		5.3247	99	0
	5.3896	22.93	18.0106		5.3896	92.205	0
	5.4545	22.219	19.3301		5.4545	102.923	0
	5.5195	28.857	19.6302		5.5195	98.462	0
	5.5844	32.941	18.4531		5.5844	77.444	0
	5.6494	35.336	16.9823		5.6494	79.077	0
	5.7143	36.117	19.6719		5.7143	78.487	0
	5.7792	38.328	23.1953		5.7792	74.915	0
	5.8442	42.774	25.2925		5.8442	69.385	0
	5.9091	54.785	24.5938		5.9091	91	3.778
	5.974	55.305	24.6875		5.974	103.282	10.897
	6.039	57.723	25.5524		6.039	96.308	20.308
	6.1039	66.04	22.5972		6.1039	108.915	13.53
	6.1688	53.101	18.922		6.1688	123.128	8.983
	6.2338	50.625	18.5		6.2338	119.692	11.692
	6.2987	58.281	19.3983		6.2987	100.983	19.35
	6.3636	45.781	20.8125		6.3636	100.795	25.564
	6.4286	55.937	18.7166		6.4286	137.154	17.769
	6.4935	63.188	17.625		6.4935	162.889	7.692
	6.5584	35	18.9844		6.5584	182.778	1
	6.6234	30.875	17.25		6.6234	186.231	1.308
	6.6883	28.17	14.7344		6.6883	185.419	0.684
	6.7532	28.812	13		6.7532	189	3.667
	6.8182	24.193	12.3516		6.8182	190.846	6.538
	6.8831	36.705	12.5312		6.8831	183.769	2.675
	6.9481	51.571	13		6.9481	192.034	5.778
	7.013	49.451	13		7.013	208.538	15.769
	7.0779	49.444	12.6847		7.0779	214.085	29.077
	7.1429	55.656	11.7969		7.1429	218.393	42.974
	7.2078	67.387	11.1984		7.2078	226.692	42.615
	7.2727	56.031	14.1875		7.2727	239	20.53
	7.3377	53.344	16		7.3377	244.299	25.65
	7.4026	54.88	15.2188		7.4026	243.462	79.769
	7.4675	53.897	11.7031		7.4675	242.316	127.017
	7.5325	64.844	15.0137		7.5325	234.581	139.761
	7.5974	76.582	19.7882		7.5974	214	138
	7.6623	84.17	19.7153		7.6623	193.966	153.906
	7.7273	89.943	17.5234		7.7273	207.393	152.795
	7.7922	96.57	16.6328		7.7922	221	147.462
	7.8571	114.584	22.1995		7.8571	191.632	147.632
	7.9221	126.786	23.8838		7.9221	196.573	161.855
	7.987	136.605	25.5768		7.987	202	165
	8.0519	147.66	29.5312		8.0519	192.615	151.393
	8.1169	153.994	31.6484		8.1169	183.821	160.94
	8.1818	166.632	31.1401		8.1818	181	164
	8.2468	168.023	30.2108		8.2468	187.872	179.308
	8.3117	167	29		8.3117	216.051	175.214
	8.3766	168.834	25.8674		8.3766	217.692	174
	8.4416	173.018	24.8594		8.4416	220.222	168
	8.5065	161.001	26.7477		8.5065	227.051	173.821
	8.5714	142.311	27.666		8.5714	226.154	178.385
	8.6364	146.447	24.7079		8.6364	207.068	177.547
	8.7013	141.73	23.9131		8.7013	204.718	174.205
	8.7662	120.017	27.7302		8.7662	202.846	166
	8.8312	106.758	29.4453		8.8312	191.385	143.017
	8.8961	116.369	27.412		8.8961	190.026	134.855
	8.961	129.045	24.1372		8.961	184.462	118
	9.026	116.644	24.9523		9.026	202.59	106.94
	9.0909	109.137	23.7715		9.0909	211.453	108.658
	9.1558	106.409	20.6456		9.1558	189.231	127.308
	9.2208	98.054	17.7739		9.2208	186.479	104.462
	9.2857	129.064	22.6177		9.2857	186.222	94.556
	9.3506	131.5	22.75		9.3506	181.462	115.308
	9.4156	108.115	19.1404		9.4156	154.65	144.88
	9.4805	108.44	20.1719		9.4805	137.068	163.402
	9.5455	101.216	23.875		9.5455	133.846	182.462
	9.6104	93.994	28.0898		9.6104	143.368	171.513
	9.6753	104.707	25.9392		9.6753	146.803	167.103
	9.7403	98.478	28.1753		9.7403	146.923	183.308
	9.8052	101.549	29.3026		9.8052	155.94	159.752
	9.8701	121.742	26.8672		9.8701	170.273	138.855
	9.9351	115.365	35.4099		9.9351	187.154	144.846
	10	116.469	41.1675		10	183.949	158.342
	10.0649	124.797	40.7921		10.0649	185.325	168.974
	10.1299	114.498	44.7129		10.1299	199	189
	10.1948	110.852	46.3828		10.1948	207.368	182.795
	10.2597	110.865	45.3892		10.2597	226.632	191.299
	10.3247	94.485	44.2892		10.3247	248.231	208.154
	10.3896	85.125	45.5		10.3896	240.94	192.188
	10.4545	90.366	45.9452		10.4545	247.65	157.12
	10.5195	121.146	44.6235		10.5195	252.231	138.923
	10.5844	113.781	42.3516		10.5844	227.94	139.043
	10.6494	97.146	40.1289		10.6494	191.735	135.897
	10.7143	71.986	37.3094		10.7143	179.615	123.308
	10.7792	61.417	38.7344		10.7792	151.94	112.316
	10.8442	60.057	42.0271		10.8442	126.333	104.333
	10.9091	76.594	42.5703		10.9091	123	105
	10.974	95.911	36.6896		10.974	147	92.333
	11.039	97.579	27.6177		11.039	165.137	95
	11.1039	84.877	25.2023		11.1039	173.846	124.077
	11.1688	83.42	24.3887		11.1688	160.239	185.368
	11.2338	88.055	26.9091		11.2338	147.718	190.632
	11.2987	97.079	29.9917		11.2987	129.462	178.077
	11.3636	108.371	34.321		11.3636	124.872	174.957
	11.4286	104.406	32.75		11.4286	116.427	176.12
	11.4935	91.218	28.8087		11.4935	131.538	171.615
	11.5584	92.308	26.0366		11.5584	152.308	169.256
	11.6234	111.557	30.1925		11.6234	145.761	193.479
	11.6883	121.268	32.7227		11.6883	146.692	222.385
	11.7532	114.752	30.3463		11.7532	161.846	214.282
	11.8182	125.915	29		11.8182	175.444	209.222
	11.8831	144.362	29.0682		11.8831	199.923	226.077
	11.9481	133.445	29.6719		11.9481	208.846	236.487
	12.013	122.533	30.6016		12.013	224.573	219.624
	12.0779	110.521	33.5317		12.0779	240.692	226.692
	12.1429	96.938	39.4861		12.1429	249	235.957
	12.2078	88.467	37.4062		12.2078	244.06	216.581
	12.2727	78.306	29.1808		12.2727	236.615	190.692
	12.3377	80.594	22.1875		12.3377	237.897	189.154
	12.4026	82.188	24.1875		12.4026	235.684	208.863
	12.4675	97	28		12.4675	227.462	210.154
	12.5325	103.523	29		12.5325	231.496	210.197
	12.5974	91.391	28.1875		12.5974	242.419	206.077
	12.6623	53.393	25.7344		12.6623	247	190
	12.7273	44.402	25		12.7273	245.248	188.137
	12.7922	66.285	25.5703		12.7922	241.624	186.145
	12.8571	71.226	26.7656		12.8571	235.308	166.846
	12.9221	64.244	27		12.9221	229.744	163.462
	12.987	54.008	26.5		12.987	226.897	171.829
	13.0519	52.086	28.5938		13.0519	235.615	181.462
	13.1169	55.304	29.5522		13.1169	236.735	200.538
	13.1818	64.307	26.2804		13.1818	230.282	243.632
	13.2468	56.844	21.9375		13.2468	235.692	246.923
	13.3117	58.275	24.7256		13.3117	242.615	241.026
	13.3766	77.002	45.4565		13.3766	249.094	235.299
	13.4416	71.309	44.965		13.4416	250.154	241.923
	13.5065	65.125	41.1562		13.5065	247.778	249.333
	13.5714	67.276	40.75		13.5714	247.863	250.667
	13.6364	74.632	44.1875		13.6364	247.923	252.462
	13.7013	76.872	44.8594		13.7013	246.581	254.829
	13.7662	80.219	42.375		13.7662	249	253
	13.8312	87.195	43.0938		13.8312	248.308	224
	13.8961	84.902	45.9966		13.8961	250.667	199.162
	13.961	87.293	46.7891		13.961	254	209.462
	14.026	99.734	45.5703		14.026	244.154	179.692
	14.0909	102.205	40.7831		14.0909	249.094	159.94
	14.1558	89.687	36.0737		14.1558	252.573	157.231
	14.2208	72.942	31.8281		14.2208	235.538	141.385
	14.2857	85.16	33.4121		14.2857	232.308	113.282
	14.3506	99.713	33.6741		14.3506	217.444	97.333
	14.4156	111.126	30.9556		14.4156	186.154	102.308
	14.4805	104.953	31.7032		14.4805	161.547	113.966
	14.5455	98.125	32.875		14.5455	152.752	93.863
	14.6104	94.686	34.5941		14.6104	153.692	67.462
	14.6753	97.391	35.375		14.6753	152.436	51.291
	14.7403	95.902	35.7634		14.7403	168.812	70.59
	14.8052	84.279	34.998		14.8052	180	82.538
	14.8701	68.108	32.9626		14.8701	175.795	50.128
	14.9351	44.253	35.043		14.9351	169	49.359
	15	37.324	38.7987		15	169	59.769
	15.0649	45.891	36.8125		15.0649	135.684	17.239
	15.1299	48.924	31.0073		15.1299	110.872	3.513
	15.1948	49.325	29.8716		15.1948	96	5
	15.2597	61.039	30.3021		15.2597	88.222	1.171
	15.3247	78.496	26.709		15.3247	76.333	0
	15.3896	83.203	27.5625		15.3896	66.692	1.615
	15.4545	88.201	32.4629		15.4545	51.906	7.47
	15.5195	74.241	27.156		15.5195	37.521	17.333
	15.5844	69.75	26.75		15.5844	37.615	18.231
	15.6494	59.774	27.6298		15.6494	41.53	6.761
	15.7143	41.422	24.1562		15.7143	28.333	0.222
	15.7792	42.82	24.8594		15.7792	25.769	0
	15.8442	53.576	26.3477		15.8442	25.59	0
	15.9091	48.507	25.6024		15.9091	26	0.299
	15.974	46.278	25.0034		15.974	24	0.923
	16.039	46.835	21.1797		16.039	20.889	2.778
	16.1039	53.875	18.6875		16.1039	13.239	2.017
	16.1688	56.722	18.9835		16.1688	7.615	2.385
	16.2338	51.052	30.8364		16.2338	3.915	6.103
	16.2987	52.781	34.3359		16.2987	6	2.667
	16.3636	49.869	35.9414		16.3636	8.385	1.154
	16.4286	29.403	34.4553		16.4286	7.667	6.333
	16.4935	19.39	33.4219		16.4935	6.667	9.333
	16.5584	21.906	35.6422		16.5584	2.308	7.077
	16.6234	42	33		16.6234	0	2.667
					16.6883	2.667	1.769
					16.7532	27.077	1.846
					16.8182	25.256	11.726
					16.8831	18	19.667
					16.9481	14.077	18.846
					17.013	12.274	21.906
					17.0779	11.299	17.846
					17.1429	16.615	12.769
					17.2078	16.085	7.761
					17.2727	15.051	4.932
					17.3377	14.077	8.077
					17.4026	12.145	16.769
					17.4675	12.718	33.778
					17.5325	18.615	50.846
					17.5974	16.735	36.12
					17.6623	12.222	24.667
					17.7273	9	33
