# Supplementary material for: TBK1-Zyxin signaling controls tumor-associated macrophage recruitment to mitigate antitumor immunity
Source: EMBO J. 2024 Sep 20;43(21):4984–5017. doi: 10.1038/s44318-024-00244-9 (PMC11535546; doi:10.1038/s44318-024-00244-9)
Supplement: Supplementary file 6 — Source data Fig. 2 [file 44318_2024_244_MOESM6_ESM.zip › Figure 2/2C/2C.xls]

## Sheet: Sheet1
2C
Distance (μm)	Zyxin	STING		Distance (μm)	Zyxin	STING		Distance (μm)	Zyxin	STING		Distance (μm)	Zyxin	STING
0	61	18		0	54	42		0	60	9		0	0	0
0.0909	69.338	16.972		0.0909	58	44.735		0.0909	54.003	9.274		0.0909	0	0
0.1818	78.918	14.039		0.1818	62.328	47.153		0.1818	51.349	11.37		0.1818	0	0
0.2727	91.657	11.708		0.2727	65.762	49.286		0.2727	49.336	14.644		0.2727	0	0
0.3636	102.426	10.81		0.3636	66.349	50.37		0.3636	48.8	18.85		0.3636	0	0
0.4545	109.212	13.517		0.4545	64.206	46.058		0.4545	47.266	22.385		0.4545	0	0
0.5455	112.734	21.987		0.5455	63	39.286		0.5455	45.258	25.376		0.5455	0	0
0.6364	113.689	31.939		0.6364	62.407	29.963		0.6364	42.406	26.836		0.6364	0	0
0.7273	114.534	39.692		0.7273	63.27	20.693		0.7273	40.968	26.367		0.7273	0	0
0.8182	116.519	43.514		0.8182	66.857	17.571		0.8182	40.335	24.185		0.8182	0	0
0.9091	119.815	43.735		0.9091	73.582	21.608		0.9091	41.363	20.202		0.9091	0	0
1	119.701	45.091		1	85.132	28.788		1	44.019	16.722		1	0	0
1.0909	112.898	51.745		1.0909	101.381	36.619		1.0909	46.528	13.972		1.0909	0.969	0
1.1818	104.532	59.98		1.1818	118.116	42.556		1.1818	47.72	13.022		1.1818	3.03	0
1.2727	97.627	66.93		1.2727	131.259	50.593		1.2727	47.786	15.754		1.2727	8.107	0
1.3636	93.831	71.108		1.3636	138.238	63.048		1.3636	48.658	19.824		1.3636	19.676	0.605
1.4545	90.991	72.105		1.4545	139.751	73.651		1.4545	49.487	24.757		1.4545	42.789	1.527
1.5455	89.978	70.645		1.5455	143.968	79.646		1.5455	50.874	29.211		1.5455	81.526	2.039
1.6364	90.751	71.277		1.6364	154.714	80		1.6364	51.669	33.713		1.6364	140.895	3.453
1.7273	97.937	79.776		1.7273	166.005	73.016		1.7273	51.246	36.224		1.7273	194.602	4.679
1.8182	116.86	102.251		1.8182	169.032	61.921		1.8182	48.957	36.231		1.8182	232.744	5.261
1.9091	139.141	127.686		1.9091	164	47.333		1.9091	46.851	34.313		1.9091	251.201	5.977
2	153.664	142.642		2	142.979	39.116		2	44.782	30.218		2	254.802	6
2.0909	157.468	143.587		2.0909	119.402	30.249		2.0909	43.399	27.573		2.0909	254.658	5.477
2.1818	150.753	130.945		2.1818	94.905	23.714		2.1818	40.564	26.968		2.1818	250.308	4.062
2.2727	141.087	114.72		2.2727	76.772	21.857		2.2727	38.568	29.609		2.2727	226.693	4
2.3636	132.866	99.966		2.3636	64.095	22.233		2.3636	39.849	33.153		2.3636	177.706	3.471
2.4545	127.635	88.579		2.4545	57.429	23.429		2.4545	46.756	34.359		2.4545	110.147	1.828
2.5455	124.624	77.054		2.5455	59.556	27.556		2.5455	58	35.274		2.5455	60.721	1.041
2.6364	122.72	57.835		2.6364	67.693	28.63		2.6364	69	36.859		2.6364	33.149	0.496
2.7273	120.257	40.669		2.7273	76.381	31.286		2.7273	68.573	42.323		2.7273	21.168	0.844
2.8182	117.058	25.266		2.8182	82.704	35.18		2.8182	65.797	48.844		2.8182	21.623	3.672
2.9091	115.609	15.705		2.9091	81.72	40.275		2.9091	63.793	54.439		2.9091	27.234	7.125
3	119.918	14.143		3	81	43.714		3	65.4	57.419		3	31.993	10.55
3.0909	127.329	17.084		3.0909	79.868	42.847		3.0909	70.548	54.855		3.0909	34.117	13.113
3.1818	137.515	22.83		3.1818	81.815	36.852		3.1818	75.235	49.77		3.1818	36.238	13.568
3.2727	145.299	27.767		3.2727	83	26.143		3.2727	76.497	43.306		3.2727	39.924	11.683
3.3636	151.828	31.635		3.3636	79.233	14.175		3.3636	76.806	37.053		3.3636	45.441	8.68
3.4545	158.384	33.713		3.4545	71.847	5.037		3.4545	77.831	32.949		3.4545	51.805	7.266
3.5455	166.624	34.857		3.5455	64.19	0.095		3.5455	80.363	30.427		3.5455	55.701	9.297
3.6364	176.492	35.541		3.6364	62.349	2.28		3.6364	84.139	29.399		3.6364	55.165	15.184
3.7273	184.425	34.753		3.7273	60.862	4.667		3.7273	86.941	27.571		3.7273	48.175	22.906
3.8182	180.826	31.545		3.8182	59.667	4.333		3.8182	88.05	24.766		3.8182	37.299	26.417
3.9091	172.043	26.697		3.9091	59.984	0.947		3.9091	87.476	22.136		3.9091	26.77	26.514
4	159.841	23.347		4	61.968	1.233		4	85.566	22.176		4	18.234	23.988
4.0909	152.859	23.226		4.0909	66.571	1.857		4.0909	82.31	23.821		4.0909	13.285	23.333
4.1818	149.646	26.467		4.1818	72.296	5.381		4.1818	79.241	28.185		4.1818	11.203	23.274
4.2727	139.631	31.859		4.2727	77.048	7.413		4.2727	78.517	33.667		4.2727	9.663	24.798
4.3636	127.361	36.757		4.3636	78.857	8.143		4.3636	78.929	36.942		4.3636	7.305	28.57
4.4545	118.979	39.686		4.4545	79.926	8.963		4.4545	81.966	35.339		4.4545	4.651	33.283
4.5455	118.479	39.988		4.5455	83.011	8.466		4.5455	83.831	33.026		4.5455	2.525	39.744
4.6364	125.792	36.973		4.6364	89.571	8.143		4.6364	80.128	30.25		4.6364	1.059	46.517
4.7273	136.152	32.157		4.7273	102.64	11.048		4.7273	70.88	29.532		4.7273	1.766	51.132
4.8182	143.349	26.567		4.8182	114.704	17.164		4.8182	63.07	30.129		4.8182	3.418	53.246
4.9091	144.624	21.747		4.9091	123.571	26.714		4.9091	60.507	30.231		4.9091	5.898	52.23
5	144.476	18.644		5	126.249	38.677		5	65.238	28.23		5	9.434	50.628
5.0909	143.995	18.48		5.0909	124.259	55.926		5.0909	68.456	27.644		5.0909	12.375	50.835
5.1818	143.85	16.84		5.1818	120.381	72.048		5.1818	66.703	27.297		5.1818	14.602	51.692
5.2727	141.151	14.538		5.2727	115.64	82.524		5.2727	59.997	26.009		5.2727	15.969	53.984
5.3636	134.369	11.418		5.3636	113.376	88.19		5.3636	51.306	24.92		5.3636	12.119	52.57
5.4545	126.52	9.831		5.4545	113.524	89.143		5.4545	44.937	22.274		5.4545	6.025	48.269
5.5455	123.734	11.515		5.5455	113.196	94.952		5.5455	43.136	18.796		5.5455	0.017	40.341
5.6364	125.889	18.089		5.6364	111.926	101.698		5.6364	51.25	15.812		5.6364	0.699	31.832
5.7273	129.372	27.273		5.7273	109	105		5.7273	62.419	14.736		5.7273	3.42	22.74
5.8182	129.369	33.328		5.8182	108.323	102.175		5.8182	72.652	15.62		5.8182	6.125	16.688
5.9091	124.261	35.222		5.9091	111.772	94.397		5.9091	79.017	17.719		5.9091	7.953	15.006
6	117.98	35.694		6	119.857	84.143		6	81.838	21.888		6	12.207	16.546
6.0909	110.343	33.896		6.0909	131.476	75.159		6.0909	82.551	27.71		6.0909	20.817	19.113
6.1818	103.437	31.359		6.1818	141.788	69.979		6.1818	82.684	33.532		6.1818	37.2	21.072
6.2727	98.182	29.822		6.2727	145.905	70.095		6.2727	82.198	39.996		6.2727	73.549	21.169
6.3636	95.091	30.061		6.3636	144.37	71.852		6.3636	79.613	44.089		6.3636	115.062	19.531
6.4545	95.329	33.051		6.4545	143.249	67.402		6.4545	74.524	46.319		6.4545	146.416	17
6.5455	96.861	36.913		6.5455	144.857	56.857		6.5455	69.723	48.507		6.5455	163.421	17
6.6364	102.509	40.879		6.6364	151.175	46.683		6.6364	73.229	53.747		6.6364	166.325	17.613
6.7273	117.981	45.203		6.7273	157.677	42.381		6.7273	82.385	61.563		6.7273	159.466	17.68
6.8182	143.958	48.636		6.8182	162.952	48.048		6.8182	91.151	69.55		6.8182	148.76	17.028
6.9091	178.833	51.152		6.9091	164.608	64.857		6.9091	92.413	72.978		6.9091	146.705	18.274
7	206.111	54		7	162.296	76.259		7	88.821	74.366		7	153.83	20.519
7.0909	215.725	57.973		7.0909	157.286	79.81		7.0909	84.378	74.032		7.0909	166.034	23.297
7.1818	204.13	62.602		7.1818	154.444	72.439		7.1818	82.557	76.649		7.1818	174.513	24.711
7.2727	179.334	67.46		7.2727	156.725	65.275		7.2727	83.903	82.304		7.2727	176.492	25.246
7.3636	155.4	69.937		7.3636	165.857	65		7.3636	85.084	95.525		7.3636	176.881	24.119
7.4545	136.226	70.506		7.4545	180.481	75.683		7.4545	84.6	114.179		7.4545	179.883	21.117
7.5455	125.579	69.762		7.5455	197.804	97.672		7.5455	84.366	124.998		7.5455	187.771	17.115
7.6364	118.083	68.785		7.6364	214.333	122		7.6364	87.014	118.984		7.6364	193.086	14.609
7.7273	116.239	67.729		7.7273	223.661	127.201		7.7273	89.226	106.912		7.7273	195.043	14.498
7.8182	120.952	67.645		7.8182	228.619	116.312		7.8182	88.968	97.064		7.8182	189.248	18.671
7.9091	130.202	67.938		7.9091	227.619	95.905		7.9091	83.258	100.614		7.9091	181.372	27.688
8	138.905	70.81		8	217.249	83.286		8	74.124	108.886		8	173.083	40.156
8.0909	146.504	75.843		8.0909	204.466	78.323		8.0909	64.866	113.007		8.0909	163.696	53.59
8.1818	148.954	84.608		8.1818	192.143	76.143		8.1818	56.441	109.514		8.1818	158.041	61.224
8.2727	148.636	93.606		8.2727	183.704	70.259		8.2727	51.057	102.7		8.2727	155.532	59.371
8.3636	143.137	98.148		8.3636	174.746	58.386		8.3636	48.05	93.294		8.3636	153.908	49.931
8.4545	133.481	96.044		8.4545	166.571	52.571		8.4545	46.125	84.281		8.4545	153.061	35.934
8.5455	121.59	88.737		8.5455	160.196	54.746		8.5455	46.815	76.918		8.5455	155.02	29.411
8.6364	110.657	77.255		8.6364	155.72	61.085		8.6364	50.218	66.676		8.6364	161.325	28.196
8.7273	101.481	66.598		8.7273	155.619	66.381		8.7273	54.492	56.548		8.7273	174.203	29.641
8.8182	100.251	61.807		8.8182	157.28	66.423		8.8182	58.524	52.383		8.8182	187.329	30.825
8.9091	103.891	62.935		8.9091	159.37	67.593		8.9091	61.281	61.073		8.9091	193.109	30.377
9	111.98	66.531		9	160.286	72.286		9	63.348	75.648		9	186.039	26.035
9.0909	113.799	67.958		9.0909	159.476	84.238		9.0909	65.355	93.194		9.0909	159.699	18.892
9.1818	111.194	66.371		9.1818	159.217	103.979		9.1818	66.831	111.924		9.1818	129.953	11.887
9.2727	106.104	62.578		9.2727	160.905	128.286		9.2727	67.669	130.831		9.2727	102.89	8.717
9.3636	99.788	57.684		9.3636	174.963	143.492		9.3636	69.642	151.195		9.3636	93.865	13.625
9.4545	92.537	52.116		9.4545	194.095	149.243		9.4545	73.672	168.212		9.4545	91.647	23.533
9.5455	87	49.512		9.5455	215.667	144.667		9.5455	81.567	182.521		9.5455	85.81	37.299
9.6364	85.346	49.772		9.6364	228.878	136.561		9.6364	91.622	194.261		9.6364	75.969	53.69
9.7273	89.974	50.742		9.7273	220.757	127.857		9.7273	102.255	203.313		9.7273	68.703	71.082
9.8182	99.337	51.492		9.8182	196.143	120		9.8182	109.065	211.703		9.8182	66.898	88.165
9.9091	110.074	51.909		9.9091	164.937	116.989		9.9091	110.013	220.287		9.9091	69.903	105.753
10	120.524	51.671		10	135.206	111.423		10	110.407	229.246		10	76.239	127.699
10.0909	125.675	51.17		10.0909	115.762	112.619		10.0909	111.34	237.264		10.0909	80.17	152.816
10.1818	127.108	51.522		10.1818	107.852	123.963		10.1818	112.83	244.645		10.1818	85.312	176.074
10.2727	121.465	54.222		10.2727	103.73	143.529		10.2727	115.278	251.879		10.2727	101.574	192.046
10.3636	110.219	58.934		10.3636	100.905	167.381		10.3636	117.065	254.21		10.3636	129.505	191.232
10.4545	96.331	64.778		10.4545	101.159	192.841		10.4545	115.786	255		10.4545	159.125	183.659
10.5455	82.153	67.188		10.5455	99.275	204.312		10.5455	112.532	255		10.5455	183.358	170.719
10.6364	71.157	65.947		10.6364	96	205.571		10.6364	109.881	255		10.6364	196.488	159.037
10.7273	61.922	66.423		10.7273	89.434	194.095		10.7273	110.531	255		10.7273	197.053	152.301
10.8182	54.297	69.551		10.8182	82.444	171.741		10.8182	115.776	255		10.8182	188.327	152.131
10.9091	50.247	76.904		10.9091	77.381	144.571		10.9091	132.086	255		10.9091	169.931	159.174
11	53.685	87.898		11	78.476	123.466		11	158.517	255		11	142.428	170.667
11.0909	66.453	99.675		11.0909	83.772	116.561		11.0909	195.297	255		11.0909	114.512	184.414
11.1818	83.987	103.631		11.1818	91.571	116.952		11.1818	235.667	255		11.1818	91.89	199.262
11.2727	99.915	101.631		11.2727	100.556	123.037		11.2727	248.75	254.75		11.2727	87.651	205.595
11.3636	107.654	96.119		11.3636	110.444	135.132		11.3636	239.292	255		11.3636	90.37	207.948
11.4545	105.785	92.24		11.4545	121	153		11.4545	209.057	255		11.4545	101.536	204.681
11.5455	100.411	92		11.5455	134.968	178.825		11.5455	178.722	255		11.5455	125.769	191.59
11.6364	96.085	92.835		11.6364	148.947	205.466		11.6364	156.916	254.613		11.6364	155	165.75
11.7273	94.805	90.617		11.7273	163.143	228.952		11.7273	140.425	253.255		11.7273	182.176	131.434
11.8182	94.995	83.468		11.8182	173.212	245.646		11.8182	130.382	247.656		11.8182	199.852	98.118
11.9091	94.76	71.052		11.9091	181.418	249.635		11.9091	117.979	240.013		11.9091	197.267	80.872
12	92.653	54.612		12	191.095	248.905		12	103.575	234.616		12	181.301	76.722
12.0909	87.916	36.308		12.0909	202.222	242.926		12.0909	86.595	237.026		12.0909	159.304	87.955
12.1818	85.31	28.877		12.1818	214.386	235.249		12.1818	78.02	245.195		12.1818	148.461	109.793
12.2727	82.824	28.247		12.2727	222.286	221.857		12.2727	74.271	252.254		12.2727	149.796	133.128
12.3636	84.279	33.724		12.3636	228.661	208.138		12.3636	74.718	254.323		12.3636	157.92	155.072
12.4545	85.285	40.339		12.4545	233.27	195.18		12.4545	77.372	255		12.4545	169.912	169.837
12.5455	91.113	45.74		12.5455	234.381	187.333		12.5455	78.778	255		12.5455	170.048	169.157
12.6364	96.197	49.855		12.6364	233.661	198.958		12.6364	79.968	255		12.6364	159.915	150.463
12.7273	97.058	54.1		12.7273	231.889	223.63		12.7273	80.664	255		12.7273	139.53	111.074
12.8182	91.212	59.675		12.8182	225.381	247.19		12.8182	84.022	255		12.8182	114.323	73.782
12.9091	81.872	63.489		12.9091	206.497	243.894		12.9091	90.295	255		12.9091	97.739	44.088
13	75.524	62.304		13	181.074	230.513		13	96.242	255		13	93.52	26.589
13.0909	73.153	57.22		13.0909	155.571	211.286		13.0909	98.535	255		13.0909	109.84	24.41
13.1818	74.87	49.003		13.1818	133.772	190.942		13.1818	96.048	255		13.1818	129.545	25.039
13.2727	77.233	43.534		13.2727	119.566	178.016		13.2727	92.527	254.746		13.2727	147.181	27.411
13.3636	78.901	43.471		13.3636	113.333	167.667		13.3636	90.246	253.891		13.3636	160.048	32.473
13.4545	82.268	47.143		13.4545	111.63	160.804		13.4545	88.338	251.316		13.4545	160.59	46.273
13.5455	92.345	49.764		13.5455	117.831	155.545		13.5455	87.028	244.615		13.5455	153.153	62.478
13.6364	113.587	50.805		13.6364	132.857	151.619		13.6364	87.834	233.674		13.6364	136.974	78.237
13.7273	132.114	51.104		13.7273	147.841	149.333		13.7273	90.943	218.136		13.7273	110.236	90.458
13.8182	144.758	53.394		13.8182	159.847	145.228		13.8182	96.772	194.638		13.8182	80.565	98.464
13.9091	148.79	56.012		13.9091	167.429	137.714		13.9091	115.103	167.581		13.9091	56.777	103.169
14	142.778	55.889		14	164.852	136.667		14	140.464	143.891		14	49.082	106.621
14.0909	128.459	52.268		14.0909	159.116	147.28		14.0909	162.672	128.641		14.0909	54.246	110.811
14.1818	109.501	47.87		14.1818	151.381	172.762		14.1818	173.679	118.194		14.1818	65.708	110.471
14.2727	95.038	47.556		14.2727	142.614	206.042		14.2727	172.669	111.484		14.2727	83.086	104.984
14.3636	85.597	52.692		14.3636	133.381	228.714		14.3636	158.4	108.156		14.3636	99.651	100.64
14.4545	82.295	56.763		14.4545	127.143	235.714		14.4545	133.369	105.147		14.4545	111.18	99.74
14.5455	80.693	52.352		14.5455	126.122	218.937		14.5455	113.528	100.065		14.5455	116.219	102.422
14.6364	79.199	43.277		14.6364	129.926	191.741		14.6364	97.611	94.099		14.6364	110.623	107.523
14.7273	76.935	35.814		14.7273	135.571	165.571		14.7273	82.45	89.264		14.7273	97.431	106.711
14.8182	73.944	38.688		14.8182	135.725	148.058		14.8182	71.262	85.81		14.8182	84.676	99.096
14.9091	71.784	47.922		14.9091	133.952	141.693		14.9091	64.115	84.823		14.9091	76.473	91.603
15	70.857	59.714		15	131.905	145.333		15	65.012	86.956		15	72.251	86.155
15.0909	73.352	69.096		15.0909	133.963	154.794		15.0909	72.764	89.719		15.0909	71.135	84
15.1818	81.579	72.971		15.1818	144.873	162.402		15.1818	84.109	89.599		15.1818	72.154	84.228
15.2727	96.62	69.959		15.2727	159.667	163		15.2727	95.249	86.277		15.2727	74.173	86.954
15.3636	115.436	63.859		15.3636	174.063	152.127		15.3636	104.747	80.624		15.3636	79.145	92.156
15.4545	132.134	57.687		15.4545	187.476	134.228		15.4545	113.887	74.387		15.4545	87.282	97.448
15.5455	143.545	50.714		15.5455	200.571	115		15.5455	124.38	70.228		15.5455	98.526	100.776
15.6364	146.972	42.545		15.6364	214.058	104.64		15.6364	131.007	70.474		15.6364	114.33	98.267
15.7273	143.196	35.003		15.7273	228.09	97.958		15.7273	127.373	75.482		15.7273	121.814	90.285
15.8182	131.866	28.841		15.8182	243.857	91.143		15.8182	115.922	81.797		15.8182	123.164	80.951
15.9091	115.485	25.702		15.9091	252.222	79		15.9091	105.288	90.695		15.9091	128.113	77.405
16	99.789	27		16	253.995	62.545		16	94.751	100.544		16	142.195	79.73
16.0909	88.947	31.461		16.0909	252.095	44.714		16.0909	92.046	106.572		16.0909	162.324	85.579
16.1818	81.464	36.151		16.1818	239.116	33.434		16.1818	98.866	104.482		16.1818	178.586	93.378
16.2727	76.592	37.662		16.2727	215.905	27.593		16.2727	109.948	96.338		16.2727	182.559	96.778
16.3636	74.323	35.374		16.3636	187.429	25.714		16.3636	124.935	83.419		16.3636	177.368	93.319
16.4545	72.649	31.159		16.4545	156.894	28.032		16.4545	143.063	73.598		16.4545	164.44	85.406
16.5455	72.515	28.829		16.5455	135.259	28.185		16.5455	160.868	67.199		16.5455	172.236	83.885
16.6364	73.282	29.257		16.6364	122.857	26.905		16.6364	172.256	62.959		16.6364	189.741	84.985
16.7273	77.455	31.805		16.7273	117.979	25.201		16.7273	170.8	57.262		16.7273	209.594	89.044
16.8182	80.645	32.303		16.8182	120.884	24.217		16.8182	160.853	52.559		16.8182	221.613	92.206
16.9091	81.023	29.86		16.9091	129.429	24.429		16.9091	146.062	49.875		16.9091	227.797	101.625
17	79.043	23.177		17	132.683	26.302		17	127.44	50.868		17	230.279	114.558
17.0909	76.037	14.141		17.0909	129.132	26.63		17.0909	114.254	55.739		17.0909	229.862	130.209
17.1818	71.174	6.826		17.1818	120	23		17.1818	101.072	57.577		17.1818	229.462	147.398
17.2727	65.813	3.371		17.2727	106.63	16.296		17.2727	87.151	54.595		17.2727	231.115	159.475
17.3636	54.801	9.411		17.3636	92.762	9.91		17.3636	77.056	51.923		17.3636	233.921	165.553
17.4545	42.325	17.623		17.4545	79.619	4.524		17.4545	70.645	51.031		17.4545	234.75	173.062
17.5455	30.833	23.962		17.5455	70.148	4.376		17.5455	70.871	53.846		17.5455	228.439	182.104
17.6364	21.993	25.238		17.6364	64.159	11.254		17.6364	81.951	57.835		17.6364	211.878	193.147
17.7273	17.693	22.463		17.7273	57.238	15.952		17.7273	98.154	59.173		17.7273	178.722	203.628
17.8182	18.424	18.691		17.8182	49.259	15.741		17.8182	116.997	56.925		17.8182	143.299	205.885
17.9091	20.641	15.98		17.9091	40.672	9.545		17.9091	137.715	51.611		17.9091	114.937	197.605
18	24.265	14.449		18	36.143	3.143		18	155.454	45.871		18	94.196	178.242
18.0909	26.961	14.546		18.0909	38.529	0.82		18.0909	158.072	40.962		18.0909	84.001	147.376
18.1818	32.009	13.333		18.1818	45.063	1.815		18.1818	152.619	37.839		18.1818	73.424	112.776
18.2727	36.662	13.312		18.2727	50.619	4.952		18.2727	139.966	37.184		18.2727	63.993	81.187
18.3636	40.037	14.404		18.3636	52.323	8.333		18.3636	126.289	37.525		18.3636	58.29	59.128
18.4545	41.303	17.848		18.4545	52.481	9.222		18.4545	119.317	37.714		18.4545	56.444	44.786
18.5455	41.26	20.352		18.5455	54.095	7.619		18.5455	119.024	37.644		18.5455	56.326	36.352
18.6364	39.742	23.058		18.6364	60.926	3.503		18.6364	121.804	38.992		18.6364	53.669	35.062
18.7273	37.189	25.612		18.7273	68.735	0.423		18.7273	121.933	42.694		18.7273	51.546	43.85
18.8182	38.715	27.077		18.8182	75.286	0		18.8182	121.115	46.339		18.8182	49.585	56.718
18.9091	41.817	27.984		18.9091	77.407	0		18.9091	125.946	48.236		18.9091	50.504	73.316
19	47.544	29.002		19	75.481	0		19	135.912	45.923		19	56.748	88.752
19.0909	50.355	30.686		19.0909	74.333	1.33e-12		19.0909	146.883	42.099		19.0909	66.398	95.203
19.1818	47.02	32.671		19.1818	77.73	0.138		19.1818	149.307	37.879		19.1818	78.305	94.231
19.2727	39.433	30.743		19.2727	86.021	0		19.2727	140.434	34.306		19.2727	92.995	88.68
19.3636	30.918	24.556		19.3636	96.524	0		19.3636	127.823	32.27		19.3636	107.201	84.881
19.4545	23.99	16.28		19.4545	103.048	0		19.4545	124.271	29.871		19.4545	117.344	88.968
19.5455	18.924	9.491		19.5455	101.513	0		19.5455	127.071	27.101		19.5455	120.988	102.082
19.6364	16.541	3.966		19.6364	90.429	0		19.6364	129.214	23.478		19.6364	118.731	107.548
19.7273	15.273	0.879		19.7273	69.926	0		19.7273	122.359	19.875		19.7273	115.786	104.528
19.8182	13.429	0.237		19.8182	59.106	0.635		19.8182	109.395	18.154		19.8182	113.283	92.68
19.9091	9.721	0.019		19.9091	52.095	2.143		19.9091	97.831	20.242		19.9091	115.385	75.004
20	5.209	0.732		20	46.407	6.18		20	91.967	28.613		20	119.333	60.908
20.0909	3.45	3.121		20.0909	39.429	12.735		20.0909	91.224	38.44		20.0909	126.111	53.762
20.1818	5.023	5.813		20.1818	33.524	19.333		20.1818	93.944	46.926		20.1818	135.455	55.883
20.2727	8.924	6.806		20.2727	30.968	25.519		20.2727	100.407	53.12		20.2727	144.684	80.044
20.3636	13.191	5.442		20.3636	32.074	29.926		20.3636	103.564	57.855		20.3636	153.219	109.703
20.4545	16.445	2.076		20.4545	37.571	28.857		20.4545	105.839	62.218		20.4545	159.239	129.35
20.5455	16.755	0.109		20.5455	44.085	24.095		20.5455	110.029	65.343		20.5455	160.745	127.342
20.6364	15.04	0		20.6364	49.111	18.672		20.6364	115.851	67.969		20.6364	158.766	116.566
20.7273	11.818	0.324		20.7273	54.524	15.19		20.7273	121.79	67.554		20.7273	157.53	105.239
20.8182	8.861	2.095		20.8182	63.233	14.016		20.8182	125.71	66.61		20.8182	161.305	96.915
20.9091	7.812	4.048		20.9091	74.646	14.524		20.9091	130.326	68.663		20.9091	170.694	90.354
21	9	6		21	83	12.667		21	133.122	69.696		21	185.343	86.589
				21.0909	85.926	8.799		21.0909	131.152	67.475		21.0909	202.404	85.125
				21.1818	82.529	3.884		21.1818	124.118	59.531		21.1818	210.508	87.953
				21.2727	71.857	0		21.2727	120.327	50.29		21.2727	210.575	95.777
				21.3636	57.053	0.423		21.3636	122.254	45.548		21.3636	205.066	103.361
				21.4545	40.265	6.111		21.4545	133.492	43.109		21.4545	197.305	105.424
				21.5455	27.571	21.905		21.5455	158.816	41.606		21.5455	192.922	102.509
				21.6364	22.074	35.259		21.6364	193.735	39.15		21.6364	192.839	95.787
				21.7273	20	44.513		21.7273	222.382	35.99		21.7273	196.902	87.291
				21.8182	19.905	47.286		21.8182	239.464	31.762		21.8182	203.359	80.555
				21.9091	19.884	41.508		21.9091	246.709	25.969		21.9091	207.222	73.377
				22	18.354	31.233		22	236.049	21.061		22	206.644	64.568
				22.0909	15.143	18.286		22.0909	228.593	20.041		22.0909	201.305	54.026
				22.1818	14.386	8.492		22.1818	227.158	21.64		22.1818	192.547	43.266
				22.2727	17.963	6.667		22.2727	230.396	23.737		22.2727	184.986	35.431
				22.3636	22.571	8.714		22.3636	229.614	23.163		22.3636	183.08	34.94
				22.4545	28.757	10.259		22.4545	222.04	19.796		22.4545	181.264	38.126
				22.5455	30.656	8.683		22.5455	209	15		22.5455	180.087	45.018
				22.6364	30.476	4.762						22.6364	178.855	54.457
				22.7273	30.18	1.328						22.7273	178.449	60.82
				22.8182	31.762	0						22.8182	184.081	64.427
				22.9091	36	0						22.9091	193.691	64.253
												23	203.518	59.939
												23.0909	209.829	54.354
												23.1818	211.414	48.535
												23.2727	210	46
