# Supplementary material for: TBK1-Zyxin signaling controls tumor-associated macrophage recruitment to mitigate antitumor immunity
Source: EMBO J. 2024 Sep 20;43(21):4984–5017. doi: 10.1038/s44318-024-00244-9 (PMC11535546; doi:10.1038/s44318-024-00244-9)
Supplement: Supplementary file 6 — Source data Fig. 2 [file 44318_2024_244_MOESM6_ESM.zip › Figure 2/2D/2D.xls]

## Sheet: Sheet1
2D		Statistics of Zyxin location/HeLa
		Relative frequency (%)
	Time of diABZI	0 h	0.5 h	1 h	1.5 h	2 h	4 h
	STING-Zyxin puncta	0.158088	0.361866	0.480592	0.690154	0.387303	0.322376
	Focal adhesion	0.283088	0.299517	0.368702	0.432701	0.582077	0.607104
