# Supplementary material for: TBK1-Zyxin signaling controls tumor-associated macrophage recruitment to mitigate antitumor immunity
Source: EMBO J. 2024 Sep 20;43(21):4984–5017. doi: 10.1038/s44318-024-00244-9 (PMC11535546; doi:10.1038/s44318-024-00244-9)
Supplement: Supplementary file 6 — Source data Fig. 2 [file 44318_2024_244_MOESM6_ESM.zip › Figure 2/2E/2E.xls]

## Sheet: Sheet1
2E (Left panel)									2E (Right panel)
Distance (μm)	Zyxin	TBK1		Distance (μm)	Zyxin	TBK1					Mean ± SEM	One-way ANOVA test with Bonferroni correction
0	85	38		0	135	0					Statistics of DLD1 with TBK1-Zyxin signal overlap
0.061	61.012	38.971		0.061	119.467	0					Relative frequency (%)
0.122	47.935	77.678		0.122	100.434	0				Vehicle	0.192308	0.176471	0.173913	0.142857
0.1829	45.59	89.833		0.1829	99.811	0				poly(I:C)	0.615385	0.6	0.4	0.470588
0.2439	48.974	59.485		0.2439	105.663	0
0.3049	50.979	18.124		0.3049	108.624	0					Mean ± SEM	One-way ANOVA test with Bonferroni correction
0.3659	49.41	22.769		0.3659	100.835	10.575					Statistics of cells with Zyxin on FAs
0.4268	40.68	45.675		0.4268	99.033	16.288					Relative frequency (%)
0.4878	41.814	64.564		0.4878	106.268	0				Vehicle	0.0869565	0.117647	0.235294	0.2
0.5488	43.756	66.312		0.5488	80.769	0				poly(I:C)	0.538462	0.461538	0.733333	0.666667
0.6098	44.332	67.606		0.6098	33.998	0
0.6707	52.167	82.077		0.6707	20.266	0
0.7317	58.146	88.438		0.7317	20.933	0
0.7927	59.667	87.111		0.7927	5.491	0
0.8537	57.794	83.87		0.8537	1.067	0
0.9146	58.896	72.657		0.9146	0.385	0
0.9756	59.649	63.368		0.9756	0.07	0
1.0366	61.997	49.775		1.0366	0	0
1.0976	74.124	41.793		1.0976	0.69	0
1.1585	88.563	40.88		1.1585	2.878	0
1.2195	93.52	59.074		1.2195	16.294	0
1.2805	84.431	57.749		1.2805	8.383	0
1.3415	76.627	44.371		1.3415	0.056	0.29
1.4024	70.055	49.256		1.4024	3.922	40.643
1.4634	69.225	64.428		1.4634	7.788	94.428
1.5244	65.346	59.036		1.5244	10	100.314
1.5854	50.407	54.963		1.5854	9.586	43.273
1.6463	43.692	62.879		1.6463	16.884	2.506
1.7073	41.895	69.737		1.7073	23.294	0
1.7683	44.859	55.7		1.7683	34.43	0
1.8293	52.951	43.333		1.8293	40.228	0
1.8902	71.812	64.436		1.8902	36.545	0
1.9512	69.667	90.179		1.9512	17.572	0
2.0122	55.602	117.912		2.0122	20.777	0
2.0732	59.171	98.658		2.0732	30.045	0
2.1341	57.998	99.306		2.1341	41	0
2.1951	52.817	78.805		2.1951	41	0
2.2561	50.715	39.96		2.2561	33.022	18.406
2.3171	53.27	29.54		2.3171	30.727	46.532
2.378	64	41.75		2.378	38.931	44.325
2.439	83.092	52.718		2.439	61.724	32.244
2.5	71.53	54.436		2.5	71.862	46.331
2.561	62.085	55.6		2.561	79.457	51.447
2.622	77.032	54.871		2.622	89.454	46.209
2.6829	79.888	51.482		2.6829	98.941	14.776
2.7439	70.692	34.346		2.7439	167.448	106.839
2.8049	76.995	60.292		2.8049	224.701	175.795
2.8659	79.287	148.907		2.8659	248.175	125.391
2.9268	78.69	232.424		2.9268	249.691	150.599
2.9878	83.968	158.432		2.9878	254.331	241.84
3.0488	93.427	67.637		3.0488	255	216.853
3.1098	97.385	77.934		3.1098	255	208.918
3.1707	99.296	68.778		3.1707	255	227.041
3.2317	102.744	67.782		3.2317	219.951	181.501
3.2927	105.112	97.45		3.2927	164.998	131.082
3.3537	90.51	163.591		3.3537	148.271	120.349
3.4146	87.576	168.991		3.4146	97.339	97.35
3.4756	96.246	164.281		3.4756	40.755	143.201
3.5366	106.819	195.659		3.5366	33.803	148.888
3.5976	116.626	194.081		3.5976	29.694	91.978
3.6585	140.529	170.909		3.6585	24.491	35.482
3.7195	129.749	101.15		3.7195	24.116	12.742
3.7805	126.564	106.179		3.7805	34.447	0
3.8415	134.769	144.462		3.8415	31.366	0
3.9024	124.207	196.408		3.9024	31.765	0
3.9634	120.278	197.898		3.9634	36.052	0.116
4.0244	128.239	175.402		4.0244	35.132	0
4.0854	101.942	163.374		4.0854	30.272	0
4.1463	81.861	187.738		4.1463	37.001	0
4.2073	97.449	193.918		4.2073	40.786	0
4.2683	93.549	173.112		4.2683	38.675	0
4.3293	85.981	116.695		4.3293	31.591	0
4.3902	86.822	121.29		4.3902	24.777	2.519
4.4512	88.931	156.302		4.4512	16.501	15.316
4.5122	116.718	143.205		4.5122	16.611	65.251
4.5732	142.538	89.731		4.5732	22.383	80.602
4.6341	153.564	138.432		4.6341	29.869	82.027
4.6951	148.026	157.744		4.6951	45.261	104.292
4.7561	136	130.333		4.7561	52	129.305
4.8171	116.974	169.167		4.8171	52	152
4.878	109.371	201.082		4.878	52	75.606
4.939	106.769	154.973		4.939	68.856	15.969
5	103.128	129.227		5	74.654	19.154
5.061	105.595	130.33		5.061	67.839	57.122
5.122	115.678	137.073		5.122	61.348	38.425
5.1829	106.539	110.903		5.1829	62.435	11.746
5.2439	99.019	83.731		5.2439	55.9	42.396
5.3049	125.342	110.526		5.3049	50.811	130.855
5.3659	141.127	147.87		5.3659	49.528	183.053
5.4268	153.423	188.291		5.4268	35.567	132.921
5.4878	159.538	144.385		5.4878	41.758	87.146
5.5488	147.444	130.333		5.5488	54.819	69.72
5.6098	128.778	138.068		5.6098	44.951	44.763
5.6707	118.077	196.513		5.6707	37.805	15.703
5.7317	114.53	191.659		5.7317	55.19	5.51
5.7927	106.742	159.287		5.7927	59.508	0
5.8537	122.564	125.821		5.8537	53.701	0
5.9146	133.734	96.027		5.9146	57.315	0
5.9756	138.462	78.949		5.9756	70.633	0
6.0366	120.913	129.052		6.0366	71.19	0
6.0976	114.285	164.08		6.0976	63.573	2.32
6.1585	110.842	167.641		6.1585	53.539	17.093
6.2195	94.852	180.659		6.2195	52.461	25.532
6.2805	84.667	156.645		6.2805	43.835	19.115
6.3415	79.148	120.667		6.3415	25.925	2.115
6.4024	60.663	67.028		6.4024	20	3.223
6.4634	52.855	53.984		6.4634	20	16.368
6.5244	54.077	66.866		6.5244	20	7.904
6.5854	57.55	80.935		6.5854	20	9.148
6.6463	60.282	79.743		6.6463	20.033	16.791
6.7073	61.301	74.663		6.7073	20.605	12.304
6.7683	60.556	73.178		6.7683	38.025	5.522
6.8293	68.293	80.562		6.8293	54.745	1.799
6.8902	85.313	84.852		6.8902	61.334	15.734
6.9512	100.886	89.623		6.9512	53.175	47.561
7.0122	94.491	97.527		7.0122	46.372	71.792
7.0732	78.995	99.089		7.0732	62.113	124.212
7.1341	85.75	144.75		7.1341	78.074	142.725
7.1951	95.308	193.991		7.1951	75.323	104.828
7.2561	89	201		7.2561	61.59	83.38
7.3171	92.077	162.538		7.3171	61.759	70.187
7.378	113.222	66.687		7.378	64.947	36.602
7.439	119.496	50.75		7.439	76.837	12.133
7.5	113.053	47.758		7.5	97	42.703
7.561	119.589	41.475		7.561	97	74.68
7.622	135.389	40.419		7.622	89.21	158.933
7.6829	130.006	37.308		7.6829	85	161.268
7.7439	100.467	51.766		7.7439	82.225	102.956
7.8049	70.104	75.22		7.8049	67.229	70.017
7.8659	56.943	74.206		7.8659	64.283	82.243
7.9268	53.185	64.037		7.9268	86.281	110.437
7.9878	52.619	69.107		7.9878	127.98	163.98
8.0488	48.142	72.006		8.0488	148.004	177.717
8.1098	42.496	62.268		8.1098	158.366	128.477
8.1707	35.793	49.067		8.1707	145.766	154.006
8.2317	22.852	41.253		8.2317	142.379	193.548
8.2927	18.213	45.611		8.2927	155.709	174.613
8.3537	33.236	57.75		8.3537	158.387	201.738
8.4146	51.621	66.093		8.4146	145.508	219.704
8.4756	56.876	56.128		8.4756	138.656	185.199
8.5366	23.407	36.766		8.5366	122.309	164.085
8.5976	23.654	43.423		8.5976	104.588	159.333
8.6585	34.125	45.883		8.6585	90.969	105.528
8.7195	29.222	8.111		8.7195	108.92	115.758
8.7805	29.58	11.03		8.7805	145.17	125.995
8.8415	33.483	27.571		8.8415	155.4	26.833
8.9024	50.222	19.112		8.9024	156.056	21.295
8.9634	51	23.996		8.9634	160.016	122.038
9.0244	53.579	29.851		9.0244	161.81	201.123
9.0854	63.514	18.596		9.0854	168.494	242.814
9.1463	47.205	18.359		9.1463	189.688	235.826
9.2073	33.265	21.684		9.2073	176.105	209.907
9.2683	17.825	22.75		9.2683	167.169	182.041
9.3293	6.871	31.206		9.3293	170.36	178.602
9.3902	0.615	40.413		9.3902	157.705	165.818
9.4512	2.603	33.312		9.4512	123.579	151.773
9.5122	7	28.667		9.5122	110.589	150.677
9.5732	9.185	28.09		9.5732	110.063	173.256
9.6341	9.501	23.963		9.6341	90.387	214.86
9.6951	18.705	37.292		9.6951	84.721	252.323
9.7561	23.518	45.856		9.7561	100.77	237.599
9.8171	22.961	29.739		9.8171	149.201	189.663
9.878	19.154	16.769		9.878	179.379	158.264
9.939	18.9	18.983		9.939	179.947	175.356
10	26.923	11.205		10	153.575	160.01
10.061	31.808	9.808		10.061	135.868	137.136
10.122	43.67	33.533		10.122	165.189	174.283
10.1829	45.626	68.563		10.1829	166.596	176.065
10.2439	42.639	74.039		10.2439	123.905	116.87
10.3049	40.435	39.704		10.3049	155.568	135.489
10.3659	44.75	23.242		10.3659	160.862	152
10.4268	44.462	14.05		10.4268	135.184	151.929
10.4878	38.445	15.282		10.4878	142.103	186.311
10.5488	31.911	19.93		10.5488	152.009	211.779
10.6098	22.093	27.647		10.6098	160.8	230.948
10.6707	15.516	28.551		10.6707	127.566	232.062
10.7317	17.346	22.485		10.7317	107.517	227.766
10.7927	20.346	18.14		10.7927	151.947	208.784
10.8537	32.214	24.239		10.8537	157.988	161.652
10.9146	47.068	28.611		10.9146	154.578	122.573
10.9756	62.101	58.669		10.9756	167.32	123.477
11.0366	44.906	81.279		11.0366	173.879	95.64
11.0976	65.185	71.778		11.0976	179.342	82.043
11.1585	79.308	49.308		11.1585	186.802	119.497
11.2195	57.968	34.871		11.2195	178.484	111.957
11.2805	55.066	110.484		11.2805	140.159	106.9
11.3415	48.846	119.308		11.3415	104.397	226.564
11.4024	40.281	68.426		11.4024	103.182	233.609
11.4634	45.854	30.426		11.4634	108.108	145.579
11.5244	44.586	16.157		11.5244	109.717	21.554
11.5854	34.744	15.426		11.5854	106.535	44.999
11.6463	23.564	12.31		11.6463	77.615	204.219
11.7073	10.235	17.913		11.7073	64.323	236.03
11.7683	5.174	34.263		11.7683	67.978	226.961
11.8293	8.929	59.053		11.8293	84.007	179.598
11.8902	30.417	86.083		11.8902	84.781	180.581
11.9512	39.645	88.201		11.9512	80.46	99.137
12.0122	52.572	89.259		12.0122	73.67	22.202
12.0732	72.101	88.42		12.0732	72.494	2.445
12.1341	90.877	70.411		12.1341	60.896	5.82
12.1951	85.487	67.457		12.1951	60.73	15.274
12.2561	78.081	82.785		12.2561	69.839	43.989
12.3171	72.563	146.3		12.3171	69.763	68.004
12.378	76.056	154.636		12.378	67.302	77.143
12.439	88.051	114.615		12.439	70.949	55.803
12.5	81.919	144.958		12.5	88.883	45.544
12.561	72.009	106.863		12.561	105.37	49.334
12.622	69	67		12.622	92.726	46.236
12.6829	70.222	71.444		12.6829	76.275	29.98
12.7439	52.895	62.584		12.7439	70.856	0.05
12.8049	51.359	59.103		12.8049	62.111	1.255
12.8659	43.192	42.31		12.8659	52.856	9.669
12.9268	23.017	19.222		12.9268	54.86	17.997
12.9878	11.33	10.434		12.9878	75.357	5.236
13.0488	3.153	12.24		13.0488	78.926	0
13.1098	0.349	10.426		13.1098	62.89	23.507
13.1707	0	5.941		13.1707	41.981	79.037
13.2317	0	3.314		13.2317	39.804	70.325
13.2927	0	1.641		13.2927	45.213	35.423
13.3537	0	1.051		13.3537	50.816	44.368
13.4146	0	1.812		13.4146	51.951	64.805
13.4756	0	1.324		13.4756	44.346	137.838
13.5366	0	0.59		13.5366	34.622	128.592
13.5976	0	0		13.5976	35.828	87.084
13.6585	0	0		13.6585	49.331	22.305
13.7195	0	0		13.7195	60.379	0.252
13.7805	0	0		13.7805	51.511	7.116
13.8415	0	0		13.8415	37.352	15.242
13.9024	0	0		13.9024	43.987	21.169
13.9634	0	0.03		13.9634	71.026	15.88
14.0244	0	7.045		14.0244	107.402	2.03
14.0854	0.192	10.5		14.0854	100.704	0
14.1463	12.846	26.939		14.1463	79.579	0
14.2073	32.639	38.195		14.2073	62.822	2.7
14.2683	36	18		14.2683	64.16	11.91
				14.3293	78.06	37.31
				14.3902	74.725	0
				14.4512	76.49	0
				14.5122	68.32	0
				14.5732	63.041	0.245
				14.6341	68.66	78.158
				14.6951	69.698	141.623
				14.7561	63.632	138.278
				14.8171	63	49.866
				14.878	67.016	10.181
				14.939	76.216	24.558
				15	69.275	58.004
				15.061	65.774	75.757
				15.122	76.608	29.655
				15.1829	76.554	7.456
				15.2439	67.5	5.876
				15.3049	72.938	58.088
				15.3659	67.197	22.372
				15.4268	67.093	14.474
				15.4878	51.532	31.322
				15.5488	48.906	30.869
				15.6098	51.546	33.027
				15.6707	50.383	141.592
				15.7317	46.71	112.332
				15.7927	44.886	38.782
				15.8537	44.747	45.877
				15.9146	52.331	39.558
				15.9756	54.29	55.538
				16.0366	43.916	78.056
				16.0976	44.591	87.047
				16.1585	55.033	87.312
				16.2195	62.112	83.874
				16.2805	69.084	64.468
				16.3415	69.672	34.282
				16.4024	52	3.36e-10
