# Supplementary material for: TBK1-Zyxin signaling controls tumor-associated macrophage recruitment to mitigate antitumor immunity
Source: EMBO J. 2024 Sep 20;43(21):4984–5017. doi: 10.1038/s44318-024-00244-9 (PMC11535546; doi:10.1038/s44318-024-00244-9)
Supplement: Supplementary file 6 — Source data Fig. 2 [file 44318_2024_244_MOESM6_ESM.zip › Figure 2/2F/2F.xls]

## Sheet: Sheet1
2F (Left panel)								2F (Right panel)
Distance (μm)	pZyxin	TBK1		Distance (μm)	pZyxin	TBK1				Mean ± SEM	One-way ANOVA test with Bonferroni correction
0	0	44		0	0	4.5				Statistics of DLD1 with TBK1-pZyxin signal overlap
0.061	0	48.324		0.061	0	9.128				Relative frequency (%)
0.122	0	64.753		0.122	0	13.194			Vehicle	0.0645161	0.0909091	0.0833333
0.1829	0	81.183		0.1829	0	13.792			poly(I:C)	0.428571	0.444444	0.470588
0.2439	0	78.077		0.2439	0	13.444
0.3049	0	53.725		0.3049	0	13.482				Mean ± SEM	One-way ANOVA test with Bonferroni correction
0.3659	0	44.272		0.3659	0	9.92				Statistics of cells with pZyxin on FAs
0.4268	0	27.363		0.4268	0	3.361				Relative frequency (%)
0.4878	0	14.986		0.4878	0	4.556			Vehicle	0.181818	0.111111	0.142857
0.5488	0	14.266		0.5488	0	6.025			poly(I:C)	0.555556	0.615385	0.5
0.6098	0	12.049		0.6098	0	3.139
0.6707	0	8.332		0.6707	0	4.332
0.7317	0	10.519		0.7317	0	6.69
0.7927	0	34.106		0.7927	0	9.779
0.8537	0	59.518		0.8537	0	11.868
0.9146	0	64.957		0.9146	0	11.106
0.9756	0	52		0.9756	0	8.738
1.0366	0	48.68		1.0366	0	10.796
1.0976	0	48.538		1.0976	0	14.607
1.1585	0	37.508		1.1585	0	18.401
1.2195	0	28.239		1.2195	0	18.905
1.2805	0	25.122		1.2805	0	21.339
1.3415	0	25.151		1.3415	0	29.467
1.4024	0	18.789		1.4024	0	32.419
1.4634	0	16.743		1.4634	0	36.286
1.5244	0	28.902		1.5244	0	52.143
1.5854	0	37.1		1.5854	0	65.641
1.6463	0	42.401		1.6463	0	57.17
1.7073	0	35.162		1.7073	0	22.833
1.7683	0	27.898		1.7683	0	22
1.8293	0	73.721		1.8293	0	14.562
1.8902	0	110.072		1.8902	0	7.972
1.9512	0	92.198		1.9512	10.429	12.532
2.0122	0	67.737		2.0122	30.819	29.624
2.0732	0	65.814		2.0732	19.379	30.337
2.1341	0	62.979		2.1341	5.113	50.297
2.1951	0	57.598		2.1951	0.857	58.857
2.2561	0	57.409		2.2561	0	58.942
2.3171	0	69.528		2.3171	0	72.289
2.378	0	98.653		2.378	0	80.97
2.439	0	137.852		2.439	0	91.341
2.5	0	147.241		2.5	0	112.556
2.561	0	119.536		2.561	1.354	139.688
2.622	0	108.565		2.622	9.345	147.953
2.6829	0	147.932		2.6829	16.5	141.683
2.7439	0.666	153.718		2.7439	23.839	125.795
2.8049	14.212	96.668		2.8049	11.31	109.438
2.8659	54.64	66.56		2.8659	0	90.323
2.9268	83.169	53.195		2.9268	0	64.143
2.9878	94.829	53.361		2.9878	0	53.365
3.0488	147.282	76.231		3.0488	0	55.766
3.1098	149.94	74.265		3.1098	1.768	74.58
3.1707	151.658	55.399		3.1707	8	91
3.2317	169.485	60.494		3.2317	7.375	87.875
3.2927	150.123	68		3.2927	2.562	60.036
3.3537	156.512	74.034		3.3537	0.561	59.917
3.4146	155.115	127.971		3.4146	0.556	53.944
3.4756	149.594	134.194		3.4756	0.938	45.641
3.5366	167.671	71.891		3.5366	16.611	46.396
3.5976	108.147	40.6		3.5976	27.417	80.504
3.6585	53.23	47.947		3.6585	31	101.81
3.7195	22.981	68.85		3.7195	78.136	80.266
3.7805	2.875	65.654		3.7805	88.955	63.134
3.8415	0	57		3.8415	61.172	66.422
3.9024	0	57		3.9024	31.968	57.817
3.9634	0	31.534		3.9634	6.815	46.831
4.0244	0	15.749		4.0244	0.312	40
4.0854	0	15.024		4.0854	0	27.284
4.1463	0	17.144		4.1463	0	26.421
4.2073	0	24.853		4.2073	0	33.702
4.2683	0	38.894		4.2683	0	23.319
4.3293	0	39.211		4.3293	1.553	19.416
4.3902	0	34.265		4.3902	19.714	24.143
4.4512	0	31.323		4.4512	68.903	20.792
4.5122	0	27.172		4.5122	79.889	22.194
4.5732	0	24.646		4.5732	53.984	36.293
4.6341	0	17.545		4.6341	84.667	45.849
4.6951	0	33.591		4.6951	103.115	49.977
4.7561	0	64.935		4.7561	46.173	44.643
4.8171	0	59.465		4.8171	38.527	43.748
4.878	0	41.509		4.878	52.667	89.762
4.939	0	26.131		4.939	58	113.964
5	0	13.76		5	44.643	119.857
5.061	0	6.711		5.061	21.726	106.042
5.122	0	4.766		5.122	30.333	109
5.1829	0	19.067		5.1829	41.171	124.078
5.2439	0	52.869		5.2439	39.255	116.311
5.3049	0	75.467		5.3049	25.485	73.514
5.3659	0	58.429		5.3659	43.611	50.722
5.4268	0	57		5.4268	73.685	35.99
5.4878	0	54.957		5.4878	31.768	56.786
5.5488	0	40.016		5.5488	4.651	54.53
5.6098	0	44.536		5.6098	0.429	47.373
5.6707	0	44.902		5.6707	1.58	47.749
5.7317	0	39.04		5.7317	2.583	64.556
5.7927	0	31.096		5.7927	0.792	66.944
5.8537	0	30.391		5.8537	17.833	98.476
5.9146	0	22.915		5.9146	18.042	95.877
5.9756	0	15		5.9756	7.535	88.812
6.0366	0	15		6.0366	6.797	141.868
6.0976	0	21.462		6.0976	5.794	153.103
6.1585	0	17.123		6.1585	17.461	128.636
6.2195	0	22.093		6.2195	27.759	87.259
6.2805	0	34.106		6.2805	23.734	90.467
6.3415	0	24.482		6.3415	8.96	127.286
6.4024	0	44.666		6.4024	6.276	134.562
6.4634	0	70.286		6.4634	51.485	173.365
6.5244	0	61.925		6.5244	100.278	224.245
6.5854	0	25.61		6.5854	117.643	255
6.6463	0	27.471		6.6463	139.054	255
6.7073	0	35.598		6.7073	202.536	255
6.7683	0	47.718		6.7683	218.661	255
6.8293	0	39.511		6.8293	238.5	255
6.8902	0	29.457		6.8902	255	255
6.9512	0	7.798		6.9512	249.824	255
7.0122	0	1.319		7.0122	242.811	255
7.0732	0	9.562		7.0732	241.444	255
7.1341	0	24.143		7.1341	244.846	255
7.1951	0	5.515		7.1951	245.694	255
7.2561	0	12.221		7.2561	237.797	252.957
7.3171	0	23.928		7.3171	214.357	237.048
7.378	0	17.119		7.378	199.929	234.372
7.439	0	22.014		7.439	188.485	233.867
7.5	0	16.894		7.5	223.213	231.118
7.561	0	5.183		7.561	255	221.778
7.622	0	58.613		7.622	255	172.971
7.6829	0	72.935		7.6829	255	151.438
7.7439	0	52.313		7.7439	255	163.089
7.8049	0	46.292		7.8049	255	197.698
7.8659	0	52.74		7.8659	255	224.42
7.9268	0	51.949		7.9268	255	246.274
7.9878	0	23.201		7.9878	255	254.536
8.0488	0	0.34		8.0488	255	255
8.1098	0	1.872		8.1098	255	255
8.1707	0	0.935		8.1707	254.409	254.811
8.2317	0	1.285		8.2317	250.804	251.239
8.2927	0	2.476		8.2927	234.532	251.524
8.3537	0	2.545		8.3537	212.429	255
8.4146	0	3.882		8.4146	168.286	255
8.4756	0	6.63		8.4756	109.625	254.514
8.5366	0	3.297		8.5366	93.5	233.611
8.5976	0	0		8.5976	123.179	245.714
8.6585	0	0.22		8.6585	135.547	253.821
8.7195	0	0		8.7195	136.556	231.725
8.7805	0	0.796		8.7805	170.286	210.071
8.8415	0	9.164		8.8415	191.893	210.081
8.9024	0	11		8.9024	156.482	181.03
8.9634	0	11.918		8.9634	88.833	146.453
9.0244	0	14.976		9.0244	42.619	120.222
9.0854	0	8.484		9.0854	11.095	94.718
9.1463	0	2.006		9.1463	11.747	79.768
9.2073	0	0.029		9.2073	22.854	77.249
9.2683	0	3.33		9.2683	29.841	78.54
9.3293	0	2.765		9.3293	31.741	78.252
9.3902	0	1.031		9.3902	23.062	78.542
9.4512	0	0		9.4512	0	83.802
9.5122	0	0		9.5122	0	79.833
9.5732	0	0		9.5732	0	65.178
9.6341	0	0		9.6341	0.168	60.426
9.6951	0	0		9.6951	2.789	61.775
9.7561	0	0		9.7561	11.333	59.222
9.8171	0	0		9.8171	16.75	54.861
9.878	0	0		9.878	26.652	47.179
9.939	0	0.758		9.939	30.958	33.653
10	0	2.972		10	24.802	40.246
10.061	0	5.995		10.061	21.654	44.711
10.122	0	1.519		10.122	31.571	33.893
10.1829	0	0		10.1829	20.161	36.273
10.2439	0	0		10.2439	10.333	35.833
10.3049	0	0		10.3049	18.111	32.396
10.3659	0	0		10.3659	39.25	35.429
10.4268	0	0		10.4268	49.837	38.232
10.4878	0	0.16		10.4878	41.278	39.563
10.5488	0	0		10.5488	78.888	41.27
10.6098	0	0		10.6098	109.333	42.119
10.6707	0	0		10.6707	66.319	46.509
10.7317	0	0		10.7317	22.222	49.81
10.7927	0	0.069		10.7927	6.651	53.084
10.8537	0	0.292		10.8537	0	50.314
10.9146	0	0.407		10.9146	0	35.994
10.9756	0	0.368		10.9756	0	29.643
11.0366	0	0.485		11.0366	0	44.411
11.0976	0	0.626		11.0976	0	37.972
11.1585	0	0.077		11.1585	0	35.713
11.2195	0	0		11.2195	0	45.889
11.2805	0	0		11.2805	0	40.197
11.3415	0	0		11.3415	0	27.795
11.4024	0	0.35		11.4024	0	23.671
11.4634	0	1.2		11.4634	0	22.111
11.5244	0	1.563		11.5244	0	21.469
11.5854	0	0.127		11.5854	0	22.506
11.6463	0	0		11.6463	0	21.303
11.7073	0	0		11.7073	0	19.595
11.7683	0	0		11.7683	0	25.128
11.8293	0	0		11.8293	0	36.261
11.8902	0	0		11.8902	0	44.547
11.9512	0	0		11.9512	0	50.056
12.0122	0	0.524		12.0122	0	63.914
12.0732	0	1.051		12.0732	0	68.607
12.1341	0	0.268		12.1341	0	70.643
12.1951	0	0		12.1951	0	69.683
12.2561	0	0		12.2561	0	63.536
12.3171	0	0		12.3171	0	43.168
12.378	0	0		12.378	0	32.153
12.439	0	0		12.439	0	21.548
12.5	0	0		12.5	0	17.833
12.561	0	0		12.561	0	10.917
12.622	0	0		12.622	0	11.241
12.6829	0	0		12.6829	0	11.421
12.7439	0	0.601		12.7439	0	7.932
12.8049	0	1.383		12.8049	0	3.292
12.8659	0	0.728		12.8659	0	4.204
12.9268	0	0.03		12.9268	0	9.452
12.9878	0	0		12.9878	0	15.613
13.0488	0	0		13.0488	0	23.222
13.1098	0	0		13.1098	0	28.193
13.1707	0	0		13.1707	2.63e-12	30.357
13.2317	0	0		13.2317	0.672	36.988
13.2927	0	0		13.2927	0.571	41.14
13.3537	0	0		13.3537	0	40.75
13.4146	0	0		13.4146	0	43.857
13.4756	0	0		13.4756	0	44.573
13.5366	0	0		13.5366	0	21.122
13.5976	0	0.148		13.5976	0	12.162
13.6585	0	0.263		13.6585	0	13.222
13.7195	0	0		13.7195	0	9.567
13.7805	0	0		13.7805	0	11.083
13.8415	0	0		13.8415	0	11
13.9024	0	0		13.9024	0	4.357
13.9634	0	0		13.9634	0	2.774
14.0244	0	0		14.0244	0	5.134
14.0854	0	0.367		14.0854	0	9.292
14.1463	0	1.836		14.1463	0	10.976
14.2073	0	4.423		14.2073	0	13.705
14.2683	0	4.57		14.2683	0	14.304
14.3293	0	0		14.3293	0	13.277
				14.3902	0	8.056
				14.4512	0	2.51
				14.5122	0	2.979
				14.5732	0	7.672
				14.6341	0	9.905
				14.6951	0	10.953
				14.7561	0	9.059
				14.8171	0	8.036
				14.878	0	9.54
				14.939	0	12.477
				15	0	13.461
				15.061	0	9.731
				15.122	0	11.111
				15.1829	0	7.411
				15.2439	0	6.833
				15.3049	0	10.771
				15.3659	0	13
