# Supplementary material for: TBK1-Zyxin signaling controls tumor-associated macrophage recruitment to mitigate antitumor immunity
Source: EMBO J. 2024 Sep 20;43(21):4984–5017. doi: 10.1038/s44318-024-00244-9 (PMC11535546; doi:10.1038/s44318-024-00244-9)
Supplement: Supplementary file 7 — Source data Fig. 3 [file 44318_2024_244_MOESM7_ESM.zip]

Archive with 44 entries (32 files):
- Figure 3/
- Figure 3/3A/
- Figure 3/3A/3A.tif
- Figure 3/3B/
- Figure 3/3B/3B.tif
- Figure 3/3C/
- Figure 3/3C/3C.tif
- Figure 3/3D/
- Figure 3/3D/3D.tif
- Figure 3/3E/
- Figure 3/3E/3E.xls
- Figure 3/3E/NMuMG Ctrl Merge.tif
- Figure 3/3E/NMuMG Ctrl TBK1-Myc.tif
- Figure 3/3E/NMuMG Ctrl Zyxin.tif
- Figure 3/3E/NMuMG TBK1 Merge.tif
- Figure 3/3E/NMuMG TBK1 TBK1-Myc.tif
- Figure 3/3E/NMuMG TBK1 Zyxin.tif
- Figure 3/3F/
- Figure 3/3F/3F.tif
- Figure 3/3G/
- Figure 3/3G/3G.tif
- Figure 3/3H/
- Figure 3/3H/3H.tif
- Figure 3/3I/
- Figure 3/3I/3I.xls
- Figure 3/3J/
- Figure 3/3J/3J.tif
- Figure 3/3K/
- Figure 3/3K/3K.xls
- Figure 3/3K/VASP Merge.tif
- Figure 3/3K/VASP VASP.tif
- Figure 3/3K/VASP Zyxin.tif
- Figure 3/3K/VASP+Zyxin Merge.tif
- Figure 3/3K/VASP+Zyxin S142 143A Merge.tif
- Figure 3/3K/VASP+Zyxin S142 143A VASP.tif
- Figure 3/3K/VASP+Zyxin S142 143A Zyxin S142 143A.tif
- Figure 3/3K/VASP+Zyxin VASP.tif
- Figure 3/3K/VASP+Zyxin Zyxin.tif
- Figure 3/3K/VASP+Zyxin+TBK1 K38A Merge.tif
- Figure 3/3K/VASP+Zyxin+TBK1 K38A VASP.tif
- Figure 3/3K/VASP+Zyxin+TBK1 K38A Zyxin.tif
- Figure 3/3K/VASP+Zyxin+TBK1 Merge.tif
- Figure 3/3K/VASP+Zyxin+TBK1 VASP.tif
- Figure 3/3K/VASP+Zyxin+TBK1 Zyxin.tif
