# Supplementary material for: TBK1-Zyxin signaling controls tumor-associated macrophage recruitment to mitigate antitumor immunity
Source: EMBO J. 2024 Sep 20;43(21):4984–5017. doi: 10.1038/s44318-024-00244-9 (PMC11535546; doi:10.1038/s44318-024-00244-9)
Supplement: Supplementary file 7 — Source data Fig. 3 [file 44318_2024_244_MOESM7_ESM.zip › Figure 3/3E/3E.xls]

## Sheet: Sheet1
3E	Mean ± SEM	One-way ANOVA test with Bonferroni correction
	Statistics of cells with Zyxin in FAs
		Relative frequency (%)
	Ctrl	0.117647	0.153846	0.137931
	TBK1	0.666667	0.28	0.444444
