# Supplementary material for: TBK1-Zyxin signaling controls tumor-associated macrophage recruitment to mitigate antitumor immunity
Source: EMBO J. 2024 Sep 20;43(21):4984–5017. doi: 10.1038/s44318-024-00244-9 (PMC11535546; doi:10.1038/s44318-024-00244-9)
Supplement: Supplementary file 7 — Source data Fig. 3 [file 44318_2024_244_MOESM7_ESM.zip › Figure 3/3I/3I.xls]

## Sheet: Sheet1
3I		Zyxin+TBK1 K38A	Zyxin+TBK
	Coverage	0.5594	0.521
	S7	0.157895	0.0555556
	S142	0.039604	0.33945
	S143	0.039604	0.229358
	S150	0	0.477064
	S152	0	0.0275229
	S169	0.208333	0.342857
	S258	0	0.0952381
	S267	0.272727	0.583333
	S281	0.333333	0.4375
	S288	0	0.0625
	S303	0	0.037037
	T306	0	0.037037
	S308	0.304348	0.296296
	S313	0	0.648148
	S344	0.285714	0.411765
	S505	0.5	0.5556
		Phosphorylation (%)
