# Supplementary material for: TBK1-Zyxin signaling controls tumor-associated macrophage recruitment to mitigate antitumor immunity
Source: EMBO J. 2024 Sep 20;43(21):4984–5017. doi: 10.1038/s44318-024-00244-9 (PMC11535546; doi:10.1038/s44318-024-00244-9)
Supplement: Supplementary file 7 — Source data Fig. 3 [file 44318_2024_244_MOESM7_ESM.zip › Figure 3/3K/3K.xls]

## Sheet: Sheet1
3K
Distance (μm)	VASP	Zyxin		Distance (μm)	VASP	Zyxin		Distance (μm)	VASP	Zyxin		Distance (μm)	VASP	Zyxin		Distance (μm)	VASP	Zyxin
0	0	0		0	30.5	28.5		0	0	0		0	0	0		0	0	0
0.0658	0	0		0.0658	28.958	30.042		0.0658	0	0		0.0658	0	0		0.0658	0	0
0.1316	0	0		0.1316	29.899	26.676		0.1316	0	0		0.1316	0	0		0.1316	0	0
0.1974	0	0		0.1974	29	18.282		0.1974	0	0		0.1974	0	0		0.1974	0	0
0.2632	0	0		0.2632	29	17		0.2632	0	0		0.2632	0	0		0.2632	0	0
0.3289	0	0		0.3289	28.625	21.008		0.3289	0	0		0.3289	0	0		0.3289	0	0
0.3947	0	0		0.3947	29.919	31.142		0.3947	0	0		0.3947	0	0		0.3947	0	0
0.4605	0	0		0.4605	32.978	34.804		0.4605	0	0		0.4605	0	0		0.4605	0	0
0.5263	0	0		0.5263	38.117	33.777		0.5263	0	0		0.5263	0	0		0.5263	0	0
0.5921	0	0		0.5921	45.589	27.975		0.5921	0	0		0.5921	0	0		0.5921	0	0
0.6579	0	0		0.6579	48.151	24.274		0.6579	0	0		0.6579	0	0		0.6579	0	0
0.7237	0	0		0.7237	49.461	23.307		0.7237	0	0		0.7237	0	0		0.7237	0	0
0.7895	0	0		0.7895	53.229	28.402		0.7895	0	0		0.7895	0	0		0.7895	0	0
0.8553	0	0		0.8553	60.48	41.718		0.8553	0	0		0.8553	0	0		0.8553	0	0
0.9211	0	0		0.9211	64.304	54.173		0.9211	0	0		0.9211	0	0		0.9211	0	0
0.9868	0	0		0.9868	64	56		0.9868	0	0		0.9868	0	0		0.9868	0	0
1.0526	0	0		1.0526	69.045	63.207		1.0526	0	0		1.0526	0	0		1.0526	0	0
1.1184	0	0		1.1184	75.863	72.431		1.1184	0	0		1.1184	0	0		1.1184	0	0
1.1842	0	0		1.1842	79.751	79.006		1.1842	0	0		1.1842	0	0		1.1842	0	0
1.25	0	0		1.25	83.627	84.643		1.25	0	0		1.25	0	0		1.25	0	0
1.3158	0	0		1.3158	90.781	92.237		1.3158	0	0		1.3158	0	0		1.3158	0	0
1.3816	0	0		1.3816	97	93		1.3816	0	0		1.3816	0	0		1.3816	0	0
1.4474	0	0		1.4474	97	93		1.4474	0	0		1.4474	0	0		1.4474	0	0
1.5132	0	0		1.5132	94.017	101.763		1.5132	0	0		1.5132	0	0		1.5132	0	0
1.5789	0	0		1.5789	88.256	122.73		1.5789	0	0		1.5789	0	0		1.5789	0	0
1.6447	0	0		1.6447	88.841	134.603		1.6447	0	0		1.6447	0	0		1.6447	0	0
1.7105	0	0		1.7105	93.809	131.189		1.7105	0	0		1.7105	0	0		1.7105	0	0
1.7763	0	0		1.7763	90.849	123.774		1.7763	0	0		1.7763	0	0		1.7763	0	0
1.8421	0	0		1.8421	79	106		1.8421	0	0		1.8421	0	0		1.8421	0	0
1.9079	0	0		1.9079	79	106		1.9079	0	0		1.9079	0	0		1.9079	0	0
1.9737	12.415	0		1.9737	81.179	111.084		1.9737	0	0		1.9737	0	0		1.9737	0	0
2.0395	36.333	0		2.0395	100.148	139.357		2.0395	0	0		2.0395	0	0		2.0395	0	0
2.1053	51	0		2.1053	103.106	150.849		2.1053	0	0		2.1053	0	0		2.1053	0	0
2.1711	67.063	0		2.1711	103.299	150.46		2.1711	0	0		2.1711	0	0		2.1711	0	0
2.2368	220.48	0		2.2368	107.754	159.777		2.2368	0	0		2.2368	0	0		2.2368	0	0
2.3026	247.012	0		2.3026	128	207		2.3026	0	0		2.3026	0	0		2.3026	0	0
2.3684	247.857	0		2.3684	127.972	206.81		2.3684	0	0		2.3684	0	0		2.3684	0	0
2.4342	246.734	0		2.4342	122.832	171.86		2.4342	0	0		2.4342	0	0		2.4342	0	0
2.5	252.802	0		2.5	115.659	160.003		2.5	0.137	0.137		2.5	0	0		2.5	0.147	0
2.5658	255	0		2.5658	114.545	176.332		2.5658	5.904	5.904		2.5658	0	0		2.5658	0	0
2.6316	255	0		2.6316	115	178		2.6316	11.194	11.194		2.6316	0	0		2.6316	0.042	0
2.6974	255	0		2.6974	114.522	179.911		2.6974	15	15		2.6974	0	0		2.6974	0	0
2.7632	255	0		2.7632	114.069	191.074		2.7632	104.396	163.5		2.7632	0	0		2.7632	0	0
2.8289	255	0		2.8289	128.164	199.48		2.8289	165.05	235.018		2.8289	0	0		2.8289	1.794	0
2.8947	255	0		2.8947	140.916	205.344		2.8947	211.403	255		2.8947	0	0		2.8947	5.429	0
2.9605	255	0		2.9605	127.633	178.225		2.9605	242.299	255		2.9605	0	0		2.9605	9.893	0
3.0263	255	0		3.0263	112.084	151.849		3.0263	255	255		3.0263	3.484	0		3.0263	17.561	0
3.0921	255	0		3.0921	106	143		3.0921	254.536	255		3.0921	12.476	0		3.0921	24.633	0
3.1579	253.791	0		3.1579	106.701	136.845		3.1579	249.09	255		3.1579	15.742	0		3.1579	39.184	0
3.2237	255	0		3.2237	102.968	112.881		3.2237	242.896	255		3.2237	24.405	0.121		3.2237	53	0
3.2895	255	0		3.2895	99.663	106.79		3.2895	230.109	255		3.2895	65.097	0.889		3.2895	58.941	0
3.3553	255	0		3.3553	99	108.986		3.3553	224.836	255		3.3553	80.68	2.019		3.3553	43.056	0
3.4211	255	0		3.4211	99.592	108.039		3.4211	222.425	255		3.4211	91.322	3.147		3.4211	28.163	0
3.4868	255	0		3.4868	100	104.201		3.4868	223.194	255		3.4868	101.557	4.36		3.4868	28.801	0
3.5526	255	0		3.5526	102.542	107.846		3.5526	224.998	255		3.5526	121.073	6.879		3.5526	40.636	0
3.6184	254.042	0		3.6184	106.984	116.145		3.6184	225	255		3.6184	122.432	7.399		3.6184	66.895	0
3.6842	252.056	0.314815		3.6842	108.19	104.202		3.6842	225.784	255		3.6842	112.156	11.877		3.6842	82	0
3.75	250	1		3.75	109.729	82.881		3.75	230.485	255		3.75	106.322	14.723		3.75	82.666	0
3.8158	243.976	0.738095		3.8158	111	80		3.8158	242.47	255		3.8158	107.431	14.885		3.8158	83.971	0
3.8816	224.486	0.190476		3.8816	109.81	80.595		3.8816	255	255		3.8816	108.597	14.201		3.8816	108.027	0
3.9474	204.508	0		3.9474	108.172	80.656		3.9474	255	255		3.9474	103.578	14.246		3.9474	133	0
4.0132	197	0		4.0132	108.408	78.592		4.0132	255	255		4.0132	89.05	14.293		4.0132	133.903	0
4.0789	196.669	0		4.0789	111.821	77.376		4.0789	252.891	255		4.0789	82.521	12.947		4.0789	138.541	0
4.1447	195	0		4.1447	122.741	81.098		4.1447	253.495	255		4.1447	81.479	12.13		4.1447	152.761	0
4.2105	217.929	0		4.2105	144.184	94.24		4.2105	254	255		4.2105	82	12		4.2105	145.041	0
4.2763	241.667	0		4.2763	147	96		4.2763	254	255		4.2763	88.393	14.505		4.2763	140.031	0
4.3421	242.368	0		4.3421	138.276	88.172		4.3421	252.821	255		4.3421	98.412	14.766		4.3421	136.418	0
4.4079	214.918	0		4.4079	117.634	67.605		4.4079	252.667	255		4.4079	105.044	10.726		4.4079	107.046	0
4.4737	188	0		4.4737	91.757	50.45		4.4737	255	255		4.4737	106	9		4.4737	118.102	0
4.5395	197.714	0		4.5395	78.561	50.641		4.5395	255	255		4.5395	104.571	9.953		4.5395	150.676	0
4.6053	215.543	0		4.6053	75.525	48.637		4.6053	255	255		4.6053	101.436	12.637		4.6053	146.786	0.2143
4.6711	185.674	0		4.6711	60.947	37.489		4.6711	255	255		4.6711	94.934	16.291		4.6711	115.036	1.7602
4.7368	180.952	0		4.7368	58.494	37.517		4.7368	255	255		4.7368	89.834	19.479		4.7368	110	2
4.8026	181	0		4.8026	57.941	39.117		4.8026	255	255		4.8026	101.043	24.927		4.8026	108.332	10.898
4.8684	163.46	0		4.8684	54.293	41.834		4.8684	247.443	255		4.8684	117.891	31.964		4.8684	113.047	20.8912
4.9342	145.238	0		4.9342	56	40		4.9342	207.821	255		4.9342	130.152	35.96		4.9342	137.775	33.7514
5	153.429	0		5	56	40		5	122.366	255		5	120.09	28.318		5	141.235	35.7449
5.0658	160	0		5.0658	57.06	40.089		5.0658	121	255		5.0658	125.699	24.329		5.0658	144.357	37.6071
5.1316	150.579	0		5.1316	75.731	39.402		5.1316	121	253.97		5.1316	153.382	31.249		5.1316	163.385	50.0074
5.1974	142.288	0		5.1974	80.469	40.723		5.1974	113.498	214.453		5.1974	176.348	36.927		5.1974	170.548	63.0408
5.2632	144.952	0		5.2632	84.321	44.321		5.2632	98.246	102.843		5.2632	168.062	35.014		5.2632	168	67.6735
5.3289	153.378	0		5.3289	92.992	50.226		5.3289	116.381	99.485		5.3289	126.068	25.23		5.3289	168	68
5.3947	157.167	0		5.3947	100.955	54.637		5.3947	123.597	97.851		5.3947	122.209	24.573		5.3947	172.989	65.4854
5.4605	159.889	0		5.4605	103.159	56.159		5.4605	112.269	107.756		5.4605	145	30		5.4605	154.203	66.9358
5.5263	160	0		5.5263	103.048	56.339		5.5263	65.41	141.97		5.5263	143.91	30		5.5263	131.745	70.602
5.5921	135.818	0		5.5921	90.857	53.544		5.5921	65.96	154.11		5.5921	126.882	27.127		5.5921	117	71
5.6579	120.58	0		5.6579	96.052	69.107		5.6579	70.306	160.306		5.6579	77.441	19.351		5.6579	126.015	67.2041
5.7237	128.571	0		5.7237	102	80		5.7237	75.545	145.738		5.7237	53	14		5.7237	147.946	60.1838
5.7895	145.39	0		5.7895	104.782	70.726		5.7895	82.575	81.112		5.7895	52.808	14		5.7895	157.857	56.8776
5.8553	142.468	0		5.8553	108.964	56.302		5.8553	84.285	69.566		5.8553	50.505	14		5.8553	162.321	56.2398
5.9211	131.405	0		5.9211	111	49		5.9211	84.052	77.955		5.9211	47.589	16.407		5.9211	163.434	46.9388
5.9868	135	0		5.9868	112.642	47.119		5.9868	79.813	88.784		5.9868	75.021	25.007		5.9868	161.908	35.6371
6.0526	143.844	0		6.0526	115.273	52.995		6.0526	65.371	95.784		6.0526	76.934	25.645		6.0526	142.469	28.3469
6.1184	156.91	0		6.1184	119	61.514		6.1184	59.299	96.672		6.1184	78	26		6.1184	123.663	29.9337
6.1842	176.024	0		6.1842	119	64		6.1842	57	96.366		6.1842	69.282	20.635		6.1842	108.936	31.8805
6.25	177	0		6.25	113.869	62.134		6.25	55.457	93.342		6.25	78.922	23.569		6.25	113.88	32
6.3158	174.654	0		6.3158	104.112	58.38		6.3158	48.853	84.106		6.3158	90.777	28.389		6.3158	116.755	29.0816
6.3816	167.516	0		6.3816	99.193	55.709		6.3816	44.766	79.119		6.3816	93.327	29.664		6.3816	110.378	20.7908
6.4474	161.5	0		6.4474	103.925	56.814		6.4474	48.776	76.358		6.4474	101.417	44.834		6.4474	96.25	8
6.5132	153.435	0		6.5132	107.69	59.69		6.5132	61.007	70.181		6.5132	106.697	51.445		6.5132	87.862	0
6.5789	153.979	0		6.5789	111.693	63.693		6.5789	73.898	39.727		6.5789	120.626	54.976		6.5789	85	0
6.6447	162.339	0		6.6447	113	65		6.6447	75.269	13.721		6.6447	129.312	56.836		6.6447	86.005	0
6.7105	158	0		6.7105	116.285	65		6.7105	72.955	2.09		6.7105	147.443	62.69		6.7105	84.939	0
6.7763	147.247	0		6.7763	120.078	57.264		6.7763	67.905	11.709		6.7763	153.322	65.161		6.7763	82.367	0
6.8421	117.395	0		6.8421	123.76	53.617		6.8421	55.36	28.518		6.8421	153.825	61.592		6.8421	80	0
6.9079	93	0		6.9079	121.964	51.858		6.9079	42.821	34.209		6.9079	150.882	53.292		6.9079	80	0
6.9737	93	0		6.9737	118.358	46.542		6.9737	40	33		6.9737	144.316	57.747		6.9737	80.562	0
7.0395	92.81	0		7.0395	108.916	31.617		7.0395	40.255	33.767		7.0395	139.045	59.607		7.0395	87.737	3.7856
7.1053	91.097	0		7.1053	105.891	27.042		7.1053	38.219	35.094		7.1053	138	61		7.1053	103.429	10.898
7.1711	94.857	0		7.1711	98.984	29.837		7.1711	40.968	55.587		7.1711	118.043	58.346		7.1711	105.747	11.7474
7.2368	103.071	0		7.2368	93.916	32.378		7.2368	43	72		7.2368	91.602	51.355		7.2368	105.018	11.259
7.3026	104.063	0		7.3026	96	33		7.3026	42.933	72.013		7.3026	84.718	47.933		7.3026	100.536	7.6161
7.3684	97	0		7.3684	96	33		7.3684	42.117	70.661		7.3684	84	47		7.3684	96.429	19.8571
7.4342	96.251	0		7.4342	96	33		7.4342	42.759	57.436		7.4342	86.312	49.278		7.4342	93	37
7.5	95.143	0		7.5	100.489	27.269		7.5	45	24		7.5	95.437	54.169		7.5	94.173	33.8316
7.5658	91.788	0		7.5658	97.757	19.939		7.5658	44.93	24.07		7.5658	99.082	56.361		7.5658	102.17	12.9242
7.6316	98.421	0		7.6316	94.52	15.52		7.6316	43.443	25.557		7.6316	99.943	54.284		7.6316	103.98	10
7.6974	100	0		7.6974	93.607	13.642		7.6974	39.793	29.177		7.6974	100	61.905		7.6974	120.051	19.2602
7.7632	101.892	0		7.7632	97	14		7.7632	39.769	32.754		7.7632	102.371	81.571		7.7632	116.194	21.2347
7.8289	112.759	0		7.8289	97	14		7.8289	41	33.02		7.8289	115.214	104.9		7.8289	65.179	7.3214
7.8947	117.575	0		7.8947	97	15.936		7.8947	41	34.507		7.8947	132.801	110.972		7.8947	59.469	5.4898
7.9605	124.381	0		7.9605	98.578	22.718		7.9605	42.493	44.453		7.9605	149.803	119.007		7.9605	63.219	8.5357
8.0263	117.853	0		8.0263	101.028	24.281		8.0263	44.44	76.015		8.0263	156.019	132.206		8.0263	87.361	21.3173
8.0921	106.254	0		8.0921	102.436	24.718		8.0921	45	104.336		8.0921	162.146	151.151		8.0921	101.592	23.3699
8.1579	101	0		8.1579	109.034	21.648		8.1579	45	106.351		8.1579	157.19	151.915		8.1579	103.694	23.1531
8.2237	101	0		8.2237	122.156	14.229		8.2237	46.891	108.418		8.2237	139.457	141.359		8.2237	104	23
8.2895	118.583	0		8.2895	128.559	11.26		8.2895	50.142	108.351		8.2895	122.777	118.273		8.2895	92.301	30.5255
8.3553	135.079	0		8.3553	131.642	11.774		8.3553	56.187	99.619		8.3553	103	81		8.3553	67.948	36.983
8.4211	141.595	0		8.4211	121.321	12.183		8.4211	58.47	96.06		8.4211	105.37	88.701		8.4211	59.898	37.0387
8.4868	136.198	0		8.4868	103.005	14.583		8.4868	54.97	89.627		8.4868	107.693	100.486		8.4868	58	37
8.5526	122.341	0		8.5526	94	16		8.5526	49.808	82.808		8.5526	107.633	107.652		8.5526	59.454	39.4235
8.6184	112.143	0		8.6184	92.648	18.366		8.6184	51.49	67.512		8.6184	96	75		8.6184	75.592	36.4768
8.6842	117.071	0		8.6842	83.221	21.505		8.6842	54.313	50.59		8.6842	95.573	74.716		8.6842	90.653	26.0816
8.75	106.42	0		8.75	74.994	21.14		8.75	60.949	54.887		8.75	93.047	72.349		8.75	96.393	22.8929
8.8158	87.914	0		8.8158	65.198	15.542		8.8158	68.333	69.833		8.8158	87.697	61.944		8.8158	86.469	28.3418
8.8816	76	0		8.8816	74.113	11.943		8.8816	69.68	74.067		8.8816	99	54		8.8816	71.985	37.2748
8.9474	78.317	0		8.9474	96.771	12.877		8.9474	69.157	76.53		8.9474	99	54		8.9474	67.612	50.0816
9.0132	102.135	0		9.0132	108	14		9.0132	72.558	73.494		9.0132	99	54.329		9.0132	71.49	54.8622
9.0789	124.858	0		9.0789	100.766	13.059		9.0789	76.425	70.575		9.0789	100.373	47.288		9.0789	88.704	58.6684
9.1447	129.714	0		9.1447	95.409	12.573		9.1447	78.657	68.343		9.1447	83.268	47.064		9.1447	107.033	59.4413
9.2105	136.833	0		9.2105	84.52	10.358		9.2105	79.53	58.463		9.2105	71	53		9.2105	110.143	57.4286
9.2763	150.698	0		9.2763	67.045	6.246		9.2763	78.113	49.926		9.2763	71	53		9.2763	85.908	51.6888
9.3421	157.833	0		9.3421	61.374	5.229		9.3421	76.371	55.938		9.3421	85.664	59.284		9.3421	76.113	49.9133
9.4079	138.564	0		9.4079	49.316	4.372		9.4079	75.279	63.607		9.4079	103.154	65.908		9.4079	84.862	51.199
9.4737	125.946	0		9.4737	38.399	3.489		9.4737	76.515	66.515		9.4737	119.412	69.166		9.4737	97	54
9.5395	144.119	0		9.5395	31.806	2.59		9.5395	80.673	66.032		9.5395	124.858	70		9.5395	111.405	52.976
9.6053	157	0		9.6053	12.251	0.736		9.6053	88.442	59.162		9.6053	128.974	62.863		9.6053	133.183	53.8802
9.6711	155.444	0		9.6711	0	0		9.6711	97.343	52.134		9.6711	131.363	57.275		9.6711	149.906	55.7812
9.7368	132.351	0		9.7368	0	0		9.7368	98	50		9.7368	124.152	63.848		9.7368	152	56
9.8026	111.857	0		9.8026	0.243	0		9.8026	95.096	54.517		9.8026	109.491	78.509		9.8026	149.683	55.4194
9.8684	116.786	0		9.8684	1.785	0		9.8684	90.697	74.671		9.8684	82.719	82.13		9.8684	132.809	52.4307
9.9342	120	0		9.9342	5.397	0		9.9342	88.434	116.441		9.9342	64.796	84.434		9.9342	111.811	53.5178
10	96.68	0		10	16.704	0		10	88	127		10	58	85		10	116.204	64.9592
10.0658	82.31	0		10.0658	29.894	0		10.0658	90.337	119.004		10.0658	75.967	80.773		10.0658	117	65.4745
10.1316	88.833	0		10.1316	49	0		10.1316	93.557	104.15		10.1316	82.896	63.481		10.1316	118.334	63.6454
10.1974	98.607	0		10.1974	49	0		10.1974	88.059	93.862		10.1974	78.07	53.555		10.1974	117.663	54.5497
10.2632	107.535	0		10.2632	49	0		10.2632	79	94		10.2632	74	49		10.2632	120.918	59.8571
10.3289	108	0		10.3289	31.123	0		10.3289	80.368	102.483		10.3289	76.497	50.566		10.3289	125	67
10.3947	108.024	0		10.3947	35.397	0		10.3947	83.633	123.764		10.3947	88.39	57.182		10.3947	117.857	65.852
10.4605	111.095	0		10.4605	45	0		10.4605	97.477	155.062		10.4605	87.178	53.939		10.4605	77.798	58.0492
10.5263	115.751	0		10.5263	39.626	0		10.5263	109.59	121.537		10.5263	83.953	49.009		10.5263	79.51	55.6327
10.5921	118.333	0		10.5921	18.615	0		10.5921	109.005	123.229		10.5921	85.002	48.332		10.5921	103.107	49.8929
10.6579	119	0		10.6579	13.469	0		10.6579	106.03	135.266		10.6579	92.837	42.334		10.6579	108.638	43.9286
10.7237	122.058	0		10.7237	18.254	0		10.7237	94.889	182.724		10.7237	99.32	36.356		10.7237	86.222	33.1071
10.7895	123.335	0		10.7895	20.14	0		10.7895	109.828	167.537		10.7895	99.919	33.919		10.7895	84.157	32.2347
10.8553	123.286	0		10.8553	16.832	0		10.8553	119.776	150.224		10.8553	99.547	33		10.8553	85.607	32.4592
10.9211	115.188	0		10.9211	14.818	0		10.9211	119.032	150.968		10.9211	101.851	33		10.9211	84.917	36.4913
10.9868	99.252	0		10.9868	14.372	0		10.9868	115.443	155.03		10.9868	94.122	35.273		10.9868	68.579	41.1684
11.0526	91.5	0		11.0526	11.866	0		11.0526	113.664	170.433		11.0526	72.758	38.45		11.0526	64.714	42.7143
11.1184	90.952	0		11.1184	10.368	0		11.1184	113	197		11.1184	50.318	42.79		11.1184	64	43
11.1842	106.328	0		11.1842	10	0		11.1842	113	197		11.1842	45.256	47.213		11.1842	71.673	44.3209
11.25	112.408	0		11.25	6.802	0		11.25	108.881	135.896		11.25	54.476	54.909		11.25	58.296	44.824
11.3158	70.476	0		11.3158	2.514	0		11.3158	107.493	109.366		11.3158	57.64	62.758		11.3158	55.204	44.051
11.3816	41.751	0		11.3816	0	0		11.3816	122.269	150.336		11.3816	59.251	68.825		11.3816	55	44
11.4474	40.079	0		11.4474	0	0		11.4474	129.731	170.463		11.4474	63.309	70.592		11.4474	69.352	43.5051
11.5132	37.809	0		11.5132	0	0		11.5132	117.104	206.085		11.5132	74.903	49.915		11.5132	87.223	47.1448
11.5789	36.238	0		11.5789	0	0		11.5789	109.189	225.027		11.5789	75.483	46.758		11.5789	87.755	50.2449
11.6447	17.361	0		11.6447	0	0		11.6447	107.619	235.231		11.6447	69.92	49.377		11.6447	87.117	50.8827
11.7105	0.398	0		11.7105	0	0		11.7105	107	247.209		11.7105	57.97	54.215		11.7105	92.867	52.7602
11.7763	0	0		11.7763	0	0		11.7763	96.635	219.153		11.7763	43.481	56.206		11.7763	99.828	56.8768
11.8421	0	0						11.8421	89.478	199.194		11.8421	43	56		11.8421	98.633	66.3469
11.9079	0	0						11.9079	87.672	187.157		11.9079	43	54.87		11.9079	96.133	70.301
11.9737	0	0						11.9737	94.388	128.724		11.9737	47.384	52.201		11.9737	98.393	74.7143
12.0395	0	0						12.0395	101.259	146.774		12.0395	47.664	52.607		12.0395	102.258	77.8061
12.1053	0	0						12.1053	102.356	192.517		12.1053	40	54		12.1053	110.551	83.4694
12.1711	0	0						12.1711	103	217		12.1711	40	54		12.1711	120.755	89.8469
12.2368	0	0						12.2368	95.343	199.56		12.2368	55.801	57.613		12.2368	125.214	84.1633
12.3026	0	0						12.3026	84.144	184.893		12.3026	92.509	70.728		12.3026	128.543	73.7628
12.3684	0	0						12.3684	79.105	212.64		12.3684	102.592	90.035		12.3684	129	66
12.4342	0	0						12.4342	78	239		12.4342	105	95		12.4342	124.099	74.1314
								12.5	78.112	229.485		12.5	98.595	84.827		12.5	126.664	84.2618
								12.5658	77.856	182.238		12.5658	87.422	67.133		12.5658	156.127	94.5076
								12.6316	80.099	167.191		12.6316	83.471	62.812		12.6316	176	99
								12.6974	84	174		12.6974	82	63		12.6974	173.683	98.085
								12.7632	84	174		12.7632	83.344	68.822		12.7632	163.359	91.9182
								12.8289	85.443	188.57		12.8289	85.216	77.078		12.8289	159.468	97.4986
								12.8947	85.741	183.169		12.8947	85.983	80.917		12.8947	168	100
								12.9605	83.373	140.381		12.9605	79.09	75.242
								13.0263	83	129		13.0263	78.976	82.833
								13.0921	80.484	135.596		13.0921	84.583	97.727
								13.1579	71.904	139.651		13.1579	88	107
								13.2237	60.5	120		13.2237	84.483	104.237
												13.2895	68.948	103.208
												13.3553	68.59	120.803
												13.4211	73	139
												13.4868	73	139
												13.5526	80.525	118.805
												13.6184	86.287	98.059
												13.6842	87.412	93.412
												13.75	87	93
												13.8158	86.268	89.339
												13.8816	80.25	83.75
