# Supplementary material for: TBK1-Zyxin signaling controls tumor-associated macrophage recruitment to mitigate antitumor immunity
Source: EMBO J. 2024 Sep 20;43(21):4984–5017. doi: 10.1038/s44318-024-00244-9 (PMC11535546; doi:10.1038/s44318-024-00244-9)
Supplement: Supplementary file 8 — Source data Fig. 4 [file 44318_2024_244_MOESM8_ESM.zip]

Archive with 46 entries (35 files):
- Figure 4/
- Figure 4/4A/
- Figure 4/4A/SeV pZyxin.tif
- Figure 4/4A/SeV Zyxin.tif
- Figure 4/4A/SeV+MRT67307 pZyxin.tif
- Figure 4/4A/SeV+MRT67307 Zyxin.tif
- Figure 4/4A/Vehicle pZyxin.tif
- Figure 4/4A/Vehicle Zyxin.tif
- Figure 4/4B/
- Figure 4/4B/4B.xls
- Figure 4/4C/
- Figure 4/4C/STING KO DMXAA Zyxin.tif
- Figure 4/4C/STING KO Vehicle Zyxin.tif
- Figure 4/4C/WT DMXAA Zyxin.tif
- Figure 4/4C/WT Vehicle Zyxin.tif
- Figure 4/4D/
- Figure 4/4D/4D.xls
- Figure 4/4E/
- Figure 4/4E/STING KO DMXAA pZyxin.tif
- Figure 4/4E/STING KO Vehicle pZyxin.tif
- Figure 4/4E/WT DMXAA pZyxin.tif
- Figure 4/4E/WT Vehicle pZyxin.tif
- Figure 4/4F/
- Figure 4/4F/4F.xls
- Figure 4/4G/
- Figure 4/4G/Statistics of WT PMs DMXAA in mVCAM Fc.bmp
- Figure 4/4G/Statistics of WT PMs Vehicle in mVCAM Fc.bmp
- Figure 4/4G/Statistics of Zyxin KO PMs DMXAA in mVCAM Fc.bmp
- Figure 4/4G/Statistics of Zyxin KO PMs Vehicle in mVCAM Fc.bmp
- Figure 4/4G/WT PMs DMXAA in mVCAM Fc.jpg
- Figure 4/4G/WT PMs Vehicle in mVCAM Fc.jpg
- Figure 4/4G/Zyxin KO PMs DMXAA in mVCAM Fc.jpg
- Figure 4/4G/Zyxin KO PMs Vehicle in mVCAM Fc.jpg
- Figure 4/4H/
- Figure 4/4H/4H.xls
- Figure 4/4I/
- Figure 4/4I/WT cGAMP Leukocyte.tif
- Figure 4/4I/WT cGAMP Merge.tif
- Figure 4/4I/WT Vehicle Leukocyte.tif
- Figure 4/4I/WT Vehicle Merge.tif
- Figure 4/4I/Zyxin KO cGAMP  Merge.tif
- Figure 4/4I/Zyxin KO cGAMP Leukocyte.tif
- Figure 4/4I/Zyxin KO Vehicle Leukocyte.tif
- Figure 4/4I/Zyxin KO Vehicle Merge.tif
- Figure 4/4J/
- Figure 4/4J/4J.xls
