# Supplementary material for: TBK1-Zyxin signaling controls tumor-associated macrophage recruitment to mitigate antitumor immunity
Source: EMBO J. 2024 Sep 20;43(21):4984–5017. doi: 10.1038/s44318-024-00244-9 (PMC11535546; doi:10.1038/s44318-024-00244-9)
Supplement: Supplementary file 8 — Source data Fig. 4 [file 44318_2024_244_MOESM8_ESM.zip › Figure 4/4B/4B.xls]

## Sheet: Sheet1
4B	Mean ± SEM	One-way ANOVA test with Bonferroni correction
	Statistics of cells with Zyxin in FAs
	Vehicle	0.0677966	0.0483871	0.0408163
	SeV	0.530612	0.46	0.439394
	SeV+MRT67307	0.0769231	0.0357143	0.0612245
	Mean ± SEM	One-way ANOVA test with Bonferroni correction
	Statistics of pZyxin+ cells
	Vehicle	0.0714286	0.0192308	0.0526316
	SeV	0.52	0.462963	0.490909
	SeV+MRT67307	0.0666667	0.0222222	0.037037
