# Supplementary material for: TBK1-Zyxin signaling controls tumor-associated macrophage recruitment to mitigate antitumor immunity
Source: EMBO J. 2024 Sep 20;43(21):4984–5017. doi: 10.1038/s44318-024-00244-9 (PMC11535546; doi:10.1038/s44318-024-00244-9)
Supplement: Supplementary file 8 — Source data Fig. 4 [file 44318_2024_244_MOESM8_ESM.zip › Figure 4/4D/4D.xls]

## Sheet: Sheet1
4D	Mean ± SEM	One-way ANOVA test with Bonferroni correction
	Statistics of cells with Zyxin in FAs
		Relative frequency (%)
	WT Vehicle	0.0909091	0.0869565	0.111111	0.0526316
	WT DMXAA	0.684211	0.666667	0.6875	0.615385
	STING KO Vehicle	0.0769231	0.176471	0.111111	0.0666667
	STING KO DMXAA	0.105263	0.16	0.190476	0.157895
