# Supplementary material for: TBK1-Zyxin signaling controls tumor-associated macrophage recruitment to mitigate antitumor immunity
Source: EMBO J. 2024 Sep 20;43(21):4984–5017. doi: 10.1038/s44318-024-00244-9 (PMC11535546; doi:10.1038/s44318-024-00244-9)
Supplement: Supplementary file 8 — Source data Fig. 4 [file 44318_2024_244_MOESM8_ESM.zip › Figure 4/4F/4F.xls]

## Sheet: Sheet1
4F	Mean ± SEM	One-way ANOVA test with Bonferroni correction
	Statistics of pZyxin+ cells
		Relative frequency (%)
	WT Vehicle	0.0588235	0.0952381	0.0454546	0.105263
	WT DMXAA	0.5625	0.5	0.714286	0.583333
	STING KO Vehicle	0.0909091	0.0476191	0.0625	0.0909091
	STING KO DMXAA	0.0555556	0.05	0.0625	0.0526316
