# Supplementary material for: TBK1-Zyxin signaling controls tumor-associated macrophage recruitment to mitigate antitumor immunity
Source: EMBO J. 2024 Sep 20;43(21):4984–5017. doi: 10.1038/s44318-024-00244-9 (PMC11535546; doi:10.1038/s44318-024-00244-9)
Supplement: Supplementary file 8 — Source data Fig. 4 [file 44318_2024_244_MOESM8_ESM.zip › Figure 4/4H/4H.xls]

## Sheet: Sheet1
4H
		WT Vehicle	WT DMXAA	Zyxin KO Vehicle	Zyxin KO DMXAA
Mean ± SEM	Accumulated distance (μm)	195.867	56.05	699.38	285.736
One-way ANOVA test with Bonferroni correction		394.879	94.9013	57.996	147.008
		152.997	94.6766	242.869	169.559
		545.55	65.0472	385.127	161.122
		389.171	64.0428	220.195	274.179
		237.908	165.175	84.7963	150.317
		215.731	131.14	417.281	131.074
		42.2865	148.115	331.982	219.21
		154.312	108.21	82.4631	98.9335
		344.258	86.6427	125.638	235.654
		196.081	143.169	138.297	224.395
		159.697	269.036	422.16	184.657
		180.397	117.743	504.82	383.649
		104.965	198.902	156.934	166.512
		171.012	47.61	190.076	170.046
		625.23	108.337	434.728	116.081
		150.5	113.72	363.817	116.833
		365.056	126.264	468.673	240.091
		355.261	83.9971	628.329	131.53
		39.1037	136.32	197.023	220.509
		87.1982	112.548	365.079	212.612
		158.577	135.96	272.047	161.527
		163.615	117.791	267.734	633.958
		166.134	67.891	110.546	191.627
		104.849	149.345	591.03	155.755
		112.635	103.552	151.634	157.097
		370.884	70.0626	229.755	474.102
		226.739	316.453	275.013	231.299
		220.253	97.9983	396.468	184.021
		101.477	66.3216	417.198	140.679
		467.575	74.8015	245.855	190.307
		88.494	60.0896	212.351	194.663
		106.335	82.4916	358.983	118.408
		585.157	140.887	408.78	154.061
		70.3096	51.5729	147.065	155.718
		76.5094	71.2986	543.678	120.69
		75.0412	117.857	200.856	357.198
		33.9524	81.3615	284.831	230.038
		140.142	139.238	51.8777	183.108
		389.641	134.228	188.137	120.49
		374.05	118.295	298.163	133.862
		348.258	91.78	177.468	104.756
		96.0897	141.868	607.977	139.619
		134.121	104.291	266.154	488.505
		99.8006	187.536	276.402	80.5855
		182.218	143.228	130.678	251.453
		92.0616	149.218	277.128	46.6578
		299.997	131.221	132.134	116.766
		555.43	47.7827	213.042	254.478
		251.699	171.217	124.949	94.4584
