# Supplementary material for: TBK1-Zyxin signaling controls tumor-associated macrophage recruitment to mitigate antitumor immunity
Source: EMBO J. 2024 Sep 20;43(21):4984–5017. doi: 10.1038/s44318-024-00244-9 (PMC11535546; doi:10.1038/s44318-024-00244-9)
Supplement: Supplementary file 8 — Source data Fig. 4 [file 44318_2024_244_MOESM8_ESM.zip › Figure 4/4J/4J.xls]

## Sheet: Sheet1
4J		Mean ± SEM	One-way ANOVA test with Bonferroni correction
		Adherent leukocytes (%)
	WT Vehicle	0.206897	0.0952381	0.285714	0.210526	0.230769
	WT cGAMP	0.612903	0.708333	0.655172	0.727273	0.645161
	Zyxin KO Vehicle	0.0833333	0.0967742	0.097561	0.117647	0.0769231
	Zyxin KO cGAMP	0.525	0.236842	0.25	0.428571	0.395833
