# Supplementary material for: TBK1-Zyxin signaling controls tumor-associated macrophage recruitment to mitigate antitumor immunity
Source: EMBO J. 2024 Sep 20;43(21):4984–5017. doi: 10.1038/s44318-024-00244-9 (PMC11535546; doi:10.1038/s44318-024-00244-9)
Supplement: Supplementary file 9 — Source data Fig. 5 [file 44318_2024_244_MOESM9_ESM.zip]

Archive with 1 entries (1 files):
- Figure 5.pdf
