# Supplementary material for: TBK1-Zyxin signaling controls tumor-associated macrophage recruitment to mitigate antitumor immunity
Source: EMBO J. 2024 Sep 20;43(21):4984–5017. doi: 10.1038/s44318-024-00244-9 (PMC11535546; doi:10.1038/s44318-024-00244-9)
Supplement: Supplementary file 10 — Source data Fig. 6 [file 44318_2024_244_MOESM10_ESM.zip]

Archive with 67 entries (56 files):
- Figure 6/
- Figure 6/6B/
- Figure 6/6B/6B.xls
- Figure 6/6C/
- Figure 6/6C/6C.xls
- Figure 6/6D/
- Figure 6/6D/6D B16-F10 Inoculation.tif
- Figure 6/6E/
- Figure 6/6E/B16 WT cGAMP CD4 Merge.tif
- Figure 6/6E/B16 WT cGAMP CD4.tif
- Figure 6/6E/B16 WT cGAMP CD8 Merge.tif
- Figure 6/6E/B16 WT cGAMP CD8.tif
- Figure 6/6E/B16 WT cGAMP F4 80 Merge.tif
- Figure 6/6E/B16 WT cGAMP F4 80.tif
- Figure 6/6E/B16 WT ctrl CD4 Merge.tif
- Figure 6/6E/B16 WT Ctrl CD4.tif
- Figure 6/6E/B16 WT Ctrl CD8 Merge.tif
- Figure 6/6E/B16 WT Ctrl CD8.tif
- Figure 6/6E/B16 WT Ctrl F4 80 Merge.tif
- Figure 6/6E/B16 WT Ctrl F4 80.tif
- Figure 6/6E/B16 Zyxin KO cGAMP CD4 Merge.tif
- Figure 6/6E/B16 Zyxin KO cGAMP CD4.tif
- Figure 6/6E/B16 Zyxin KO cGAMP CD8 Merge.tif
- Figure 6/6E/B16 Zyxin KO cGAMP CD8.tif
- Figure 6/6E/B16 Zyxin KO cGAMP F4 80 Merge.tif
- Figure 6/6E/B16 Zyxin KO cGAMP F4 80.tif
- Figure 6/6E/B16 Zyxin KO Ctrl CD4 Merge.tif
- Figure 6/6E/B16 Zyxin KO Ctrl CD4.tif
- Figure 6/6E/B16 Zyxin KO Ctrl CD8 Merge.tif
- Figure 6/6E/B16 Zyxin KO Ctrl CD8.tif
- Figure 6/6E/B16 Zyxin KO Ctrl F4 80 Merge.tif
- Figure 6/6E/B16 Zyxin KO Ctrl F4 80.tif
- Figure 6/6F/
- Figure 6/6F/6F.xls
- Figure 6/6G/
- Figure 6/6G/B16 WT cGAMP CD206  F4 80 Merge.tif
- Figure 6/6G/B16 WT cGAMP CD206.tif
- Figure 6/6G/B16 WT cGAMP CD86 F4 80 Merge.tif
- Figure 6/6G/B16 WT cGAMP CD86.tif
- Figure 6/6G/B16 WT cGAMP F4 80 with CD206.tif
- Figure 6/6G/B16 WT cGAMP F4 80 with CD86.tif
- Figure 6/6G/B16 WT Ctrl CD206 F4 80 Merge.tif
- Figure 6/6G/B16 WT Ctrl CD206.tif
- Figure 6/6G/B16 WT Ctrl CD86 F4 80 Merge.tif
- Figure 6/6G/B16 WT Ctrl CD86.tif
- Figure 6/6G/B16 WT Ctrl F4 80 with CD206.tif
- Figure 6/6G/B16 WT Ctrl F4 80 with CD86.tif
- Figure 6/6G/B16 Zyxin KO cGAMP CD206 F4 80 Merge.tif
- Figure 6/6G/B16 Zyxin KO cGAMP CD206.tif
- Figure 6/6G/B16 Zyxin KO cGAMP CD86 F4 80 Merge.tif
- Figure 6/6G/B16 Zyxin KO cGAMP CD86 with F4 80.tif
- Figure 6/6G/B16 Zyxin KO cGAMP CD86.tif
- Figure 6/6G/B16 Zyxin KO cGAMP F4 80 eith CD206.tif
- Figure 6/6G/B16 Zyxin KO Ctrl CD206 F4 80 Merge.tif
- Figure 6/6G/B16 Zyxin KO Ctrl CD206.tif
- Figure 6/6G/B16 Zyxin KO Ctrl CD86 F4 80 Merge.tif
- Figure 6/6G/B16 Zyxin KO Ctrl CD86.tif
- Figure 6/6G/B16 Zyxin KO Ctrl F4 80 with CD206.tif
- Figure 6/6G/B16 Zyxin KO Ctrl F4 80 with CD86.tif
- Figure 6/6H/
- Figure 6/6H/6H.xls
- Figure 6/6I/
- Figure 6/6I/6I B16-F10 Inoculation.tif
- Figure 6/6J/
- Figure 6/6J/6J.xls
- Figure 6/6K/
- Figure 6/6K/6K.xls
