# Supplementary material for: TBK1-Zyxin signaling controls tumor-associated macrophage recruitment to mitigate antitumor immunity
Source: EMBO J. 2024 Sep 20;43(21):4984–5017. doi: 10.1038/s44318-024-00244-9 (PMC11535546; doi:10.1038/s44318-024-00244-9)
Supplement: Supplementary file 10 — Source data Fig. 6 [file 44318_2024_244_MOESM10_ESM.zip › Figure 6/6B/6B.xls]

## Sheet: Sheet1
6B	Mean ± SEM	One-way ANOVA test with Bonferroni correction
	Tumor volume (mm3)	Zyxin+/+ Vehicle								Zyxin-/- PBS								Zyxin+/+ cGAMP								Zyxin-/- cGAMP
	Day 0	0	0	0	0	0	0	0	0	0	0	0	0	0	0	0	0	0	0	0	0	0	0	0	0	0	0	0	0	0	0	0	0	0
	Day 5	22.2409	29.1097	28.125	29.3175	53.9663	37.1882	74.6084	48.878	19.0308	39.8908	27.5665	31.5905	21.1266	33.2702	16.3458	26.9776	29.7685	88.1038	40.09	34.7733	24.5787	16.9432	36.6787	16.4338	28.0053	31.7128	40.2145	29.2578	34.7505	31.7582	32.6097	25.761	38.464
	Day 6	50.0596	80.0385	54.1929	39.5389	64.605	66.5676	92.9194	89.0571	33.9058	15.1838	45.369	33.7041	36.3724	33.4018	23.9604	26.5283	46.8552	40.964	23.7744	40.7505	25.5126	44.2093	30.1995	35.73	42.4853	40.1962	45.1568	38.5915	43.8504	32.6496	32.3571	43.4354	83.2896
	Day 7	91.8271	109.056	57.0421	91.7527	123.978	80.3498	77.4635	69.3468	32.008	22.9416	54.0582	52.3255	35.3455	20.0081	17.4748	44.4221	45.9817	35.5614	40.428	39.1195	32.5354	18.8677	29.7346	48.4995	45.7507	29.27	46.9359	30.4981	72.3736	18.3314	38.6533	43.5385	45.6778
	Day 8	106.49	186.985	88.1171	76.4267	223.63	93.4667	72.1412	107.445	59.1435	20.359	52.0493	92.0432	65.9254	50.8873	16.6653	80.7537	29.1774	35.059	74.9966	70.0835	62.7312	53.2517	87.0586	42.0837	33.84	45.4661	54.01	35.6504	127.769	51.0291	73.6773	75.0515	65.707
	Day 9	149.888	285.793	139.82	124.577	276.967	138.875	106.796	127.912	61.2656	56.1348	87.853	122.808	55.0429	67.8282	19.9261	99.7909	46.1567	61.6093	43.8142	85.293	66.0616	31.8392	91.2321	59.3851	60.6429	39.0243	67.1428	89.2587	69.1348	47.8423	79.5862	92.2658	104.864
	Day 10	228.931	415.223	246.832	152.177	343.761	176.954	91.074	94.8008	60.3236	43.9325	130.808	111.467	53.5559	44.9122	29.5829	114.852	71.7876	72.1405	95.6771	55.9894	102.986	44.4773	118.553	66.085	52.3542	38.4532	75.9768	58.9239	122.101	44.6299	86.079	82.6281	76.16
	Day 11	272.011	505.97	395.534	238.223	597	253.809	102.487	86.5107	126.785	64.3968	181.44	212.168	120.971	79.5113	23.132	247.141	86.0226	91.5948	110.366	121.261	111.183	54.5961	165.896	87.3376	75.2338	113.856	97.4628	56.2176	100.933	75.8907	124.161	85.1215	113.677
	Day 12	409.032	612.67	431.732	297.38	457.594	310.154	166.144	95.5984	115.719	61.4843	254.122	284.727	122.139	77.6321	27.3328	231.54	130.166	76.8595	173.358	117.128	95.5991	56.5691	181.443	101.223	96.3077	132.877	101.457	48.5355	123.793	117.991	90.291	67.3126	100.78
