# Supplementary material for: TBK1-Zyxin signaling controls tumor-associated macrophage recruitment to mitigate antitumor immunity
Source: EMBO J. 2024 Sep 20;43(21):4984–5017. doi: 10.1038/s44318-024-00244-9 (PMC11535546; doi:10.1038/s44318-024-00244-9)
Supplement: Supplementary file 10 — Source data Fig. 6 [file 44318_2024_244_MOESM10_ESM.zip › Figure 6/6F/6F.xls]

## Sheet: Sheet1
6F	Mean ± SEM	One-way ANOVA test with Bonferroni correction
		IHC Positive cells
		Zyxin+/+ Vehicle			Zyxin-/- Vehicle			Zyxin+/+ cGAMP			Zyxin-/- cGAMP
	F4/80+ cells	0.126354	0.110218	0.132992	0.075472	0.062003	0.044383	0.144828	0.161538	0.150794	0.051245	0.044944	0.037685
	CD4+ cells	0.043702	0.050481	0.030086	0.06096	0.064011	0.069051	0.055556	0.051047	0.039589	0.042984	0.048493	0.056452
	CD8+ cells	0.064972	0.068966	0.052709	0.137746	0.128284	0.124825	0.102564	0.125731	0.116844	0.134644	0.149518	0.143079
