# Supplementary material for: TBK1-Zyxin signaling controls tumor-associated macrophage recruitment to mitigate antitumor immunity
Source: EMBO J. 2024 Sep 20;43(21):4984–5017. doi: 10.1038/s44318-024-00244-9 (PMC11535546; doi:10.1038/s44318-024-00244-9)
Supplement: Supplementary file 10 — Source data Fig. 6 [file 44318_2024_244_MOESM10_ESM.zip › Figure 6/6H/6H.xls]

## Sheet: Sheet1
6H	Mean ± SEM	One-way ANOVA test with Bonferroni correction
		Zyxin+/+ Vehicle				Zyxin-/- Vehicle				Zyxin+/+ cGAMP				Zyxin-/- cGAMP
	F4/80+CD86+ cells	0.006897	0.013072	0.012346	0.006494	0.04023	0.030675	0.026316	0.027397	0.058824	0.054422	0.0625	0.058065	0.070707	0.059783	0.067114	0.051095
	F4/80+CD206+ cells	0.120805	0.110294	0.106061	0.113333	0.031847	0.027211	0.041096	0.022222	0.047297	0.057971	0.043165	0.055172	0.020408	0.013333	0.02069	0.0125
