# Supplementary material for: TBK1-Zyxin signaling controls tumor-associated macrophage recruitment to mitigate antitumor immunity
Source: EMBO J. 2024 Sep 20;43(21):4984–5017. doi: 10.1038/s44318-024-00244-9 (PMC11535546; doi:10.1038/s44318-024-00244-9)
Supplement: Supplementary file 10 — Source data Fig. 6 [file 44318_2024_244_MOESM10_ESM.zip › Figure 6/6J/6J.xls]

## Sheet: Sheet1
6J	Mean ± SEM	One-way ANOVA test with Bonferroni correction
	Tumor volume (mm3)	Zyxin+/+ Vehicle								Zyxin-/- Vehicle									Zyxin+/+ anti-PD-1								Zyxin-/- anti-PD-1
	Day 0	0	0	0	0	0	0	0	0	0	0	0	0	0	0	0	0	0	0	0	0	0	0	0	0	0	0	0	0	0	0	0	0	0
	Day 6	29.7292	57.4932	0	20.6175	26.0142	46.5486	0	38.3558	14.8133	19.2488	33.4322	18.7853	18.7957	17.4098	19.8622	24.6502	28.531	61.9649	17.9373	39.2274	32.2734	29.3652	21.2604	35.4765	33.7924	23.4709	27.1215	20.1237	33.8083	41.8302	34.3672	12.0649	31.1215
	Day 7	45.9686	104.022	39.1912	77.4071	38.0685	77.746	89.1433	54.0335	34.9847	31.4345	46.0688	53.8068	20.5639	38.6335	36.7496	32.1255	38.7381	47.916	25.6271	68.3084	41.9338	88.9008	56.0983	54.3042	30.79	53.9222	44.1894	43.9271	37.6266	74.0192	48.2064	54.3425	48.8287
	Day 8	95.3581	142.072	75.2772	77.6689	130.536	70.9135	151.564	65.0671	40.8674	42.6511	35.68	32.2734	53.6087	90.3945	61.2656	30.7367	42.7376	205.635	83.1352	88.4547	54.4009	122.803	106.239	98.6735	63.117	69.2669	44.3411	55.4392	63.0916	63.883	69.793	38.1821	44.4453
	Day 9	228.375	137.107	48.3868	110.085	140.488	79.1293	188.079	68.3685	50.2733	54.4497	69.9669	32.8034	29.5224	64.1021	75.625	47.0224	34.6641	216.628	69.9135	127.177	102.919	128.273	104.957	111.64	65.7874	116.265	21.9804	66.4178	110.039	107.579	54.7207	60.5724	68.375
	Day 10	195.578	188.475	114.566	147.345	160.276	126.657	227.945	113.366	59.8068	96.4953	110.303	36.5074	18.7257	86.1049	143.555	92.078	61.0513	241.533	78.4086	137.869	72.3395	160.43	146.211	176.157	114.607	135.928	26.8519	106.252	93.2239	77.5033	45.5085	59.3105	63.6699
	Day 11	178.68	175.444	115.094	180.869	161.148	126.9	227.595	115.74	111.983	113.718	91.8457	55.9323	28.8276	147.403	141.944	84.0581	98.5678	264.433	130.213	148.278	105.743	182.1	156.135	166.814	101.044	168.244	23.1939	98.7366	111.484	85.5995	60.4976	88.536	94.6153
	Day 12	266.634	200.205	210.349	180.886	315.986	143.68	232.139	197.024	128.711	179.202	132.246	47.6222	34.4995	185.885	197.77	108.368	110.904	274.24	150.861	162.808	152.432	183.402	156.653	143.142	61.2143	184.274	37.6312	72.8536	112.338	100.366	42.7376	84.2353	105.851
	Day 13	356.056	206.05	174.669	204.458	407.91	164.657	244.728	192.664	151.017	214.241	172.57	65.6732	25.9453	193.174	221.791	144.766	176.191	388.284	137.988	230.345	203.025	299.369	269.841	171.689	183.015	179.891	27.9925	85.0025	112.649	155.817	58.3133	76.7679	68.9044
	Day 14	409.65	309.916	143.164	224.328	555.651	192.969	238.572	236.078	169.007	195.46	145.432	88.5572	47.0738	218.442	281.493	144.837	170.278	406.924	141.005	235.706	227.768	375.784	271.777	207.011	262.064	175.25	42.2859	100.917	127.579	147.456	89.1259	94.9517	92.7544
	Day 15	527.5	317.473	176.454	447.322	625.454	295.725	389.957	332.595	243.824	325.208	160.557	101.998	42.109	381.508	413.022	242.416	241.571	442.866	237.483	247.009	332.24	319.507	355.055	231.101	239.771	194.418	25.9996	147.461	134.723	156.514	60.3908	106.945	59.007
	Day 16	605.657	374.487	236.197	433.763	629.337	339.994	475.91	410.889	250.431	227.091	198.865	184.122	78.7904	550.427	517.941	193.528	302.189	453.422	199.757	391.104	287.768	291.308	316.62	283.473	295.194	140.454	33.6944	102.353	129.81	148.985	65.5414	82.719	83.6347
