# Supplementary material for: TBK1-Zyxin signaling controls tumor-associated macrophage recruitment to mitigate antitumor immunity
Source: EMBO J. 2024 Sep 20;43(21):4984–5017. doi: 10.1038/s44318-024-00244-9 (PMC11535546; doi:10.1038/s44318-024-00244-9)
Supplement: Supplementary file 10 — Source data Fig. 6 [file 44318_2024_244_MOESM10_ESM.zip › Figure 6/6K/6K.xls]

## Sheet: Sheet1
6K	Mean ± SEM	One-way ANOVA test with Bonferroni correction
	Tumor weight (g)	Zyxin+/+								Zyxin-/-
	Vehicle	0.5674	0.4549	0.3054	0.2723	0.255	0.2109	0.1521	0.1481	0.2969	0.2654	0.1966	0.1854	0.1364	0.1196	0.1056	0.0548	0.051
	anti-PD-1	0.2274	0.1996	0.1852	0.1836	0.1734	0.1668	0.1534	0.1265	0.0562	0.0511	0.0386	0.0376	0.0371	0.0188	0.0107	0.0061
