# Supplementary material for: TBK1-Zyxin signaling controls tumor-associated macrophage recruitment to mitigate antitumor immunity
Source: EMBO J. 2024 Sep 20;43(21):4984–5017. doi: 10.1038/s44318-024-00244-9 (PMC11535546; doi:10.1038/s44318-024-00244-9)
Supplement: Supplementary file 11 — Source data Fig. 7 [file 44318_2024_244_MOESM11_ESM.zip]

Archive with 45 entries (31 files):
- Figure 7/
- Figure 7/7B/
- Figure 7/7B/7B.xls
- Figure 7/7C/
- Figure 7/7C/7C.xls
- Figure 7/7D/
- Figure 7/7D/7D NSG-B16-F10-tumor.tiff
- Figure 7/7E/
- Figure 7/7E/7E.xls
- Figure 7/7F/
- Figure 7/7F/7F.xls
- Figure 7/7G/
- Figure 7/7G/7G B16-F10 Inoculation.tif
- Figure 7/7H/
- Figure 7/7H/7H.xls
- Figure 7/7I/
- Figure 7/7I/7I.xlsx
- Figure 7/7J/
- Figure 7/7J/7J.xls
- Figure 7/7K/
- Figure 7/7K/7K.xls
- Figure 7/7K/GSK8612 F4 80.tif
- Figure 7/7K/GSK8612 Merge.tif
- Figure 7/7K/GSK8612 pZyxin.tif
- Figure 7/7K/Vehicle F4 80.tif
- Figure 7/7K/Vehicle Merge.tif
- Figure 7/7K/Vehicle pZyxin.tif
- Figure 7/7L/
- Figure 7/7L/7L B16-F10 Inoculation.jpg
- Figure 7/7M/
- Figure 7/7M/7M.xls
- Figure 7/7N/
- Figure 7/7N/7N.xls
- Figure 7/7N/Tumor IRF3+ + Zyxin + + F4 80.tif
- Figure 7/7N/Tumor IRF3+ + Zyxin + + Merge.tif
- Figure 7/7N/Tumor IRF3+ + Zyxin + + pZyxin.tif
- Figure 7/7N/Tumor IRF3+ + Zyxin - - F4 80.tif
- Figure 7/7N/Tumor IRF3+ + Zyxin - - Merge.tif
- Figure 7/7N/Tumor IRF3+ + Zyxin - - pZyxin.tif
- Figure 7/7N/Tumor IRF3- - Zyxin + + F4 80.tif
- Figure 7/7N/Tumor IRF3- - Zyxin + + Merge.tif
- Figure 7/7N/Tumor IRF3- - Zyxin + + pZyxin.tif
- Figure 7/7N/Tumor IRF3- - Zyxin- -  F4 80.tif
- Figure 7/7N/Tumor IRF3- - Zyxin- -  Merge.tif
- Figure 7/7N/Tumor IRF3- - Zyxin- -  pZyxin.tif
