# Supplementary material for: TBK1-Zyxin signaling controls tumor-associated macrophage recruitment to mitigate antitumor immunity
Source: EMBO J. 2024 Sep 20;43(21):4984–5017. doi: 10.1038/s44318-024-00244-9 (PMC11535546; doi:10.1038/s44318-024-00244-9)
Supplement: Supplementary file 11 — Source data Fig. 7 [file 44318_2024_244_MOESM11_ESM.zip › Figure 7/7B/7B.xls]

## Sheet: Sheet1
7B	Mean ± SEM	One-way ANOVA test with Bonferroni correction
	Tumor volume (mm3)	Zyxin+/+ Vehicle										Zyxin-/- Vehicle										Zyxin+/+ Clodronate Liposomes										Zyxin-/- Clodronate Liposomes
	Day 0	0	0	0	0	0	0	0	0	0	0	0	0	0	0	0	0	0	0	0	0	0	0	0	0	0	0	0	0	0	0	0	0	0	0	0	0	0	0	0	0
	Day 7	17.3957	16.2799	18.7382	16.6253	24.9755	20.1747	33.5154	26.211	49.2993	22.6774	25.5782	13.8217	23.0683	18.6428	18.0203	17.5898	17.5856	21.4502	13.0439	21.192	13.0855	29.6742	35.8037	25.7	20.93	26.2723	0	25.7865	24.6443	21.1768	19.1431	24.4702	13.4628	20.5568	19.3751	48.2441	31.1805	23.1309	60.1135	31.3531
	Day 8	45.1019	41.8445	46.5964	28.2588	40.0565	29.1797	62.6046	45.9612	86.0729	33.125	19.4878	17.2163	16.7763	15.6589	15.4721	21.7382	30.842	28.8145	19.3842	21.2704	30.6085	43.5217	22.4886	43.4975	40.1865	24.6307	32.1233	47.2548	33.7041	38.505	21.7328	16.0795	28.4468	20.8537	34.7863	57.3704	43.3315	43.3708	48.3366	47.427
	Day 9	59.1695	71.7847	67.9342	46.5099	43.5217	30.1638	120.769	77.7942	102.109	81.0513	39.3831	37.9329	18.8528	12.111	29.7932	34.6272	46.7212	49.9454	37.3862	24.4874	58.5555	46.985	33.2858	69.9804	45.7777	24.1942	20.3483	94.8961	54.2084	60.1497	47.3126	23.686	41.5438	31.9596	46.327	93.6094	49.9684	31.5171	88.0595	70.1084
	Day 10	101.855	103.645	93.7357	79.3808	85.785	36.7644	152.728	107.566	150.487	105.304	48.6509	34.2065	11.7089	23.9604	30.5704	26.365	82.1019	61.6736	30.2661	15.0834	95.0238	100.424	60.9524	89.9264	62.3761	47.1145	21.6976	67.8609	61.4716	38.3268	20.0787	12.74	29.6183	19.4665	26.8237	123.195	79.1694	81.0878	90.4471	58.5555
	Day 11	139.766	164.204	137.088	101.13	102.175	51.2067	166.796	224.508	258.832	136.795	41.8693	33.9354	15.6739	25.2996	29.4804	36.9514	75.1257	100.258	42.398	44.8556	95.7013	119.546	67.1211	112.901	51.1419	40.3721	26.4171	76.0725	59.9824	45.9847	52.3414	22.5011	34.2222	25.5055	55.8431	179.909	106.271	39.4134	126.66	103.933
	Day 12	146.376	237.018	151.301	204.126	142.487	55.4112	297.166	246.919	187.573	189.577	83.1214	69.0819	26.2777	51.466	50.8145	42.665	120.933	129.752	75.5571	53.5435	299.561	207.125	90.92	170.404	65.8144	41.6905	28.1611	125.979	73.5208	58.1207	54.4404	28.0751	37.0382	45.5518	111.634	245.688	154.632	99.5825	175.594	156.116
	Day 13	190.329	215.969	200.115	294.336	191.549	80.5414	350.198	381.1	403.814	258.06	91.7527	46.764	37.5397	57.1517	70.5895	42.1759	144.237	175.188	67.193	34.8781	326.592	211.5	119.63	222.962	110.87	53.6976	34.3078	132.422	117.446	72.7662	100.593	48.4566	43.0482	32.5115	132.717	452.697	196.157	90.3447	229.992	106.907
	Day 14	298.828	373.468	257.999	221.503	230.031	102.972	403.879	533.919	523	395.872	128.02	85.8869	53.197	83.9483	70.3405	56.3797	191.649	185.203	148.173	60.3209	425.31	206.856	101.243	263.955	102.632	48.1333	52.2372	189.153	238.495	163.312	133.337	80.8191	55.5144	57.6298	206.35	511.044	341.453	130.508	252.432	248.198
