# Supplementary material for: TBK1-Zyxin signaling controls tumor-associated macrophage recruitment to mitigate antitumor immunity
Source: EMBO J. 2024 Sep 20;43(21):4984–5017. doi: 10.1038/s44318-024-00244-9 (PMC11535546; doi:10.1038/s44318-024-00244-9)
Supplement: Supplementary file 11 — Source data Fig. 7 [file 44318_2024_244_MOESM11_ESM.zip › Figure 7/7C/7C.xls]

## Sheet: Sheet1
7C	Mean ± SEM	One-way ANOVA test with Bonferroni correction
	Tumor weight (g)	Zyxin+/+										Zyxin-/-
	Vehicle	0.2636	0.4457	0.1729	0.2412	0.1495	0.2738	0.2281	0.6762	0.083	0.4382	0.1485	0.0534	0.0349	0.046	0.0438	0.0232	0.0254	0.2447	0.1222	0.0405
	Clodronate Liposomes	0.3059	0.098	0.0434	0.2219	0.0498	0.0156	0.0075	0.1593	0.0672	0.1905	0.0785	0.0125	0.01	0.0277	0.0073	0.1534	0.1125	0.1844	0.313	0.1879
