# Supplementary material for: TBK1-Zyxin signaling controls tumor-associated macrophage recruitment to mitigate antitumor immunity
Source: EMBO J. 2024 Sep 20;43(21):4984–5017. doi: 10.1038/s44318-024-00244-9 (PMC11535546; doi:10.1038/s44318-024-00244-9)
Supplement: Supplementary file 11 — Source data Fig. 7 [file 44318_2024_244_MOESM11_ESM.zip › Figure 7/7E/7E.xls]

## Sheet: Sheet1
7E	Mean ± SEM	One-way ANOVA test with Bonferroni correction
	Tumor volume (mm3)	WT Tumor																WT Tumor+cGAMP																mZyxin KO Tumor
	Day 0	0	0	0	0	0	0	0	0	0	0	0	0	0	0	0	0	0	0	0	0	0	0	0	0	0	0	0	0	0	0	0	0	0	0	0	0	0	0	0	0	0	0	0	0	0	0	0	0
	Day 6	130.459	108.28	35.5606	56.379	111.917	98.7285	76.9754	58.7369	79.2005	102.847	49.974	81.461	42.3706	65.6631	27.7729	77.8093	108.391	110.178	92.2287	99.0697	95.5428	101.038	71.2674	70.9366	94.7177	91.0581	37.6544	105.84	116.414	48.3606	122.943	89.3352	132.961	144.998	47.5545	64.605	102.064	71.879	64.3476	42.3184	93.9645	123.432	53.7267	68.875	75.9686	55.495	81.5258	89.6363
	Day 7	148.582	75.428	63.3273	91.8197	99.6365	79.4947	78.3711	87.7407	73.6056	116.109	97.3095	97.5053	89.1574	92.1066	83.2387	82.7338	156.848	168.995	132.889	67.5354	96.8571	88.2894	126.9	96.0079	111.506	83.3324	47.8097	72.6303	122.582	96.1792	177.099	125.76	167.847	161.893	111.058	65.4783	139.199	120.639	111.087	49.729	115.715	108.445	100.441	118.748	116.671	88.3431	93.5439	71.1721
	Day 8	211.358	106.163	109.265	118.226	174.978	121.013	106.796	128.327	139.105	143.68	110.396	189.25	185.616	120.165	155.489	103.816	108.052	97.1657	121.989	121.991	78.7143	95.5441	90.7914	112.54	118	109.986	99.0637	105.423	155.817	69.0715	122.876	160.397	149.822	160.55	108.28	62.0729	133.074	94.7615	76.8175	58.3436	151.055	142.444	95.7781	129.774	127.81	78.3852	64.6132	78.6708
	Day 9	163.022	111.145	126.353	142.011	161.817	113.642	141.699	108.874	173.889	157.17	133.569	138.467	173.447	192.202	170.981	169.983	122.493	127.98	130.768	148.346	151.379	116.858	87.2977	130.235	120.434	88.8593	94.1564	73.2836	183.097	77.9036	177.964	117.275	209.532	223.045	132.031	116.758	192.736	169.202	167.748	77.8596	196.272	219.04	147.146	230.042	133.71	119.307	83.4828	113.628
	Day 10	114.822	146.154	140.914	156.047	212.319	107.429	98.3756	74.1727	208.656	150.214	140.928	172.439	251.746	235.725	199.119	137.421	132.289	95.9317	103.606	82.6952	134.351	121.249	66.204	138.522	124.948	98.7834	90.145	104.71	185.257	140.284	159.695	133.51	167.613	259.441	116.663	89.0571	190.715	142.537	159.677	61.8473	143.618	183.79	134.728	253.356	91.6998	103.32	72.4353	106.031
	Day 11	180.403	155.588	195.039	328.382	400.437	181.414	119.854	93.2055	314.402	267.979	152.529	352.498	269.896	354.865	326.705	221.417	158.371	149.26	172.839	186.076	197.419	196.602	112.07	206.749	131.469	136.89	157.345	183.964	267.741	123.466	180.81	120.79	515.032	435.317	133.229	139.32	364.183	294.365	187.835	79.1251	282.989	307.484	260.903	331.291	158.789	135.992	70.6885	123.22
	Day 12	298.025	246.321	221.18	399.573	620.731	250.962	218.594	121.855	364.902	393.842	155.518	339.912	299.116	468.183	560.251	294.442	230.749	202.081	186.806	298.511	234.867	229.254	102.506	281.488	277.995	166.216	240.863	118.965	370.522	181.115	256.571	155.832	604.011	435.604	295.904	252.58	366.558	251.388	389.917	141.287	407.791	578.874	547.692	364.452	181.24	156.015	124.023	218.35
[truncated: 16 more columns]
