# Supplementary material for: TBK1-Zyxin signaling controls tumor-associated macrophage recruitment to mitigate antitumor immunity
Source: EMBO J. 2024 Sep 20;43(21):4984–5017. doi: 10.1038/s44318-024-00244-9 (PMC11535546; doi:10.1038/s44318-024-00244-9)
Supplement: Supplementary file 11 — Source data Fig. 7 [file 44318_2024_244_MOESM11_ESM.zip › Figure 7/7H/7H.xls]

## Sheet: Sheet1
7H	Mean ± SEM	One-way ANOVA test with Bonferroni correction
	Tumor volume (mm3)	Tmem173+/+ Vehicle						Tmem173-/- Vehicle											Tmem173+/+ cGAMP						Tmem173-/- cGAMP
	Day 0	0	0	0	0	0	0	0	0	0	0	0	0	0	0	0	0	0	0	0	0	0	0	0	0	0	0	0	0	0	0	0	0	0	0
	Day 7	101.073	58.8791	70.0877	41.7349	65.9806	106.359	79.6789	62.6381	99.4873	84.2507	55.139	59.2482	42.8179	105.019	26.6468	122.53	78.2847	24.0993	66.4511	46.6754	49.2529	30.9167	61.9382	78.0052	53.8813	90.1125	54.1644	106.072	136.353	84.0165	112.931	58.4115	88.7644	77.3083
	Day 8	94.9517	126.929	130.736	98.9054	106.072	105.775	120.968	125.62	110.775	106.774	90.8116	120.06	62.8748	119.932	62.083	127.105	127.631	26.7462	66.4511	42.7178	87.8234	26.2537	72.1692	83.8111	75.4211	151.875	177.33	105.15	121.728	148.242	132.041	134.636	114.566	111.303
	Day 9	130.467	122.29	156.54	117.006	101.466	214.618	181.504	231.046	152.061	140.625	151.83	156.558	103.68	224.08	93.1895	205.624	141.075	63.682	62.1859	58.4551	86.3514	60.9636	124.315	138.474	146.28	183.649	137.067	129.555	242.658	206.352	254.946	107.497	146.68	128.957
	Day 10	130.467	122.29	231.864	191.803	198.197	235.743	314.234	375.381	368.228	281.157	178.29	221.363	108.717	299.58	96.0682	280.425	227.205	111.792	70.1667	72.2645	89.4846	46.7544	167.357	164.187	197.116	320.459	227.264	157.318	244.569	223.164	283.023	126.874	291.86	259.206
	Day 11	280.871	262.531	260.253	182.392	221.91	292.862	319.902	406.012	504.222	389.953	325.848	333.114	139.024	367.723	208.512	305.42	377.553	137.759	60.6076	179.749	110.048	49.6154	126.367	220.89	236.475	555.381	264.997	210.591	319.053	394.177	346.314	260.496	417.28	364.238
	Day 12	376.435	385.382	311.46	263.943	310.015	265.586	442.585	663.55	581.495	365.604	341.086	354	204.382	408.339	265.634	515.793	451.836	163.75	93.174	57.6112	75.1363	55.0166	159.259	227.045	313.987	658.24	532.779	145.058	435.05	386.707	604.81	382.556	488.56	287.111
