# Supplementary material for: TBK1-Zyxin signaling controls tumor-associated macrophage recruitment to mitigate antitumor immunity
Source: EMBO J. 2024 Sep 20;43(21):4984–5017. doi: 10.1038/s44318-024-00244-9 (PMC11535546; doi:10.1038/s44318-024-00244-9)
Supplement: Supplementary file 11 — Source data Fig. 7 [file 44318_2024_244_MOESM11_ESM.zip › Figure 7/7J/7J.xls]

## Sheet: Sheet1
7J	Mean ± SEM	One-way ANOVA test with Bonferroni correction
	Tumor weight (g)	B16-F10 tumor
	Vehicle	0.182	0.316	0.091	0.289	0.131	0.166
	GSK8612	0.198	0.09	0.099	0.079	0.07	0.078
