# Supplementary material for: TBK1-Zyxin signaling controls tumor-associated macrophage recruitment to mitigate antitumor immunity
Source: EMBO J. 2024 Sep 20;43(21):4984–5017. doi: 10.1038/s44318-024-00244-9 (PMC11535546; doi:10.1038/s44318-024-00244-9)
Supplement: Supplementary file 11 — Source data Fig. 7 [file 44318_2024_244_MOESM11_ESM.zip › Figure 7/7K/7K.xls]

## Sheet: Sheet1
7K	Mean ± SEM	One-way ANOVA test with Bonferroni correction
		IHC Positive cells
		Vehicle						GSK8612
	F4/80+ cells	0.107884	0.076087	0.136519	0.120438	0.109375	0.138614	0.041958	0.0645161	0.0670732	0.0459016	0.0337079	0.063253
	pZyxin+ cells	0.0954357	0.057971	0.109215	0.149635	0.078125	0.115512	0.027972	0.0250896	0.0396341	0.0459016	0.0599251	0.0692771
