# Supplementary material for: TBK1-Zyxin signaling controls tumor-associated macrophage recruitment to mitigate antitumor immunity
Source: EMBO J. 2024 Sep 20;43(21):4984–5017. doi: 10.1038/s44318-024-00244-9 (PMC11535546; doi:10.1038/s44318-024-00244-9)
Supplement: Supplementary file 11 — Source data Fig. 7 [file 44318_2024_244_MOESM11_ESM.zip › Figure 7/7M/7M.xls]

## Sheet: Sheet1
7M	Mean ± SEM	One-way ANOVA test with Bonferroni correction
	Tumor weight (g)	Zyxin+/+												Zyxin-/-
	Irf3+/+	0.1415	0.2756	0.0882	0.0763	0.257	0.1271	0.0962	0.1073	0.282	0.1105	0.2038	0.2968	0.0376	0.1105	0.0601	0.0744	0.0613	0.1892	0.0487	0.0627	0.0608	0.0381	0.0372
	Irf3-/-	0.1497	0.2398	0.2845	0.1235	0.2934	0.3298	0.0915	0.2394	0.1544	0.1648	0.1627	0.2851	0.1803	0.2217	0.2145	0.0817	0.0601	0.0424	0.0555	0.123	0.1865	0.0381
