# Supplementary material for: TBK1-Zyxin signaling controls tumor-associated macrophage recruitment to mitigate antitumor immunity
Source: EMBO J. 2024 Sep 20;43(21):4984–5017. doi: 10.1038/s44318-024-00244-9 (PMC11535546; doi:10.1038/s44318-024-00244-9)
Supplement: Supplementary file 11 — Source data Fig. 7 [file 44318_2024_244_MOESM11_ESM.zip › Figure 7/7N/7N.xls]

## Sheet: Sheet1
7N	Mean ± SEM	One-way ANOVA test with Bonferroni correction
		F4/80 positive Positive cells
		Zyxin+/+						Zyxin-/-
	Irf3+/+	0.0985915	0.109244	0.140845	0.128302	0.0950413	0.13242	0.039326	0.041237	0.042683	0.065217
	Irf3-/-	0.140575	0.129496	0.0950413	0.116608	0.161383	0.175084	0.073171	0.047904	0.064935	0.066176
	Mean ± SEM	One-way ANOVA test with Bonferroni correction
		pZyxin Positive cells
		Zyxin+/+						Zyxin-/-
	Irf3+/+	0.086053	0.109215	0.079545	0.132013	0.066667	0.07074	0.00978	0.007371	0.011547	0.005669
	Irf3-/-	0.102041	0.075	0.061818	0.107407	0.092251	0.062044	0.006529	0.004936	0.005568	0.008919
